# Supplementary material for: Long noncoding RNA repertoire in chicken liver and adipose tissue
Source: Genet Sel Evol. 2017 Jan 10;49:6. doi: 10.1186/s12711-016-0275-0 (PMC5225574; doi:10.1186/s12711-016-0275-0)
Supplement: Supplementary file 2 — Additional file 2: Table S1. LncRNA transcripts (2412) and lncRNA genes (1670) and their classes according to the FEELnc classification. These lncRNA transcripts and genes are characterized by a good reproducibility of expression in at least one of the two tissues. We provide ID, genomic location, FASTA sequence, length, classification with the closest protein-coding gene and FPKM-UQ mean expression in the liver and adipose tissue. LncRNAs that were also predicted by the CPC method [24] and representing more than 90% of the lncRNAs are indicated in the column CPC. [file 12711_2016_275_MOESM2_ESM.xlsx]

## Sheet: SuppData_TABS1
ID	Location	Fasta_seq	Length	Classification	MeanFPKMLiver	MeanFPKMAdip	CPC_class
XLOC_013964_TCONS_00025284	4:2832197-2839656(-)	CCAGAAACCTGTCTATACACATCTATCTGAAGGTCTATCAAAATATAACCAAAAATTAAATTATTGTAAGATACAGAAGCATGCATTTTGAACAGTAGATGTCTGACATGGATTGTAGGAGTGTCTGGGTGAAGTCCTGGCTTCAGTGAAGTCAGGGCATACTTTGGTTTCAGTAGAAGATTTTATCTTTTTAGGCAAAACATGAGTTGTGTGACACGAGCGAAGCTGCAGTGTCATCTGGGCTAAAGCAGTGGTCTCTGGTTAGTGCTATATATTACTGATTTATCTACTACATGCAAATATTCTAATGTGCCATACCGTATTAAGATGGTGGAAAAAATATTCTTAAGCACAGCTTTCGTACTATGGGAAGGTCTGTCACCTCAATAAAATTGGATG…	565	same_strand	2.90295956569381	8.17925912048352	noncoding
XLOC_015620_TCONS_00028259	5:30495228-30496095(-)	GACCGTAGGGGATCCTTCCTTAGCGGGTCGGAGCCCGAAGGAACGCGGAGTGGGAGCAGAGGGGCGTTCCGCGCCCCCTGTCCCGCAGCCCCCATGCAGCGGGGTCTGAACTGGTGGTTCTCTTTAGCCGTGAGCCCTGAGTTGGTGTTAGCCCGGTGCCAGGCACCCCTCGCTCACGCTCCCCCCGCGCCCAGCCGGGAAGCGGCCAAGCTCAGCAATAAATCAATCCGCTGCCACATCGCTCCCTTCGATCGAGCAAACACTGCGATCCAGCCCGGTCACTTCTCCTCCCACCCCACCCGCTCTGAGGCTGACGCTGCTTCACGGGCTGGGGAGACGGACCCGAGGGAGATGTATGCTTAAAGAGCCGCTGGAGCGAGCCCCGAGTTCCCGGGGGAG…	668	divergent	1.91597106116253	4.73103140437176	noncoding
XLOC_009192_TCONS_00016605	20:10896924-10897479(+)	GGGGCCGCATCGCGGCGCGTTGTGGTGGTGCCGAGCGCCAGCCGCGGCGAGCGTTGGGCGGGCGAGGTGTCGGCTCCTGCCCTGCAGCTCCTCGCAGGGCTGTGCCCGTCGCACCGCGTTCCCTTCCCACGTGTGTGAGTCCCGCGTTGGCCGACGCCGTGTACCGTACCGGAGAGGAGCGGAGGAGAGAAACCCCTTTGGTGTGTAAAGACGTCTTTGCAGCTGTTTTGTAGTCATTGTGGTTTTTATGCAGAGCCTCTGGGTTGTATTTAACCTCCGCGGGTTTTGTTTTGTAAGGATTAATTTAACACCGCTAACCATTTTATTACTTTTATCAAGAAGAGCAAAGTCTATTTTTGATTTCTGTTTCCTCGTTCTTAGGAACATTAAAAACCGG	397	same_strand	1.89485913001243	2.27917805427353	noncoding
XLOC_013225_TCONS_00023909	4:2985552-2986406(+)	GCTAAAGACAGACCCTGGAACTGGACTGTATTAGTTCACATTCTTGAAGTGTGCACAGTTGATCAGAAGTTGCTACTTGAATAATGGACTGCACTGTGGATGCTGGATGAAGGACAGAGCAAGAACTTCTAGCAGCCATTTGCACACAGAGCAATTAGCAGCAACAGCTCCTAGCTGAGCGTGTCCTGTCACATATGGTTGGTAAAATATTTAATGGATTTGGGTAAGAGTGAGTGCTGACAGCTCACATCACTCTTCTGGGAGCCAGTAGTCCTCCAGACCTGTGGCAGGGTGTGTAAGAGGAAGCTTGGCTGCATTTCATTTGCTTTGCAGCAGGGCAC	341	same_strand	0	0.234882897363072	noncoding
XLOC_012801_TCONS_00023156	3:55130082-55155756(-)	GTGCTGCTTGGAGTAAGTGGGGAAGTGAGGTGTGCTTCGAAGGAAGGAAAACACAAGCAGCAAATTACAGACACTAGAAGCCCCCTTAAAGAGTCACCTGAGCTGATTTTGTGAGCCGCTGTGTTTGCCTGACACCAGGTACACACGGAAATGCTCAGCTGATTAGGAAAAAAGGCTGGATCTGACAACTCCACGTGATGAAGAAACACATGTCCTGAGGAGGCTGTCCCTGCTTCAGCACAAGAAAGCTCATTGTGAAACGCCATGGGGATGTGGAACCAAGAAAAGGGCTCAGCTTCGGAAATGTGATTCTGCTGATTCTGCTCTCAAACTATTTAATGTCACATCCAACACCCTAAACTGCACCCATGGGACCAAGTGGGAGTCAGAGCAACTGAG…	621	convergent	1.17684017970299	0	noncoding
XLOC_001827_TCONS_00003337	1:48022926-48025424(-)	CTCGGCTTGTGTTTCTTCCTGCTCAAAAAAGTGTGATTTTGGTAAAAATTGGTGGTCGCGGCACGCCGTTTCTTAACCCCGGTGCTGGGGACAGAGGGTAGTTTTGTCCTTTTGAGTTTCTTTCCTCTCAGATGTAAAATGACGTTTATACAGGACTGTAATCTCTGAGTTTGGGGACTGCACGAAGAGCTGGACAGAGAGATTTTTATTTTTACTTCTATATTGCAAATATGTTTCTGACGGCATCGCCACAGTGGCAGCGGATTCATGTTCCTGAGACGGTTTTTTATCCATGTAGTGCAAAATGGAGAATTCTTTTGATGAACCAAAGTAGGCAAACACATTCATCCCCGGGTTCACATTTTAAGTAACACAGCACACAAAGCCTTGTGAAGTTAT…	679	divergent	0.158364305812342	0.15357452076533	noncoding
XLOC_007586_TCONS_00013648	2:75792799-75797648(+)	GGAGTATTTTCCCAGGTCCCAGACTCCCTTCCTGGCCCAAAGCCTCACTTCATCCTACACTAAGGCTGGAAGAGAAACAGTCAAACCTGAGAAAGCAAAGATCATGTGGAATAACATAAGAACATTACTGAGAGGAACCGCATTATTGATTCTATATTCATTGAAGTTGTTATGAAGATTCCCAGATGTCAACACCACAAGATGGAAACCACTTCTAAATGTACAGCTTGAGTGAAGAATACACGGACAGAGATTATTTAAAATACGCTTGGGATGATCAGCACATCCAGTTTTAGAAAATGTATTTTGGTGAAGAATTAATATTTAATTATACTACAGAGAAGCTGTTTGAACACTTAGAAAGAATTGGGCCGTTTTTAGAGGCCGTACTCCTGCTTA…	485	same_strand	0.484357392812351	0.108146280594062	noncoding
XLOC_000183_TCONS_00000343	1:25042934-25051712(+)	GTTGCTAAGACACACTACCTTGTTTTCCATTCACCATTCAAGCAACACTTCTACCATACACTGGGAAAATCACTTTGAGGAACGTGGGCTACCAACATCAACACTGCTGAGCTGCTGTTCATGACCACTTGTAGCACGAATGTGTCCACCGAGGAGGTTGGAGTGTCAGTCTATATCATCTGCCATCTTTTGAGCTGATGTCTCCAGGGGCCGCAGAGCATCAAAGACCAGCTGACACTTGTTTTGGCACTAGAAAGATTATAAATAAGGATCCCGCTTTTGTGAGTCCTGAGCACCTTCAATTCTTCTTGACCTTGATGAGGAGGAAGAAGAAATTAGAAATACAAGTGTCTGAAGATTCTCTCTGTAGCCCTCACACTCACGAAGGACAGCAGTAAG…	448	divergent	0	0.491476974317443	noncoding
XLOC_016776_TCONS_00030419	7:17458180-17459333(+)	GGATAGTACAGGGGAAGTAAGAACAGCTGTGGCCAACTCTCACTGCTGAAATGCATGTCTGGGCACATCTCCATGATCTCCTGCATGATAAAGAGGAAATGGTGTAGGTATCTACAGTCCTAAAGGAAAAGAAGTTACACCACCTGGAGAGGCAGGAAGAAGGGTTAAACATCCTGGGAAACAGTGGGCCCCCCTGGTACCAACTACTGCTCAGCCAATAGCCACTATGAAGAGTTTTAGTTGGCCTGTGAAGAAGCAGCTTCTTAAATACTGAACTTGAGTTCTAGCTTCTAATGAAGATACAGCACCTTTTCAATGCTGAATAATATTTAGTGAGCTAGGCATTACAATACATTGGAACCAGGTGTTTGATCTCTATGCTGCAACATGTATATAACC…	436	same_strand	0.0917187936525608	0.281880980275576	noncoding
XLOC_001209_TCONS_00002262	1:151407940-151409774(+)	GGAGGGATCAAATGACGGACTGGAATGGGATTAGATCGGAGGCTTTGGGAAAGGGTATAGTTCCAGAGGCATTCCAGACCGAAGCCAACTCCAGAACAACTGAGGGACAGACGATGGGATCAAGAACCACTCGTCAAGAGGAGCACTACACCTGCAACGCTGACACTTCCAATGTTGCTGATATTTATGGTGTCCATGGCGATTACAGAGTGTCACAAACAACTACAATGGACGCAAGAACATATGCAGAAGATTAAAGTGATCCCTTTGGAAGCTGGCTGGACGGACTGTTTGGGGGAACGGGTTCATGGTTAAAGCAATTGCTTAAAGCTCTCGCAGTAGGATTTGCAATCTTTGTGTGTATTCTAATCTGTCTTCCATGCTTTGTAGGATGCTTGC…	797	same_strand	3.66449843721389	0.345033680852206	coding
XLOC_016562_TCONS_00030021	6:28972508-28994326(-)	TATCCCTACCTTATCTCTGCTCCATAAAGCACCCAGAAGATGTGTGTGGGCTCTGCTCTGCTCCTCCCTTTCACTGCCCACTGAGGGACTTCAAGCATTAAAGAGCTGTCCTGGTGCACACCCACCTCCGGACATGGAGAGGAAATCCCAACTATCTCTCCCTCTCACCACTGCTCACCTTTATAAACTGATTTCTGCCTTCTTCCTGGGCTACAAAATGACAGCGCTTACTATCTGTCCAGTCGTCTGTTCCTGTTTAGCCATTGTTCCCACAGATATGATTCCATTTTGATCTGCCAATTACATTATGTGCTGTTGCAAAGAAGTTTGTAAATGAGTCTTTGTTCCTTAGATGGAAAGCGTTTTGAAGGAGTTCTACCAGCCTGATGGCAAATCATG…	1651	same_strand	0.117575384987061	0.111454456739199	noncoding
XLOC_014423_TCONS_00026065	4:60869934-60900058(-)	GTGCAAATTCGAGAAGGACCATCAACTTTAGAAAGCATGAACTAAGCTTGGAATTATGGCCACCGTGCAGTAATAGCATCTTCTAGGCAGCACAAGGATTTGGAGATTCAGAAAACCAACTTGCAAAAGACCAACTGATCAAGTTCATCCTCCCAGTTCCATATGAATGTGGCATAAAGACAACAGCCAACAGAAATTCCTGATGTGTTAAAGAAATAGGAAACAGGTGCAAATTTTCATCCTTGAGAAATCAGATGTTTCTTCAACTCAACACACTGAAAATAAGACTGATTCGGGAATTTTGATTCCATCACCTACCTGAAATAGTGATCATGGTACTGATCCTACCAATATTCTGGAACAAAGCAAATGAATCCCTTGACCCCAAGAGCACCCTTG…	469	same_strand	5.37285594330852	0	noncoding
XLOC_001805_TCONS_00003300	1:45606637-45610536(-)	GTGCAAAAACCTTCCTTTGGGGTCTGACAGTCTCCTCAGTTGAGCAGGGAGTCAAGGGAGTTTATGTTTGTGAAGAAACAAAAATTAGTAACAGGCTACAGATTAATTTAATAATCTAGAAACAGATGCCCATGAGGATGTGTACTATAGTAGAGGAAACAGCAACTTCTATGATGCCTGTCTTTCTCCCAGGAAAAATCACCTCTGTCTTGCTTCTGTACAGCTTTGCCAGCTTGTTTTAAGATGAAAATTGAGAGGATGGAGGCAGAGAGACACAGAGATGGAGAGAGATGGAAGGAAAGAGTGCTGCTGCTATCGGAGCCTTCTCTGCATTTCCCCTTCTTCGAGAGATTATCCTTGCAGAGCCCTGCAGGATCCTGGGGACTAGGGACAGGAAGG…	565	divergent	0.272062032711322	0.0173438877752446	noncoding
XLOC_015493_TCONS_00028002	5:17034223-17034779(-)	CACTGACCGGCTGAGCAGACCCATCTCATTTTGTGAGACCTTTTTTGCTCGCCTGCCGTGGCACAGCGTGAACTGACAGCAGCCATCGAATCAAGGAGATTACTCCGGGATCTGTAACACCGCTCGGCACCCCGCAGAACAGCACCACCCGGACACCGCTCCCCCAGCGCAGCGCGCCCCGCACTCCTCTCCCCGCCGCACACTTACGTGGTCCCCAGGGCGCGGCGGCAGGCAGCCTGCGCAGGTGGATCTCATCCTTATCCATCCCCCGCCGATCCCCGCAGCCCGGCTGCGGTACCAAACTCAACTTGCCAGGGTCCCTCCTTTTCCCCCCTCCCCACTTTTTTTTTTTTCTTTCGTCCCTTTTATCCTTTTTAATTGCTCCCC	387	divergent	0.530921020796057	0.00309600211724196	noncoding
XLOC_016235_TCONS_00029423	6:32059295-32061081(+)	GGGAGGGATGCAGTTCTCCTTTTTTAGTAACTCTGAGCCCTAATGCAGTTAGTGCTCTGAAGAAAAGCAAAGGAATGAGGCAATGATAAACAGTGACAGAAAAATGCTGGCAACAAAGAAAGACAATTTATTCCACGTCTATTTACTAATTGGTATGAAGACAACCACCTTCTTCACCACTTCAATGATGCCAACTCCTCGTGCTTGCTTGACTAGGCCAGGATGCAGAACTGAGATCAGATTGGTATTGCTGCTGGTCATCACATGCTGTTAAGAGACAGTTTCTCTCGGACCTCTCCAGCATTCAGCGTTACTGAGCAGAGCACGGAGCAGTCCCATGTCCTGCATCACAAAGGCACTGTAAGCAGAGAAGCTGCACTTCCTTCTCTTGAAGTGTCC…	524	intronic_antisense	0.41782133614142	0.388582708222187	noncoding
XLOC_003650_TCONS_00006603	11:12976181-13018333(+)	ATTGACATAAGCTGCTTTCACAAACTTGTATTCCCCAGGGGCAATAATCAGGCCTCATTTGCTGCTTTTCTGTCATCTTGTGCAGGGTTATACTCATATCTCTGAAACTGTTTTTTGTCTCTGCAAAATAAATGAGTGATGCTACACTAGGTCTCTCCAAAAAGCTTCCCTTAGTGAAGCTTTCTCCTATGAAGCTAGAACCTTCTGATACAGCCTAATTTGGAAGGCGAGGACACTAAATTGTTCCATTAATGTGGAGCTGTCATTGGAGTAATGGTGACAGTCTTTAGTTTCTGGGGGAGTTTATTCCATGCTGACCCCTGTGCAGATATCTCTGAAAGAGACCTTGCTGGAAAGGAATGGTCTAATGTAGATCAGTTATATTGTTCCATACACCAT…	866	divergent	1.33467998694306	0	noncoding
XLOC_021534_TCONS_00037869	Z:26985680-26990364(+)	GCATAAAGCTGGAGTTAGTTACACATCTGATTCATGATACGAAGGGGAGTCACATACAAGGGGGAACACATGGTCTTGCTGAGTGAATCTGGACTCCTACCAGCTTTGTATCGTAGGTGTACTTGCTGAGGTGGACACTATCCCCTCATCAAGGTCATCAATGAAGATACTGAACAAGACCGGACCCAGCACTGACCCCTACGGAGTACTGCTAGTCACAGGTTTCCAATTGACTCTGTGCCACCGATCACCATCCTCTGAGCTTTGCCAGTCAGCCAGTTCTCAACCCACCTCACCATCTACTCATCTATCCCACACATTCTCAGCTTCATTATCAGGATGTCGTGGGAAACAGTATCAAAAACCTTATTTCATCAAAAATCTCTGATGAATACCTTG…	431	same_strand	1.40868596900804	0	noncoding
XLOC_018045_TCONS_00032681	9:6096431-6100513(+)	CTGCTCTGCCCTGGGCAGGGCTTCTGGATTCAGACATGGAAACAAGCTGAAATCACTAAAAGTAACAGGGAGCCATGGTGACAGTTGGAGGGAGCAGGGCATCCATCCAGCCTGAGTCTGCTCTCTTATCCTATGGCAGAAACCCACCAGAAGGAGAGGGGTACAGTTGCGCTGAGCAGAACTCCTCCCTCCAGAGGGCACCTTGGAGGACTCCGCTGATCCCCAGAAAGGGCACACTTGGCACCAGCAAGCAGGAGTGCTGACTTTCTCTGACTGAAGGAGAACAGATGTGGAAATAGCACACACAAGAATTAACACTTCTCACAGGCTACCCCATGGGAAAAAACAAACAAACAGGGAACAACCTAGTTTTCAGATACAATGAAACACTGATATATC…	502	convergent	0	0.183575506986893	noncoding
XLOC_021777_TCONS_00038338	Z:68526972-68531574(+)	GCTCAAGCCTTCCCTCAGGACAATGCTTGTATTCAAGCTGCCCTCTGAGCTTAGTTCAGTTCTTCAAATTGCAAAGTTGCTGATACGCAATTTCATCCTAGGAGTAAACAGTCAAGCTTGTACCAGAAGCTGATGGAGGACACAGAAGTTGGCTTTCAAATGACAAGGCTTTTCAGATTCATGCATCCCCTGAGCTTCCTTGAATCTGCTGAGACCACAGAGAAGTGCATTTTAATTCAGTGAATTCAACGATGTCCTCACTGTGTCATGAAGACACAATCCTGATGTGAGTCAGCACTCAGGACACAGCAGAACATCCTTAACAGACTCAAACCAGGATCCAGGCTGTGCAATCCCAACTTCACCATCCATGGAGGTGAAGGAATCAAAACAAGAGCT…	863	convergent	0.683901448302686	0.0115525146321116	noncoding
XLOC_008552_TCONS_00015410	2:75107294-75131112(-)	AGTACTTGGAACAAATTCTTCCCTGTGAGATGAGCGGTTCATTGCAGCTGAATGTGACCTTTTGTTCTTTTAAGCTTCTTTGGAAAAGCCCGAACACCTGTTTTGAAAATCTGGGTCTTGCCCTTTGTAAGAAACAAGGAAGAACATGTCCTTCATGAAAGAATGAGATATGGAACACTTGAAGCAGTGAGACAATTTAAGGAAATCCGGTAAGATGTTTTTACCTGAAGACTGCATTCTCATAAAGGGCAACATGCAATTCACCCGTAATGGTTTGGTGGCATTTTTGGACCACTCACATCTTCTCACTGCAATTTTCAGGGATATGGTACACTGTGCGGATGTCTCATGAAAGGCTGCAAGGGTAAAATCAGCTGTGCTGTGAAGTTCCGGCCAGGC…	836	convergent	1.22861706746706	0.0344043611896773	noncoding
XLOC_009888_TCONS_00017890	23:392426-404347(+)	CCCCTAATCCCCAAATTGTGTCTCCTGGGGATCGTTAACCAAACATCTTGTCCACAGCTTAATTGCAGCCAATTATGCCAGCAGGGAAAAGTGCACCTTCATTGTCTGGACACAAAGCAAAGCTGAGCAGGAGAGCTGGATCAATCTACTCAGAGAAAATGTAACAAATGGGGCTTTATACAAAGAACAATCCAGGAACAAAAGGATATTCCCCTTCCAAACGGTTCATTGAGTCGGAAGCGAAGCTCAACCTCACAGAGCCCGAGTGAGATTGCTGCCTGCTCTAATCAGGCTTCATCCTAGAGAATCTGTCTACCTAAGGTTCTTTGAGCAATGAACTCACTGGAGGAGTGCAGACATTAAAGCCACTCTCCCAACAGACGCATCAGAAGACCAGCA…	590	convergent	0	0.185740472879626	noncoding
XLOC_002538_TCONS_00004611	1:131644913-131655017(-)	GGCTCCGGTGTGTTTGCATGCCCTCAAACTGTAAAGCGAGGGAGATGAGCTTGCACAAACCCTGTCGTCCTGGCAACGAGATGATCCGTTTCCCCTTGAGAAGCGACGGCGTGCTAATGCCTGTTTCAGAAGGTCTCGTTGTAAAAGCTTACCAAGATCAGCCCGAGGCAAACACTCACCATGAAAAAGTTCTGAGCACACACTCTGGGGAAATGTAAACAACTGAGAAAAGCAATTTTGTGGGAAGTGGTGTGGAGCAGCCGTGGTTTGATGGTCGTGAGACCAGTCACATCTTCCAGTCGCTCCTCTCCTCCTGAGTTCTTGGTGCCAGAGAAATGCTTGAAGTGGTGTGGCTTTGCTCCTGCTGTTGGACTACTGAATTCATGCAAAGCTGAAATG…	422	divergent	0.403493906526249	1.20907700096754	noncoding
XLOC_017108_TCONS_00030996	7:16803923-16811050(-)	CGTCCGTGTTCGCAGCCGGCGGCTTTCTTTGTGCGTTTGGCTGCGCGTCCCGAGACCGTCCTCGCTCGGCGCGATCGGCGGGCTGTTCTGTCCTGTGTGTGTCGCTTGGAGAATTGGAAAGAAAAAGCCTTCCTAATTTTTGCAAATGGTTTCCGAGCGTGGTGTTGAAATGCCAAGAGAAAAAGAATTTTCTCTTTGTTCTTTCACTCTAGGATACGCAAACCAATCGTTGGGAATTGGAATGCATTCCGCTTTGTCATCCTGCTGCTGGCTTCACTGTATGGAGCGGCTTTGCGCTATTTCTGCTGCTGCTTCCTGTCCTTGACCCAACGATACATTGTGAACTTCTCCCGAGTGGATGGTGAATTCAAACTTGTTCCTTAAACAGAACAATATACT…	1084	same_strand	0.745271449188982	0.134952112736654	noncoding
XLOC_012587_TCONS_00022743	3:25571777-25574125(-)	ATTTCACCTGTCTCTCTCTTTTTTTTTTTCAAGAAAGTCACTGGGAAAGGGCTCTTGCGCAAGCTTTGAACTGACTTTACTATCCGAAGAAGAATGTCAGGCCAGCTCTTGTGTTCAGGAGGGCAGGTGGGGGAATTCAAGGCAGTGTGAAGGAAGAGCCCAGCTGCCAGGACGCACTCAAATGGCAGGAGAGGAGCAGTCTGAAACGTGGCGTCTGACATGGAAGTGTGGATGGAGCAGAGGTGTGGAATTGGATTCCTCCATGAAGAAAAAAAATGCACTCATCAGTGCTTGCTGAACGTTTATGGAGACCAAACAGTGGATGTGAGCACAGTGAGGCAGTGGGTGGTGTGTTTCAGCAGTGGTGGCAACAACAGTGGGTCACCTCCACTGGCGCAT…	521	divergent	1.35445470271169	0.195359266431627	noncoding
XLOC_000210_TCONS_00000405	1:30943823-30963513(+)	CTTCGCCCCTCCACACAGCCCCACCGGGCCCCATCGCTTTGGACCCCACCGGGGCGCCCGCGACTCCCGCCCTCTGTCTGGTTGGGGCATGGCCGCCTGGCAGAGCGTCTCCCCGCTGACCCAGGTGCTGACCCGGCTGATGCGGCACTATCGTTATCATCACAGAACGTTCCAGAGCGCCTCGACCCGAAGAACGAACGGGTTAAAACGTTGTCAAGCGGTCAGCACTGCTTGTGTCTGTGCTTTTATCATCTGGAGAGGGTCTGGGAGCTAGACTGAGGAGGCTGTCCAGTTTGTTTTGGAGGTTATTTGTTGACTGTAACTTCAGTAGCTGAAAGCAGGTGCTGCTTGGAAGACGCCGTAGGACTTGGAATTGTCTATGTCTGAGGAAGGAAGCTT…	527	divergent	0.145946292711117	0.0438720059588562	noncoding
XLOC_016971_TCONS_00030759	7:2153495-2170333(-)	GTTGAGATTGGATACTAGGAAACATCCTCAGAGCAGCTAGAAGCAACGCTAGAAATTATGTTAACAGGAGTGGCACGTAGCTGACCTGCATGGTATTCACCAATAGGCAGGAGCACATTCTCCCCCAAGTTAATAATTTCTTATCCCTTGGATGACTCTGTAAATACATGTGCAGTACAGCTGGAGCTACAGAAGTACTAAAACAGTTTACAGTGATGTTGGACAGTTAATACACGGAAAAATGCAGTGGATATCAGACACAAGATCATTCCCACGTCCAGCTGACAGCTTAGTGCCAGAAATGCAGTGCTACTCAATAGACTTTGGTGGACTTCTGCAGGCGCTGCTAAACCTGATGGAGATGGAGTGCACAGCAGACCGGTGTTGGCATAGCTAAGT…	761	same_strand	0.224984693741351	0.2291865213551	noncoding
XLOC_022150_TCONS_00039037	Z:39959665-39963636(-)	TAAAAAGTAAATCTTCCTTCAGCATCCTTGCACAGTTCAACATGCTTTTAAGATTTTTTTATTTCTTATTTTTTTAAACATACGTTCTTGCTGCACATACCCTGGCAACTCTTGGCACCTCAAGGGTATTTTTCATCACTTTTTGTACTCAAGAACGATTGATCTGCGAGCTAAAGGGAAAAGCACATCATTTCACATGTTAAAGTCTGCTTCCTGGCCTCGCATTTCCCAAGTTCTATTATCAGGATCTGCAGAAAGGCAGCACTGCGCACTACAGGAGACAAGACAGATGAGCAGCACAGTGTCTTTGCAGTGAAGATCTGGAATCAACACATGCCAGAAAACTGTACTGAAGTATCTACTGAGCAGTGAAGCACTGAACAGAC	386	convergent	0	1.12150677409397	noncoding
XLOC_011263_TCONS_00020280	28:1829771-1837533(+)	GGCAAAGGACTGCTGGCGAGAGCAAAGGTGGTGCGAAAGGAGAGCCTCTAGAGAGCATCAGATCCTGCGATGGGACCACTGCAAAAGAAGACAACGATGGGGGTCTTCCTGCCAGAAAGCAATGGAGATGGCAGAGTGCACAGAAATACCTGCTCCTCGCCGTGCTCTGCTCCTGATCGGATGCTTACTTCATGAAAATGGTTTCTATTTCTCATTCTGAAACAGAAGGGGCATCCTCATGGCCAGGCACTGGGAGCAAGAGGTGGATGAGGAGAAGACAAACTACTTTGCCCAATGTAGCTGATGAGTTTACACAGTGAAAAAGCCACCTGTTCGTCTTTGACTCATTCAACAAAGAAGTCACGTCAAATACTAACTTGAAAAATTCCTGAACTGGGC…	628	convergent	0.547856226100565	0.396473054444471	coding
XLOC_003689_TCONS_00006679	11:17756920-17795240(+)	CGGACGGAGCACACTGCCCTGCAGAGCTCCAAACACCGCTCCCGGATCCAGGCTGGGACACCAGGGACGGATTCATGCCTGCTCCACGCCGCGCCGGACCGCCGGGCTGCAGGAACGTGCGGGCAGGTGGACGGGGGCTGACGGCGAGGGGCTCCCCTGGATATCGCCGGAGCCTGATGGCATTTCCAGCCCCGCTGGAGCCGCGGGAGGACTGGAGATAGCGCAGAGAGAGACTGGGAAGGCAGCACAGGGCAGCTTCCGACTCGCGGGGAAAGATTACGGAGGAGCTGCACGGGGTGAGACGGCAGCTCTTCATCCCCCGACTTTTTAATTTCCAGCTGAGGAGAATGCAGCCCTCCCCTCCGGCCGCCCTATAATGAGGTCCTGGTTGAAGGATGT…	510	same_strand	0.0295645321347039	0.554837865577423	noncoding
XLOC_008941_TCONS_00016124	2:138055960-138057145(-)	ACCCATTGTTGTTAGAGATGTTGGCGTTCTCCTTGTCCTCAATATATACTTTCTGATGGCACATGGGGCAGGTGTCCTGAATGTACAGCCACTTCCGAAGACAAAGTGCATGAAAGCAGAGCTCTACACAGAACGCAGTAACTGCGAAAAGCCACGTGTTCAGTGCATAGTGGTGCCAGAGGACGTAACTGAGCAGAACCGGCAGGATGAAAAGGCAAGCTGAAACAAACAGCACGGGGAAGTGTCTGCGGAACGACGGCACGTGGGAGGCACTGAGAGACATCAGCACGGGGTCTGTCATTCCATGGATAAAATGCAGGACTGCGGTGAGCAAAAGGCACATGTTTCGGCTCAGACGAACTAGTCTTTCTTCTGGTTTCAGTCCGCTTAAACCAGTCT…	781	exonic_antisense	1.02200131428254	0.425142834866526	noncoding
XLOC_003726_TCONS_00006738	11:18556142-18572537(+)	GTAAACATTGTTGGACTAACTTCGCAGAATGAGGAGTAGCAAGGAGGAGGTTTATGCAGGGCTGGATGGAGGCATTGCATGGAGGCATTTTGATAAACTCATCCAGGTCACCTGAGCATGCTGCTTACAACTCCTCCGTCAGCTCTCCCAGCTGGGTGTGATGCGGGCTGCTCGACAGAGAGTAAATCTAATTAACTGTTTGAAGTATTCCATCAAGAGGCTCACGGTTACTATACACAAGCAGTGGGTGGCTCTTCGAGATTCTCTTAAAAACTCAGTTTCTTCTCAGCATTCTCAAAATCCTCGTCTGCTGGAG	316	divergent	0.257371057134057	0.0261871931043335	noncoding
XLOC_012749_TCONS_00023056	3:47694800-47713310(-)	TATGAATTAGATTGTCCACAGAACCCTGTATCTGTTCTGGATGGTCTGGGGAAAAAAAGAAAAAAAGAAGAAGAATTCAGGGGGTAAAAGTAAGAATGAACTGAAGGCTGGAAATCTATGCTGTGCTGGGGAACATGGCAACCAGTCATCGGGAGATGTCCATGTTGCACTGGAGTTCTTCAGACATGAATAGCTGATAAACAGCATCACCATTAAGTAGGGTGAAGTTCTTCTCAGTCCAAAACGGTCCACTCACTACCACTTGTAATGGCAGCTGTGAGCCACTTTGTGCCGGAGGAGTGCAGTATTTGAGATGAAGAAGCCAAAATTCAACATTTCACAGCTATCAGAACTTCCCTTGATCATGAAGCCTCTGACCCCAGAGAACATGAAGGGCTG…	609	divergent	6.15658314327137	0.00274059406013237	noncoding
XLOC_003237_TCONS_00005870	10:19887843-19889358(+)	TTCTTTTTAGGTTCAGTAACGTGTCTTCTTGTTATACAGTGTTACTCTTCTCTGTTTTCTTGTGTTTCATGTTGCCTGTCAATGCCTCTCTGGAGATACACTGAGTGAAATGTAAACTGATGTTCTTTGACCGTGTGTGATGGAAAATGAAGATGTAGGCTCCACTCCAGCTATCGTATCCACTGTCCTAGTCGAAGCGGGAAGGACCATTTTGACTATTTGTCAACGCCCACATGGCAATCTGAATTTAGGAGCTGCTTTCACAGACGTGTCGCTGCAGGGCAAAGAAGGCCTCAAAACTTCAGCGGACCTGTACCCC	319	same_strand	0.0167820684154421	0.431353132942732	noncoding
XLOC_012193_TCONS_00022036	3:81737004-81740442(+)	CAGCCTTGCTGAATAAACACAGCTTTTTCAACCACAGCATTTCTCTGGAATTGAAGGCGATCCCTTAGGACGCAGCACACCAGCTATGTCAGAACACCATTTTTCCTCCTTGTTCTTGTCTTTGTCTGTTGTTCAGCTGTCCTCCTCTGTGATTTAGATCATAGACTCCTGGACTAGAGACAATCCAGCTTGGGATATTCTGTGATTCTGTGACTCTGTACCTCATTAATGTGTGATCTCTTGAAAAAATGTGGCTCTGAGCAGACCAAAAGTTTGGTTCTACACCTTAAGAAGATTGTTGCACTGCTCAGCTAAGCCTACTAGTGGTAGCAAGCATGTGCCTTCACAGTCAGTACATCATATCTAGACAT	371	same_strand	0.556360308911128	2.03425071217348	noncoding
XLOC_002055_TCONS_00003749	1:68148323-68151477(-)	AGTTATCACCAGCAGACCAGCCAGTGGTGCAGGCTTCTACCACTGTCAACTTGTCTTGTGTAATAAGAGGAGGCTGTTTTTTCAACTTGAAGGAAAAATTATCTGTCCTGTCCACTACATGCTGTTTTGTGACATTCCTCAATGGCCCACTCAGACTGCTGTAACATGCATATGTCTGGCTGCAGAGATCTCGTATTAAGGATCAAGTACAGTGTGGGCAGCAGAGTACATAGTCCTTCCTGTCTGGAGGTGAATGGCTGTTCTGCTACTTGAATGGAGCCACTGCTAGTGAATAACCTGCTGGTAAAACTTCAGTTCTCAGCCACTACCTTAAATTCTTGGCAATAAGTGTGTCAAGCAACTCTCTAAGGAAAGTGGCAATGCTACTCTGAAAACATA…	712	same_strand	9.08143567270043	5.73424174141867	noncoding
XLOC_009059_TCONS_00016343	20:4197518-4228662(+)	CTCAGGGCAATGAACTAGCCCTTGAAATGCAAGGGACTGCCATGGAAACCTTGATTTCATGTTGGACCATACCAAACTGGTGCAGCTTGTGCTCCCAAGCAGTAAAAGTCTCTTGCCTGATGCTGAGCTGCCTCTTGCTCCCTGTCCTTCAGATCAGAGAAAGAACTGAATATGAAGACTTTTAAAACGTCTGTGTCCCTCCGTCCTCTGGAAATGTTCTTAAGAAAAATAAAGGCATTGAATCAAGGAAGCTTGAGAGTGCCTCACTTCAGAGAGACCAGAGAATTCCAAGAGAAAAAGCAGGCAAAATTTCTTGGATCTGCCCAGGAAGTCAAACAGAACCTGTCTGGATCTCACAACCACAAAGCACAGCCCAGCTGCTGGGGTTTGCACTGACCT…	958	same_strand	3.38428484578039	2.32392950775327	noncoding
XLOC_002005_TCONS_00003660	1:61062568-61063428(-)	CTGAGCTCTGGGTAGGCACGGACTTCTTGGAGACAAACAGGAACCTCCAAACAATGCAAGTGGCTGAGGCTCCAGTGGTGTTCAAAGGAGACTGGAGATTACAATGCAGAGAAATGAAGTAACTTGAAGACTACAAAACAGGTCATTGGCAGAGCTCAGAATGAAGCTTAGCTCCCCTTCTCCACATGCCCTTACAACTTTGTGTACCTAACAAGACACAGCTTCAAACCCAT	233	convergent	0.844224454026148	0.00471621158821113	noncoding
XLOC_000058_TCONS_00000110	1:5645590-5648604(+)	TATTAGATTTAAAAATGGAGAGCTCACTGCGGAAGTAAGTTCACCAGCAAGGAAATGGTTTAAGTGTAACGGTGAAGCGATGCTTTTGGTATTGCTAATAACCACAAAGGAAGCTCAGATGAAGGTTGTAGGTCTGACAGAAACCTTCCCGCGCATGCTCACAAAGTAAGAAGGTTCAAGAGAGAGCACGACTGTCTCTTCCAGACCCACAGGACTGTGAGTGTGCTAGGAGAAGCCTGCTCTCTGTCACACAAGTCCCCAGTTCCTCTCAGATGAAGGCACTCCGGAGTTGACAGCGCATGTCAGAAGGAGGAAGAGGGGACATTTTGTGCAGGAGACAGTGTGCTCTTACAGAGCTCTTACAGCATAGATTTAAGGTTTTCTCCATTATCTCCAGTG…	720	same_strand	0.113932957312123	0.16386240138537	noncoding
XLOC_000158_TCONS_00000295	1:20135341-20137731(+)	AGTACAGGGGATGCAGGAGGATGAATGCATTTGAATAGGAAGTGCTGAGATACTTCAAGAGTCAGGAAAAGGGATAACTGTGTATCAGAGCTGCATCCTGTCTGAGGCATTGTCTGTAACAGGCAAATACGGAAAAAAAAGCCAGTTCTAAAGGAGAGTGCACTGCATCATTTCCAAACTCCGTGAGCAAGACAGTAAAAGCAGGCTCAAGAGTGTTTCCTCGGATCACAGGGGATCAGCTGTCCTGCCTAGGCGTAAACAGCAACTACCTGGAGGAAAGGCTACCAGAATTTGACATTACACCATTAAATGGCTGGCCAAACCCACTTCTCTTTGATGCTGTTGGAATCAATGGACCTGAAGCATCTGTGTAGAATTCAAATTTCAGCATGTGTGCTT…	641	divergent	0.828942487931058	0.0507611998910219	noncoding
XLOC_007571_TCONS_00013625	2:72529779-72564908(+)	GTTTAGTTGTTCCATCTCCTCCACGAATAAAGAAACAACAACTTGCAATAGCTGGAAGCTATCACTGCTGTAAGGATCCCTGTTCTGTTTTTTTGGAACTATCTCTTACTACACCATCTGGATGCTTTTAGTACAAAGTCCAAATAAGAAATAACGTGAGATCCAACTTGTAACAGACATTCTTCTCAGTACTCTGAAGATCAGTTGGGAGGTGCAGATGATTGTGGAAGGCAAAACAATTTGAGCTGCTGTGTTTACACAGCAAAGAAGAGACTCCAAAGTTTATAGGAATAATAATAAAAAAATATCTGAACTAAGCTTTTCAAGGAACATCCATTCCATTTTGTCTGAAGATAAAGCTGCAGTTTAGAAATCATCTGTCTACAGAAACTTCTCTGA…	891	divergent	0	0.344651823754315	noncoding
XLOC_014406_TCONS_00026037	4:59674514-59676536(-)	GCACGACCATGCGGCTGGTGGTGGAGCACCGCTGAGCGCCGGGCTAAGAAAGAAGGATCACTCTGCTTTAATTGAAATACGCCTGGTAACCCCAAACACTCATCCTAAAAACTGCTTCTACCGTTTTCTAATATTTTTGCTTCATACAAAACAATTGTGTAAGTTTGTTTCCTCAACGACAGTAAATCACTGCTTTATTTTCCGCGCCATTGTTTTTGTATGGAAGCTGATCTGCAGCCTTTGTATGTGGCTGAAAGTGGTGGTGCTGCTGCAGCTGTTTGTGAAGCGGAGTGTGCAAATGGAGCTGTGTTTGGGTTTGGATCAAAGCACAGTTTTC	337	convergent	24.7432522378175	5.05004130339449	noncoding
XLOC_006027_TCONS_00010865	17:7253400-7255223(+)	CGGGAGGTGGTCCTCCTCATCTCTGCAAGGGGAAAGCATCTGCAGCCTGAGCAGTGAGCAGCAGCAGCCCTCCTGCTTGCAGCTGCACCATGCCCTGCTTGGCTCAGTGCTGAGTACCCGGAGCAGAGGAGCTTCACGTGTCTGCACGTTTGCCATCCTTCACCCCAGTGCTTTTGGATTCGGATTAAATAAAAGGGGATGCGTGGTGGTTGGGGCATTGGCATCAACCTATGGAACAGCCGTTGCGGTGCAGGGCTTGGGAAGGAAGCCACCACCTCCTTCAGCTCCTCCCATTGATCTGGACTGGGGAAGGCTCAGCTCCCACCCTGTGCTCGGTGTCCCAGTCCCACGGTGACCATCCTCAGACCCAGCGCTGTCACCAGGAGCGGAGCATCGCCC…	477	convergent	0.542434707771423	0.109053861683919	noncoding
XLOC_016268_TCONS_00029487	6:12140-13439(-)	AGGAGCTCGCGGTGCTGCCGGTCACCGAGAGGCAGGTCCCGGCTCGCAGGCGGGCTGCGTGGCCTCGCGAGAGCTGTGGGTGCCGGAGCGCAGGCCGGGGCGAGCGGGGCGGCTCCCAGGCGGCGCCGCTGCTGCCTTGGGCAGGGCGGTGGCAGCCCCGTGCTCCGTCGTGTGGTGGGAACTCTCGTGCTTTGTCGCTCTTCGTTGGTGTCTGAAAGAGGACTCCCCGTTGGAATTTGTACCGTGAAAACCCCAGGTGAGGAATGGAGCAACATGCCTTGGTGCTCTGTTTGGGTGGGGGAGTGGGCAAGGATG	315	divergent	0.554638930024757	1.73518210561234	noncoding
XLOC_022358_TCONS_00039408	Z:72489199-72508010(-)	AGGAAGTCTGCAGGAACCGATCACCCATGGAGAGGGTAGCATCAGCCATGGAGATAGTGAGAACCCATCCAGGCATGATCCTGCACATACTGCTGTGGGTGATGCTGCTGGAGAGGGTGGCTGGACTGTGTGGTCTCTGGAGAGAAAACATTTGATTATCAAAGAGAGAAACGTCCTTGAGAATGTGGGCTGCTGTAGTATGGAGCTGTGCTATTCTTGTCGACGCCATCAAAAGTACTACAGTTAGCTGCGGTATGGATACAAAGACACCTCTGTTCCAGAAATGATTTATGGCCTTGAGAGGTATACACCGGACAATGAGGCAACCGCATACCACGTGCATCAAGAACACTCTGTGATCATCCCTGCAGGGAGCTGTCATTGTCTAGTTTTCCAGCG…	447	intronic_antisense	0.262359696574387	0.269617114244826	noncoding
XLOC_009360_TCONS_00016941	20:9754706-9758556(-)	TGGCGGAGCAGGACGCGACGTGGGGCCAACCTGGGGGCCCCCGACGCCCGCGGGGCTCCAAGAAAAACCTGAGTGGGGCGGCAGAGAGGAGCAGTCGGGCCGGGCCGGTGTGCCGCTCTGACAAGGACCAGAGGATCCTGCAGTCCATCTACAACATCAGCATGTCGCTGCGGGACGCGGCGGGCGGTGCTCTGCGGGGCCCCGAGGAGGCAGCGGTGTGGAAGGTGGTCCGGGACACTGAGTTTGTGCTCAGGGAGAACTGCCGGCGCATCGGCAAGAGCCCCCCGCGGCCCTCACCGCAGCCGCACCGCAGGAGGCAGCAGCTGAAGGAGGTCTCACGGAAGGCACAGAGGCTGGCCACGTGCTGGGAGAAGCTCAACGTGCTGCACGTGGCCCACC…	586	same_strand	0.0409483713301443	0.760592206014232	noncoding
XLOC_001599_TCONS_00002911	1:10855931-10863810(-)	CGTCCCAGGAGAAAGGCTTTTGCAGGGGAAAGTGTTCAATAATCCTGATGAGGGTTGCACAGCTGAGTGCTGTTGCAGCACTACTCAGAGGAGCACATCTCTGAATACTTATGGAGCCTTGTCCTACAGGAAGAAGTACGTTAACAAGTTTTATGCTCCTGAAAAAGTGAAAAATTATTGGAGGCAGTAGGAGTGCAAGGAGCACAGCTTTAAAAGATGAGAGCAATGAGGATGGTAGAGGAAGAACACAGAAATCTCCAGAGACACAGGTTGAATGGTAAAGATGTCCTGGAAGAAAAGAATCAGGTATTCATATAACACTTCCAGATGCTTGTAATTCACAGGCACAGGAGCTTCTGCTTTCACCCCCCTCTCCCCCCACCCCCCCACTTTCAGTGC…	459	divergent	0.0218296097010305	0.404156174459202	noncoding
XLOC_014423_TCONS_00026066	4:60869934-60900058(-)	GTGCAAATTCGAGAAGGACCATCAACTTTAGAAAGCATGAACTAAGCTTGGAATTATGGCCACCGTGCAGTAATAGCATCTTCTAGGCAGCACAAGGATTTGGAGATTCAGAAAACCAACTTGCAAAAGACCAACTGATCAAGTTCATCCTCCCAGTTCCATATGAATGTGGCATAAAGACAACAGCCAACAGAAATTCCTGATGTGTTAAAGAAATAGGAAACAGGCAGGAACCAGGGCATCAGTACACAGGAATCCAGGTTGTCACTCCAGCATTTGTGTATCTCAGCTAATGACAATCAGTGGAAAACAAACAAACAAAACAAAACAGCCACTGTGGCAAGAATCAAGTCCTAAAGGTGCAAATTTTCATCCTTGAGAAATCAGATGTTTCTTCAA…	602	same_strand	5.37285594330852	0	noncoding
XLOC_022203_TCONS_00039134	Z:45912668-45914065(-)	GTTCTTCAGGGGATCAGCACAGCCCATTTTGACTCGCTCGATCTGGATAGTCATACACTGATGGATGCCTTTTTAAGGCGTAGCAGGAAACATACAGCTTCTTAGCTTGTGATCTATGTGAACACGTGATAATATGTTTCCTGCAAGAGAAGTCATCTTCTGTTCCCTGCAAGTGCTCAAGTGAATCCTGAAGATTACTTTGGTAGATGACCCAATCTGATGAAAAGCTT	230	divergent	3.80103205713061	3.05416046353287	noncoding
XLOC_000916_TCONS_00001716	1:104782172-104783202(+)	AGACGTTCCAGGTCATCTGACCGCTACCGGTCTAAGTCCAGGTCAGTGGAAAAGACCCGAAGGTCTGGACGCAGACGTTCCAGATCATCTGATCGCTACCGATCTAAGTCCAGGTCAGTGGAAAAGACCCGAAGGTCTGGACGCAGACGTTCCAGGTCTTCTGACCGTTACAGGTCTAAATCGCCATCGGTGGAAAAGAGAGGAAGCAGATTGTCCTCCTGGAGATCCCGGCGCAGACGTTCCAGGTCATCTGACCATTCTAAGTCTAGATCCAGGTCATCAGAAAAGAGAGGGGGCAAAGAATATTCATGGAGGTTCAGACATAGAGGGTCTGGTTCCTCTGATCGTTCAAAATCTAGGTCCAGATCAGTAGAAAAAAGAGATCGAAAGCAGTCATCA…	617	same_strand	20.5713262205272	13.3006414013265	noncoding
XLOC_013775_TCONS_00024919	4:74803419-74814013(+)	CGCGGTGACAGATCACAGCTATAGATCCTCCCGTGATCGCGGAGCGCAGTGAGCTGCGCGCCCGGCTCCGCTCCTCGCAGTCTCCCGGATACCGCGGCTGCGGCAGAGGGACCTGATGGAAGAGGTGGCGGCCGCTCAGTCCTTCCAGGGATGGATGATGAAGCCTCCAGCAAGGTGTGGTGTGTAAATGCTCCAGGGAGTCCCTAGTTCCTTCCATATGGCTGCGTCCAGCTGAGGCTCTTCATCCCTGGGGTCTCTGCTGCACAATCCCTGCAAGAGGCTTTCCCTTTCCTGGTTACCAAGAAGACAAATTCTCCCCTCGGAAACACTCTCCTAGATCCAGGTTTATCTGCCCAGGTGGAAGCCAGCAAACTTATTCCTGACTTCTCTTGCTGTGGA…	733	divergent	0.155977642880467	0.413825870769928	noncoding
XLOC_007819_TCONS_00014053	2:115933959-115957252(+)	AGTTTCAGCCCTTGTCTCTGCCTCCAGCTCCTTAAGAGCCACCCAGCCCCAGCGATCGGATTGGGCAGCCCGCCTTGACACACCACTGTGCTGAGTGCTTGAGGACGTGTTTCAACAGATGGTTGGGGTTAGTGTGTGTCATCACACTCGAGTGGGGATTAGGGCAGAGAGGCAGCCCGGCTGGAGCTGTGTGGTCTTCCCCAAGTGGGAGCTGCGAGCAAAAGAAGAACCACCTAGCTTTGGGGGAGAAGAGGGAGGAATCCTCTCCAGCAGCTCAGAGGGAAAAATAAAACCCCCACACTTTATTCAGATCTTCACACTGACTTGCCCATACCTGTGTGCCTATGAGTTACTGGCCTCCTGCTCGTGAAGGAAATCTCACACTCTCCTCACCGCTTA…	499	same_strand	0.0310643747058452	1.91739005375515	noncoding
XLOC_010666_TCONS_00019295	26:2302282-2306941(+)	CCGGCGCTGTCAGTGAGCACTGCTGCACCAGCTGCAGGCAAACGCCCACCAAAAATGCTCCAGAAACATCCCTGACATCCGCAGAACATCCCATCCATCTGCTCTGTGCCCCGGAGGGAGGACGGAGGCACGGAGGGCTCTGCACCCCAGGAACCTCGGGAACACTGCTGGCACCGCACGGATGGCGGAGATGGAGCACTGTGTGTGGTGGGTGCCTGTTGTCACCTCAGCTGTGACCCTGCTGCTCTACGCTCTGCTCCTGCTGCTGCTTTACATCATGCTCAGCAGGAAAATAGGCAGGCATTGCTGCAGTGCGCAGGTGAGCGGTGGTCCCGCAGCACAGCCCCAGCAGCTGCCCACATCTACAGCTGGAGGGGAAGGGGTGCAACGACCGAACTA…	862	convergent	0.218600478681477	0.203437301106059	coding
XLOC_016696_TCONS_00030282	7:10010606-10013787(+)	CTCTGGCTCTGCTGCTTGACTTTTGTCACGATAGGGCACAATGCCTGTTGTGAACAGGGGAGTAAGATCTGAGAGAAATTGATTCTCCAAACAAACTTTTCAGAGGCGTAGCAATAGCATCATTTGAGCTATTTTTTTTTTTTTAATCGGGAATCTGTTCTCCCCTTTTGATTCCTCTACAGAAGTTCGGATCAGCTGTGAAATAAGACGACATTTGGACTTCCTGAAGGAGAGGGTCCTTTCCCTTCACATTAACAAGGAGTCAGGACGTGAGGCCTGCACCTGTCTTCACATTTCTGGGAGAAGTGACTGAAGTTCAGACAGTGAACAAGTAACTGAGAACAAGCATCAGATAAACCCAGAAGCTGTGCTGCACCTTTGGGAAGACATTCTGATGCA…	763	same_strand	0.106058059821356	0.461776174275707	noncoding
XLOC_009110_TCONS_00016434	20:8057267-8058579(+)	TTTGACCCGTTGTGCAACCGCCGGTGAGGAAGTAAATAAAGCGCAGATCCAACCCGCTGTCTTTTGCCGGCTGCTCTTTCTAAAGGTTATGATGCTGTGAAGTAGTTGCCTGTTGCTTAAAAGGCAGGAAAGCTGCTTCAAGCAGGGTCATCTCTATCACTTTTTTGCTGCCACGGTCAAGTACATTGCTAGTTTTAGCTATGCTGAAATTCTATAAGCAACATTCCAAAGAACTCTCTAGAATAGAAGTCTCTCTGCATTCCCAAAACAGTGGAAGAATTAATCTACTCAGCTGCTCAAGTGATTTATCGGGGTTGGGGGTGCTAGGCTTAAGCTGAAGCAACCTGAAGGTGCAGTGGCCGCGTGTCTTTCTTTCACAGCATCCAAATAGGAGCACGG…	411	divergent	0.809700113040543	0.115634164958805	noncoding
XLOC_017136_TCONS_00031043	7:18722962-18739524(-)	TTCCTCTAATTTCAGATTGTGCACTTCAGAATAATACCATAAAGGCTCATCACTTTAATCAGTTATTGATTACACCGTGGGGACTTTCTACAGATTCCACTCAATGCTGCTTTTAAAATGCCTTTGGCAGCATCTGAAAGAATGACACTGCAGTGAAATCCATAACAAAGACTGCAAGCAGATGTCATGACAAGAGGAGAACAGCATCTTGCAAAGAAGAAAAGTGACCAGACAGTGATACGTTGTGATGATGAAACAAGCACTGGTGAGAACAAAGAACAATGAAACCATACAATTACACTGTTTCCTCATCCAAATTTCTAAACAGCTTCATTCATTCAAAGCCCCTCCTTATAAACTGATAACAAGGAACACTTAATTATATGACTAAAAGATGAA…	517	same_strand	0.184988370655528	1.89934648150098	noncoding
XLOC_017994_TCONS_00032587	9:3377057-3393011(+)	ATTGCTTTGAGGGAGTGCTGGTCTGCTCCTGCTGCTAGGATCCAGTACCTCTTCCTGTAAGAATGTGTTGCTTGGATGTGAAGAGATGCTATCGATCTTACAATGGAGGTTGCAGATGAAGGAGAAAAGGTTGGAATTAAGCCGACAGCACTCAGCTGCTGTAAGCCGGACATTGCAGAATGGTGGCTTGCATGAAGCCAGAGGCCAGGCTCTACGGTCTGGAGCCTCACAGGGAGTCCTCCAAGTGAAGGATGAGCCCTGAGCTGCAAGAGAGATCTACTCCCACTAAACCAACCTCCCGAGGGGACTTACTTCGTTTGACTGGCTCCGTCATCCTCAGGAGGAAACTTTCCTCTGCAAGATGGTGAAATAGTGCCCATGTGGAAACGTTCTGACTGC…	625	same_strand	1.17554007560878	0.656537269276839	noncoding
XLOC_015757_TCONS_00028512	5:45561750-45565767(-)	ATGCAGTTGACTCCAGGTGGAGGTCACCAAAGGTTGTTAAGAACGGCTGAAGGACATTGCTGGCATCCAAATGCTCACATGCTCTGATGCCAGAGAGAATGGAAAGAAGACAAAGGGAGAAATAAAATGAAGGTATGAAGATGCATGGTGACAAGTGATTTTGAAGTGATGGAGGAGAGTTCACATCAAGGTACTTTGGGAAGGAGACTAAGCATCACTTCAGAAGATGATTCTTGCAGAATGGGAAACTTCCTATGCATTTTCAACAAATGAAAAATATCTTCACTGGCAGTTTGCACTGGAAAGGCTGCTCTGCAGTTTGGCGCTGACAGCTCTCAAGTCCTATTGCAAACAAAGATTTTGGAGAGGGGGACCTCTTTACTTTCAAGCAAGAAAGTG…	428	divergent	3.88169750507714	0.10341531348904	noncoding
XLOC_011676_TCONS_00021071	3:15916568-15920206(+)	GTTGGTCCTGCTGAAACACCAAGGCAGCGGTGCCCTGCTGATGGGCTGCGTGTGCACAGTGGGCTGCACACAGCTTACCTGCATGTATGAATGGTACTGGAAGGCTAGAACATCCTTCTGGGGCTGTTTATGAAGGCGAGTTCAAAGACAACATGTATCACGGGGCAGGAACCTACACATTTCCAAATGGAGCAAAGTACATCGGACCATTCAATGAAAACAAGATGGAAGGTGAAGGAGACTTCGTAGATGAAAATGGAGTGGTGTGGACCGGCACATTCAATGGCACAAAAGCAGCAGGACTGAAGCATAAGCTAAAAATGTAGCTGTTTGGCACTGCCAAAAGCAGCCCCATTTGATCTCACTCCAGAAGCCTTTGGAAACACAGTGCTTGTGCCT…	494	divergent	0.611002656831816	0.789838694057424	coding
XLOC_001361_TCONS_00002521	1:177872348-177874257(+)	CTTCAGGCCAACCCAGCGCAGAAGCGTTTGCAGTCTGAATCAGCAACAGATAGCATGTAGCACAAGAGAGGTCCAGCAAAAGTTGTAGTGATGGCTTCAGTTTCACCTGAAAGGAACAGAGCAAACTGGAACTTGTAGCTGTCAACAGAAGAAGACAGGATTTGGTTTCAAGTAATGAAAATACAAATCCCTTCCCTGGCTGTTTCCTGGATTAACACAGTCCCATCCTCAAACAAGACACAAAGAGGTCTGAGGAGATTAGTATCTACATGGGATTGACACGGTCCTGCTCATGTGTTCATGGGAATGTTTCAATGAGAAGGAAATGTCCATCATGGAGAATTTAAAAAATGTGAAGTTTGAGC	365	divergent	0.0307244003942195	27.2364190028279	noncoding
XLOC_000295_TCONS_00000575	1:45124491-45126300(+)	CTGAGGACACTGCATCGTGCATAACCACTGCTTTAAACAGTGTTGGAACACGAGCTACATCAGCTTTCTCCTGTATCTTGAGAAACTACATATGGTATTTAAAGGTGAGAACGAAGCATGGTCATTCCAAGAAGTCATTTTGAAACCAGCACAGTGCAATGAGTGTCCCTCAGCAGCAGGGACGGAGGCTATCGCGACAGCAGGGATGGAGATTACTATCACAGCCGACTTCATTTCCAAATGTTCACTGAAAGGCAATCAGAGGTGATGTTCTCCCTCCTGCCTGCATGTAGACAGACTTTCTGCTGAGCCAATGTCAAATACACACAGAGGAAGCACCACAGTGGCTGGATCAAAGTAAAAAAACTCAGAAACCACTTCAGTGAGCTCCACATTCAT…	591	same_strand	0.259647269218236	0.00400355119229279	noncoding
XLOC_004065_TCONS_00007316	12:6367979-6371533(+)	CACAGCCGTGTGTTGGTTACTATTAAAAAAAGAAGAAGAAAAATAAGGCATTTTGTTTGTTGGAATTATGTGATAGGTTTGGAAGGCACCCCACCACCTCCATCCGTGCCAGCCCCATCGCTGTCGCACGCTGGGCTGCTACCCCGGAGCTGCAGATGGGTGAGCGGCAGTGGCGAAGGCAGAAGAGGAACCCTTGAGTTTGAGCTGAGATTGAGAACACAGAACTTCTCCCCCTCCCATTGCACAGAGTCCAAAGAGCCCTCTGGGTGGTTTTGGAAGGCATGCTTCAGGGCATTCTGCTGGGACACATCTGAGCATCTTCAACAGCCGCTGACACATGTCCCTTGCAAGTACGAGAACGTCACGTAAAGTAATCACAAGGTGTCCCAGCTGATGTGC…	682	divergent	2.33489793622147	9.7802458782031	noncoding
XLOC_014008_TCONS_00025351	4:5776232-5776623(-)	CGATTTGTCATGTATGTTTGTTTTGATGTTTGTTTTGTGTTAAGCATATTCTGAACTGATGTTAAAGCCAAAACAAAATTAGTGCCTCAGAGGGCATTGACAAACACCTTCAGAAAGCATTCCTAGAAATACTTTTACGTAATTTGTTCTGATTTTAAACAACCATAATCAATATGGAAAATGTTATCTGGAGTTAGTAATTCATTTTTGAAAATTTAGAGACAATTGCAAACATTCCCGTAGTTTTCTTCTGTATTATGCAAGCGGTTATGAATATATGTATATTTTTGCATTTGTATGTGTGGTATATGTACTACCTCAGAGAAATGCTGTAAAAAAAAAAAAAAAAAAAAAAAAA	358	same_strand	25.6242077242947	46.8704631181907	noncoding
XLOC_010185_TCONS_00018426	24:973187-979585(+)	CCTGAGGAAATGCCTGGTTGATGCAGCCTGTCTGGATGGGCTGGGAATTCTAACTCCAGCGCTGCTTTGGATCTAACAAGTTTAATCTCTCCTTTGCAAAACTGCAGCGGCAGAGTAGTAACCCACAGCTGGTGGGGAGTTTTGATTTTGGTCTCAACCTGGATCTTTACAAACTGGTCTGCCACTGGTTGAGGGGAAAGGGTATCAAAGATCAATTTTAGGACCTTTTAAAATATCTGCTAAACACGTAAGGATGTTTCAGACTGTACCAGACACTTCGTCTTACGTCAAGGTAAGACATGACAGCATCTTTAAACAGCGCTTTTCTTTAGCCCTCCGGCAACATCCAGCCGAGGTACGTTCCTTAGGCCGCTTGGGGTACCAGCAGTAGAAGCGAGA…	734	same_strand	1.24820260917217	3.43873453995027	noncoding
XLOC_007739_TCONS_00013914	2:103503524-103512008(+)	CGCGTCCCCACCGCCGCCCGCTCGCACACGCACGGCACTCCGCCGCCGCAGCGCTCTTGGAGCGGCACCGCGGCTTGCTCGGGGCTCCTCGGCTCGCGCTTCTCTCCTCAGAAATTCAGGCAGAGCCGCGGCGGAGAGCGGGAAAGGTCCCCCTTCTGCTCTGCTGACGGAGGCTCCCACCGCCCCGGCAGAAGGAGCCCCGCTCTGCGGAGCAGAGGTATTTATTGACGGGCTAATTGAAGGGAGGGAATAGCCCCGACATCCAGCAGCAGCACAAGTTGTGAACACGGGACCTTAAAAGCTGCTGGGACCTCCGTTTTGCTGGAGAAAGGTTTAATATAAATTAAGCGGGGTGATGATTAACTACGGCAGCATCTGAAGCGCGAAGCCCCAGTCCAG…	421	divergent	0.0155894380443695	0.388857159148854	noncoding
XLOC_009232_TCONS_00016676	20:14056503-14059639(+)	CCGTCCCATACAGACGTGTGCAGAACCATTTTACAAGAGCAAGCGGAGAGCCAAGGTACAAAGGCGACAGGGAATCTGCGCTCTGAAGCCAGAGGGGACCGTGTTTAAAGGCATTCCTGAAAGAGAGTGAGATACGTGCTCAGAACCATGGAATCCAGGCATTTTCAGAATCACGGGTATCTCCTGGCAGATCAGTGAGATCAGAGGTGCATCATGCTAAACGCTGTGTGGACACAGCCCCTCACTGCAGCCCAATGCAAAGCATGGAGAGGCAGAAGAGGGGCAAAGATTAAAGAAGATAATGCCAGAAGTCAACAGTTGCATCACTGAACAAGGTGCTGCTGGTAGTGTGCTGGAGTCCCAGGTCCCTCTTCATACAGCCGTGCACCTTACACC	396	divergent	10.0588914169451	1.09759016690738	noncoding
XLOC_006674_TCONS_00012019	19:563315-569856(+)	CGCACCGCCGCGGTTCCCCCGGGCCCTCCGTCGGCTCTGCCCTTCGGCCGCGGCCCTCCGCTCGCTGCCGTCCGGGAGCCCTCGTCCAGCTGCCGCTGCTGCGGAGGGTTCGGGTCGGGCTGATGTCAGAGGTCTGGAATTCAGCTGTTATTCGGCTCTGACATCGCTGAGAGATTGCTGCAGCCACGCTGTTTGAGCAGGACTATAGAAGAGCATCCTCGCATTAACTTACAGTGCCAAGTCTTCTGGGGGCAAACAGGAGTCAGAAAGATGAAACAGCGTTTTCTATAGATTTCTTCACAGTCCCAGTTCCTGAAGTGAGGCAGCCTACCTCTTCCGTCTCTGACCTTAGGAGTGGACATTTAACACTAGTATCCACCTGAAACAAAACACAGCAAA…	446	exonic_antisense	3.40477358322947	0.105735702438385	noncoding
XLOC_007629_TCONS_00013717	2:84526896-84556851(+)	AGCAGCATAGCTAATTTATTTCAGCTAGTTTAAGAGATGAAAGAAACAGAGGAAAAAAATTGCTATCATTTCTTGCCTGTAACCTGCGGTTTATTCTGTGCATATTCGTGGTAGATATTTGTGGAAGAAGCCATTCACAAGTAAAGAGAAGTGCCAGGGAAAGGAGCTTTCAGACCGGCTGCTGTGGGAGGTTGACTCATTGGAGTGCAGGAGAAGCCGGAGACAGCCCTGAGACCAGAAGAGATGATGAACAGAGGTACAAGGTCATGACAAATGTAGTGTGGCTACACAGAAGTGGTGCAACTGGAGCTCCCTCAGGGCATGAGAAGCGAGCAGAAGCAAGAGGAGCACATAGTGACCTTCACCTTGTGTAATGGAGGTACACGTCTGTTTGCCCTG…	524	divergent	1.36248383225607	0.00135715725004364	noncoding
XLOC_009218_TCONS_00016651	20:13411860-13416911(+)	GTGGGAGCTGTCCAGCAGGGCCCAGAGCTCTGTTCTGCTGCACCAGGCAAACACCAGGGATCAGTTTTTTCTCCTGTAAAGGCAAGAGAAATGGGGTGTTTTAAAAATGTCCTCATGGAGGGGAGATTACTGTTGTGTACATATAAAGTTACCTATCTCAGACCTCAGTTATATCATCACTGAGCATACAGTGCTCAGCTGAGCCTTTGTCAGCTGCTGATATTAAGGACACATTGAAGAACAGATTTATTGGGCTGCTGTCTGCAGTGAGCACACTAGAGGAGAAGTAAGACTGTCCCATTGCAAGAGGTTTCATTCTACTTCGTGCTGAACCAAAAGGAATCGATCAGTCTTCCAGGAATGACACTGCCTTGGAATGCCTCTTGCAGCTTTGCAGGA…	1177	same_strand	0.274050794326048	0.30052266365967	noncoding
XLOC_011496_TCONS_00020692	28:3624902-3628646(-)	TCTCAGTGTCCTTTCCACTTGTGCAGAAGTGCTGCTGCTGTTCACCTCCAAATGCGGTGCTCTCACTGATGAGTGCATTCGAGGCCAAGCGAATCTAAGAATGATGCTCCACGCACCGAGGAACACGTCATGGCTGACAAGAACAGCACCCTGAAATGCACGTTCTCTGCTCCTGGCCACAGCACCACTCTGCTGCAGGGACTGGCCTCGCTCCGAGCTCAGGCTCAGCTGCTTGATGTCATCCTCACTATAAATAATGAAGTGTTTCAGGTTCATAAAGTTGTCTTGGCTGCCTGCAGTGACTATTTCAGGGCGATGTTCACGGGCGGGATGAGAGAAGCCAGCCAGGATGTGATCGAACTGAAAGGTGTATCTGCAAAAGGACTGAAAC	391	same_strand	0.77738288294402	1.18063327922501	coding
XLOC_004363_TCONS_00007839	12:11338421-11345231(-)	GAGGGGGCGGGCAGGGGCGGTGCGGGGCAGCCCTCGGCCTCGCGGGGCGGTGGTGCCGCTCTCCTCAGGCGGCCGCGTCCCTCCCCCTTCAGGCCCTCCTGAGGACCCGTAGCAGATGACGGCCGCGCAGCCTCACAAGGCGCTGTGCCCAGCTCCTGCGGAACTTCGCGCCCGCCGCCATGCAGTCACACAGAAATTCATGGCAGATGACCCCAGGATGAAGACTATGATGCGTTCCCCAGCCAGCACTCCCACAGTGCCCTCACCCACTTCTCACC	278	exonic_antisense	9.30764414230864	5.58128171684385	noncoding
XLOC_007561_TCONS_00013610	2:68194546-68199993(+)	GGCGGTCGGAGACGCTCTCGGCGCTGGGGCTAAAGCTCTCGCAGTCGGAGCCCGCCGGGCCCAGCTCGCCCAGCAGGGAGGGGCAGGACAGCGGCGGTCCCGCCAGGAATTACTGAATCCCCACTCCTCGACTGCAGAAAACTTGGCTGACAAGTCAATTCTGGATGAAAAGCTGACGAGCACCGAGAAATGCTAATGTGGGAAAAATTCTATTCATTCTTCCTCTGCTATAAGTCATCATCAGTGGCGCTGTTGAATGTTCATCTGTGATTTAAGAAGGGAGAGGAAGAAAGAGCCGAGTACCTTCCTGGCTGCACGTTAAGCTCTCTGGAAGGAAATAGACAGAGCTCACGTCCCTGCATCCTTCAAGCAGGACATGAGGCTGTGAAGCACCCTTCT…	612	convergent	1.13832773193322	0.245385428141596	noncoding
XLOC_001005_TCONS_00001892	1:114131703-114157209(+)	AAGACGTTGCATTGAAGATCTTTTTAATGATTTTCGAGATGGACGAAAACTTCTGGAGCTCCTGGAATGCCTTACAGGCCAAAAAATTGCAAAAGAAAAGGGCTCCACAAGAGTTCATGCTCTGAACAACGTCAACAAAGCACTGCAGATTTTGCAGAGAAATAATGTTGATTTGGTAAATATTGGGAGCTCAGACATTGTGGACGGCAATCATAAACTGACCCTTGGTTTGATCTGGAATATAATCCTCCACTGGCAGGTCAAAGATGTAATGAAAAACATTATGGCTGGACTGCAGCAGACAAACAGTGAGAAGATTCTGCTGAGCTGGGTCCGTCAATCAACTCGTAATTACCCACAGGTCAATGTTATCAATTTCACCAGTAGCTGGTCTGATGG…	509	same_strand	0.37994997640406	0.545789166713824	coding
XLOC_008480_TCONS_00015279	2:61856910-61861395(-)	GGCAGAAGAACAGAGGCAGTGAAGGTGTGACAAGATTAAGACCAAGATGGAGAAAGACGATTACAGAGTTTCAGAGCTCTTGAGGACACCACATGCCCATGACCCTGCAGAAGAAACTGGAAAAACACCACTTCAACTTGTAATTGGATACAAGCTGTCTGAGATGGAAATTGAGAGCAAAGTTCTCTGTTTATTTACGAGCCAGCACTGATACCTGAAGCATAAAGCAAGGCACCTTCAGATCAATGCCAGCAAACTCTCGACTATATTGGAAAATCCTTCCTGCCACGGGACAAGCACGACCGTGTCCTCGTGTTCTTTCAGCGTAACCCCCACCTTGATAACACTTGTCATCTGAGCAGCTTGTATGACAGGTCTGTGAAGTGGATTACTACTGTC…	464	divergent	0.708533251096277	0.32356863132377	noncoding
XLOC_011053_TCONS_00019936	27:48256-48769(-)	CCGTGTGTCCCCCCAGTGCCTCCGCACTGACTCCTTTCTCCCTCCCACCACTCTCTCGATCTGACCCCTAGGGTGCCCCTCCTCCCCTCCACGGTCCCCTGTCCCCTTCCCCCCCCTCCGATGCCTGAGATAATGAAGTGGACTACTATGGAAAAAGGCATCGTTACTTGCGAGAACGTGCCGCGGTGGAAATGTTACATGACCCCACGTTTATTCCTCTAAATTCTGATCCCCATTCAAATTCCAATCCAAACCGAGACCGTCATCCCGAGAGAGTCAGGTGTACACCGGATATGTGGTGTATATTCACAAGATCTGCCCCCGCCATTTTGAAAGTAACTGAAAGTGACTGGATGGAATAGAGAGTAATCGAGAAGATGTGATGGAGG	389	same_strand	14.5714199440905	3.97931543699899	noncoding
XLOC_007402_TCONS_00013315	2:46782332-46796415(+)	CCTGAGTGCCGGTGCCTGTGATGACTACCTGCTAATAAACACACTGAAGATGTTGATCACCTTAAGGCAATAATTTTCTTGATGTCTAGTGGAAACTTCCTTACTGCAACAACTAAATGTCAGGAAGAAGAATCTGATGATTCATCTGGCTTTAAAAAAAAAAAAGCCCAAAGGATGTCATTTGTACCTCTGAACCACAAAAGAACAAGAAGACAGAGGACGGATTACAAGTGAAGCACTCATTTCTTCTCTTGAGGTTAGATGAATCCATGAATCTCCAGAAGTGAAAGTCAAGAGCACTTAAGGAAATTTAGAAAGAATGAAGGTAGATACGTTTTGATTGCCTGCTGCCACAGCAGATGTCAGAGTTGCTGGAGATGACTGGAGCACTCTGCAGCA…	757	divergent	0.206705199262183	0.438063140222927	noncoding
XLOC_000568_TCONS_00001066	1:65965017-65999604(+)	CTTCAGTACAGAGAATGGACACATAACTGGACTGAATGAATGGGTGAGCCCAAGACGTGGAGCTGAAGACTGAGTCCCTTTGCAGGGTCGGGCCCGTCCCGCGCTCCAGAGCTGCCTGATTTACGGTGGCAGCAGCGGCTCACAAAGAGCCCATTAGGCAGGCGGAAGTCCCTCGCAGGGTTACGAACCAGACAGTCTACACCAAGGCAGGTCAAAGGCTAATTCAGAGGCAGAAGTTGTGTGAGCAGCCCCCTGGAAAGAGGAGCAAGTGCAGTTTGTGACAGAATTGCGTGGAGATGATCCCAAGCTGAAAGCCAAAACAGGATCTTCATTTAAGTTCATCAAGTGATCTGGAATTTTATTCCAGCACCTAACACAGGAATCTGAGAAGATGGAAAG…	447	intronic_antisense	0.0802340589768891	0.850421238863852	noncoding
XLOC_016732_TCONS_00030345	7:12129360-12140119(+)	CTCGCACTCAGAGACCACACAGCCTGCCTTCGCCACTGTGACCCCCAACAGCTCCAGTGTGCTTCCGGGGTTGCCGCAGACCAGTTTTAGTGGCATGGGTCCTGCCTCCGCTGAACTCATGGCCTCCACCTCCCCTAAACAACAGCTCCCTCAGTTCAGCGCAGCCTTCGGGCACCAGCTGAGCTCCCACAGTGGCATCCCCAAGGATCTGCAGCCCAGCCACAGCTCCATAGCTCCTCCCACGGGCTTCGCAGTGACCGGTGCCACCGCTACCAGTACCAATAACGCATCTGCGCCCTTCACCACCTCCAACTGAGCTTGTCTGCCTGGCTCTGTGCAGCTTTCCCCATTACTTTACCTTCTTCAGTCGTTGTTCACCTCCTACGTTTGGTAGTGCTG…	490	same_strand	4.92014769741179	8.6543796135567	coding
XLOC_000076_TCONS_00000141	1:7260706-7287523(+)	AGTCACACAGCCCAAAGCACATGGAAGTCAGAGGTTGTTCTTGGCTTCGGGCTTTCAGTTCCAGAAGAAACTTCCAGATGTGTTATGGGTTGTATATGTGCTGCCCACTGCTATGGGATCTGAGCTCCTTCTGCATAAAGCTGACAGCAGCATCCCAGGACCCTCGTGCTCACCCTAAGAGGAGAAGGGGTATGAACTCTTCGGTGACCCTGTGCCTGTGATGAAACCCAAAACCTGTCAAGTTTCATGTGGTCTCCAATTTCCTCACGGAAGTTTCAAAGTGCTCGTGTTACATTACCTTGTTTTCAGAATTTAAAGACAATGTGAGAGATTGCCACCAGTGGAGAACTTCAAAATGAACTGGTGGTGACACGTAACCGGTGACAGTCATGAGCCCCA…	591	same_strand	0.00441486405282242	0.370754029062803	noncoding
XLOC_012780_TCONS_00023113	3:51760059-51762709(-)	AGACACTCCATCCCCTGACAGAGAAAGCTCTGACGATTTCAGAAGTGCCCCGACAAACCTTCCGCCGTATGTAAGTGTGAAATCCTGACACCAAAAAAATCAGTGACTGAATAATCCTTCCCATCAGCACCGGGATCTGAATCATTTCATCATCTCAGAAATGGCCCCAGCACCTTCAGCAGCCCACACAGGCACCACACGAGCTGAGGTCGGCAGAGGTGTCAAATGTATTTGCTCCTAAAACGTAGCAGTTGCTGCCTACACTGGAGTTGCTGGCTGCAGGCTCCCCGCTCTTTCTCCAAACAAAACACAGGAACGGATTTCCTGCCAAGCACTGGAGAAGTTTGAAGGCTTCGGCTCTTAAACACACATACCGTCTTTTTATCGGTGCCCTGAGCC…	481	convergent	0.748217973005691	0.374178288453841	noncoding
XLOC_016326_TCONS_00029593	6:8672968-8673476(-)	GGCCTCTTCAAAACAGCTGGGGGGTGGGGGGGAGAGCACATTGAAGCAAAGATCTAGCTACAGAGGCACAAGAATAGGCTGCTTTTAAACTGCTGTGGTTGCAGTTTATTCTCCGACTATATACAACGTTCCCAATTGAGTGTTTTGATTCCATGTGCCCCTGTACAATTACTCAAACAAAGCTGGCAATTGTAGCCCTTAAAATGCAAGACATAGTTTTGTTTAGAACTTCAGTAGACCTTTTATTAGCTGTACACAGCAGGGAGTGCAAACCCCTTTTTCATAATAAAGAAACAGTTCTATGCAAAAAGCCACAAGATGTAAAACTACCAAATAATTCTTCTCTACAAAATGAAAATATATGGAAATTATATGCAATGATGAGTTAAAATAGGAACA…	495	divergent	1.18925103190158	1.91186284383034	noncoding
XLOC_004279_TCONS_00007682	12:4362228-4365852(-)	GCGGTGAAGCGTCGCTGCCAGGAATTCGCATCGTACCAAGAACAATTTGATTCTAGTTCAACGTGTCTTTCTGGACGATGAAACTACGACGAAAGCCTTGCCCAAGGCGGGCAGCGGGACCTCGGTGGGATCGGTGTACCCCACCCCGAGAAGGGCAGACGAAGCTCTGGCCACTTGTATTGTGCTCTCGAGAAGACGTTAGTCCCAGACGTATCCCGAAGACCCTTGCTGTGAGTTTGGGTACCAAAAATGAGCTTAACA	261	divergent	0	0.395761330874311	noncoding
XLOC_003650_TCONS_00006602	11:12976181-13015016(+)	ATTGACATAAGCTGCTTTCACAAACTTGTATTCCCCAGGGGCAATAATCAGGCCTCATTTGCTGCTTTTCTGTCATCTTGTGCAGGGTTATACTCATATCTCTGAAACTGTTTTTTGTCTCTGCAAAATAAATGAGTGATGCTACACTAGGTCTCTCCAAAAAGCTTCCCTTAGTGAAGCTTTCTCCTATGAAGCTAGAACCTTCTGATACAGCCTAATTTGGAAGGCGAGGACACTAAATTGTTCCATTAATGTGGAGCTGTCATTGGAGTAATGGTGACAGTCTTTAGTTTCTGGGGGAGTTTATTCCATGCTGACCCCTGTGCAGATATCTCTGAAAGAGACCTTGCTGGAAAGGAATGGTCTAATGTAGATCAGTTATATTGTTCCATACACCAT…	512	divergent	1.33467998694306	0	noncoding
XLOC_001708_TCONS_00003112	1:30533441-30533777(-)	GGAATCTTGTTCTGTCCCCAACCCAGGTGCATAAAAATTCATGAGCAAGAAAGCATTCACCTGTTGTTTGATGTGAAAAGCACACTGGACCACAAAAGCAGTGATAGCAGGTTAAACTGTTCCTGACTGCCACTGGGGGATCAAAGGCTAATCATCTGGATGGGGAGCCAGGTGACTTCCTCTGAGAGGCAAAGAAATGTTCCAGTGTGGTGTGCGAAGACCTGAAGTTCCTTCTCTT	238	divergent	0	0.661911510401093	noncoding
XLOC_001194_TCONS_00002232	1:145008660-145013938(+)	GAGCACAGCAGTATTTAAAATTTAAGAGAGCTTTAGAGACCCACAGTGCTCAATTACAGGCTCTGCTGCTCATCTCTAGGATCCCAGAGATTTGCTCCCATACAGACAGACGCAAGAAACTGTTCTGCTCCGTATGTAACCGAACAGAAACATCTTCAGTGTCTGAGCAAATGCTCCATGCAGCCCCTTGTGAAGCCTGGCTTCAGTGGAGGAATGCCTGGCCATCGGTAGCACCTTGGGCTCTACCAGCTCTTGGCCAAACTTCTCAGTAGCCCACCCAGCACATGTTGGGGTACATCAAGGTCTGAAGAACAAGTCTTACTAATGAGGTATATCAACCTTGGATTCAAGGAGCACGCTGCTGGACAGGTCCATCCCATTACTTCTTATACTCCTGCC…	594	same_strand	2.45570376428471	0	noncoding
XLOC_008704_TCONS_00015685	2:101924267-101925514(-)	GCAGTGCATAGTGACCTACAGCCCGATTCTCCTTTGTGCGGTCTTGGTTTCGCTCCACTGCCTGCAGTGGCACCGATCCTCACACCACCTGAGCACCACAAGAACAGAAGAAGGAAACCCACCCCCAGTGCAAGCCTGGGGAGGTTGGATCCCGCATAGCTCACTCTTATTTCAGACCGTAGCCCTGCGCAGAGTGGGCCTGGCAACAGGAAGGAAACCTTGCAGGATGCTCCTTGCACCGAGCAGCTCATGCAGCATTGTCACCGTGTCGTGGGGGCTTCCAGGGCACCAAAAGCACAGGTGTGTGCATGGAAGTGAAGGGAACGTAAGCTTTCGATGAGGAGCCGGGTTAATGGATACTGAAGATGGTGGTGGTAGGGAGAATGGTAAAGGAAAATT…	437	same_strand	0	0.783052089889947	noncoding
XLOC_014449_TCONS_00026126	4:65054825-65063663(-)	ATTAAATGTGAGCGAGTGTCTGAGTGCACAGAAAGCAGCTCTCAAGTTTTGGATACTTCTAAACCAGGCACTGAGTTCATTGAGCTCCTTGATTTGTGGCTTCGTGTTCTTTGAATACTCAGGAACAAGACTGAGGAAGTCACTCCAGTGCTTGGAGTGTGCCTGCATGGCAAATGCCATCAGCATGCACAGGGGAGCAGATGTGTCCCCATACGGCCCTACCAGGAGTTGAGCTTGGTGTCTGCATGAATGCTGCTGGGCTGGGAACAGCAGTATTGGAGCTCCTCATCCTGAGGGCACTGCCAGCCTGGGACTGGCCCGAAGCCGACTGAAGCCTTTTGGAAGTGTTCCAGCCGATTCAATGGGTTCTGATTCAGGCTTTGAATTGAGCCTTAACTT…	530	convergent	0	1.28044957592106	noncoding
XLOC_013302_TCONS_00024048	4:11643263-11660382(+)	CTTCTTTCCTTTTCCTTTTCTTTTTCTTTTTTCCCCCATTCTTTTTTCTTTCTTTCTTTCTTTTTTTTTTTCTCTTTCATTTTAATTTCGCTTTCAACCGTTTCAGTTCCCGGCTCCGGCGGGTCGCGGGCCGGCACCGTGCCGCGGCGGGGCCGTGCGCTGAGTCTTGTGAAGAAAACAATCTGAAGACAATGTGTCTTTGACCCCTGGTACCAGCTTTTGAGCCGGAGCAATGGAAGTTATAGATGGCTGCCGGCGTACTGACCCTGTGATAGTTTCAAATGGATATGCAAACAGGATTTTCCAAGCAAACATGGAGGATAGGAGTGCTGACGCATCGGAGGTCTGCTGTGCTGAGCATGGCACCTCCAGTGATGCCGTCCCGAATGAACAGGAAGA…	415	same_strand	0.83281713370415	15.416403124594	noncoding
XLOC_010597_TCONS_00019144	25:2167949-2169561(-)	CTCCCTAACAGCGACCCCCAGGCACCCCAACGGGGCTGAGCGGCGTCCGCAGACCCACTACGTCTAACCTCGTCCCGCCCTGTACCTCAGTTTCACCCCGAGGCCTCAGCCCCTCCCACAGACCCCGCGGCCGCCTCACGACGCAGCTCCGAGGGCCGGGCCCCGTTAGGCCCCCATCCCCCGGGCACCCGGCCGACGCTTCTCGAGCGCTGCCTCCCACCGCAACAGGGCTGTGCTGAGCGGAGAGGCGGCCCAGGCGGCTGACGGAGCGACGTCACTTCCGGCGCGACGTCACATCCCTGTCTCCCCTCCCTCCTCAATCCCCGCCCACATCCGGGCCACGCTCATCTCGCTGCCTTCAGGCCCATAGGGACAGACGGGCAACGCGGAGCCATATTG…	549	divergent	0.442425614614215	0.25411953484024	noncoding
XLOC_001302_TCONS_00002413	1:169868895-169869350(+)	CAGTAACAAGATTTGAGGGTATACATTCTAATGCAAACCCCCTGGTGCTGCCAAACTGCAGTAGGATGGAGATACATTCCTGAAGATCTGTCAGAAGAATGAACGAACAAAAATGTGAAGTGTTTTGGTGGGTCAGAAATATTGGACAATCACTGGAAACTACAATCTGTGACAATCAATCAGCTGCTACAAAATTCACTGTGCTCCCGCAGTTATCCCCAGAGCCACCTTTCCATCCTTCACAGAGACCTCCATAGGATGACTGAACATCGCCTTCGCTTTCTCCAGCTTCCGAGTGATCAGCGCTGGTTAAAATCAGTGCATTGGAGGGATCTGATTGAATCAGGAGCCAACACTG	358	same_strand	0.036217271304174	1.64086947757316	noncoding
XLOC_000376_TCONS_00000727	1:49495232-49495962(+)	CGGGAATGCAGGAGCGGATACAGGGACAGGATTCCTCCGCACGCACGTGGGCCGGCACGGCTGGAAAGGATGGCATTAACTGTGTGATGCTGACTGGCTCCAAAAGCAGCCCTGCTCTGTGGCAAACATCAGGTTCCTGAGATTGCAGGGGAGATTCAGGTCCTTGAGACTTCGGGAGAGGTTCAGGTTGGATATGAGGAAGAATTTGTTCTCTGAAAGAGTGGTGCTGCAGTGGCACAGACTGCACAGGGAGGTGGTGGGGTCACCGTCCCTGGAGGTGTTCCGGAGCCGTGTGGATGTGGCACTGAAGGACGTTGGTGGTGGGCATGGTGAGGATGGGCTGACCGATG	350	same_strand	3.4951837936166	0.277272547208447	noncoding
XLOC_005177_TCONS_00009331	14:2673569-2682376(-)	CTCATCTCTGATGATGGCTAAGCCTGCTGAACCACAATCAAATTGCCCTGTTTTGGATTCCTAGAGAAGCCCCAAATACTCAGCAACGTACAAGACTTCAGCTCATGCTTCTGCCGGGATGGAGATGGATGCCACCATCCATCCATCCACATGGATGTCCTGCTGGCTATGAGGTCTCAGTGTGGGCAGACCCAGAGAGATGCTGGGGGACAGGACTTGAGCAGGGTACAGGATCTGGAGATATAATACCTCCCTCGACGTCCTCCATGCAACAGCAATCCAACCAAAGCATTCTCCTCCGCAGGATTATGGAAGTCTCCACTCTGAGAGCCCAGAAAAGGGCACTGGCAGTGCTGGACTCTCGCCTGAGCAAGTGTTGTTTGGAGGGGTCGACAGGAG…	908	same_strand	0.165456013437132	0.340934787554337	noncoding
XLOC_008972_TCONS_00016177	2:142229294-142250731(-)	TCTGGGCACGGCCGCCCCCCGCCGCATCCCCTCACAGGAGTTAGGTGGCAAAACTTGCTCTCCTTTGGAGTCCATTTGAAATATAGTGACTGATGAAGGCCAAGGAGCAATTCTGCAATTGTTTATTCGCTGTATGTGTCCATGACCTGGAAGAAGCGTGCAGGAAGGGGCTAAAGCAGAAATGCTTCTGAGATGGCACAAAGTGTGTGTTGGAGGCAGACAGGAGGAGTGGGCAGATGGCAGTCAGAACAAAACAGGGAGTTCAATAACTTGGGACAGCAGTGAGCTGCTCTAACTGGAGAACACCCTTCTAACCATAAAGGGGAGCTGCTCTGTCTAAGATTGAGTGTAAGACATAAATGATCCTCCAAAGAAGCTTTTCTCAAAAAAAAAAAGAGC…	817	exonic_antisense	3.97402557539842	2.05243800503351	noncoding
XLOC_014920_TCONS_00026977	5:23049819-23055619(+)	CATCGCGGATCGGGTCTGGGCGGGGGTCTCTTCCCTGTGGTGACAGTGGCAAGACCCGAGGGAATGGCATGGAGACGCGCCAGGGAAGGGTCAGGAGCCTAGGGCTGCAGTGCAGGAGGATGGGATAAACGAGGAATTCACTCTTTCCACTTCTGTAGTCTTTTGAGTCGCGTTCCGAATCGTATCGAGCAGCTATCTTTTGCAAAACCGCCTACTCTTTTAAAATGAAATCTAAACAGAGCTTGAAAATAAAAGGAGAATGTCACGTGGAGTGGTGTGAAAACCGTGTAACAATCAAGACTGTTACCTCTTACCTATGAAGAAGGGCATGTGGAACCTGATTTAACACAGATAT	355	same_strand	0.601784997254424	0.743643427688096	noncoding
XLOC_016335_TCONS_00029605	6:9065483-9066967(-)	CTGAGACGTTTCAGGAACTCTTCTGCTCTCGCTGAAGTTCGGATTGCCTTCAGATATCTTCCCTTTGAGCTCATGAGTATAAACTTATTTCGTGCCTCACCAGCTTTGACTCCTAAACCACGTTCTCGTGTTTGCATGTTTCTCTCGTTCAACTTCAGCAGTTACAGCACCAGCCCCAAGATGAAGAACAGTGACATGAAACTGCATCTGAGGCTGCAGTGCAGTGGCCCAAGCTGCCTCCGTTGTGTCATTTCCTCCTCTTCTCCTGGTTGTCAGGATTTGCAGTAGTGTTTCCAAAGGAGGTGACTCAGAAGCCGTACCTCCATTTAGCAGCGCATCATGACATGGAAGTGAACCAAAGCACTTAAGAACATGAAGAAGAAGTGTATAGCAAAGGAG…	411	same_strand	1.41270299439448	0.627254301018839	noncoding
XLOC_016632_TCONS_00030153	7:2652204-2652623(+)	TGCTAACGGTGATGCACAAGCGAGAGAAAACAGCCTCGCTTTGGCAGCCCCAGCGTAGGTGAGACGTGTTGCCATTGGGGTCTCCCTGTGCCAGCAGCGACTGCCGCAGTAAGCCGTAGGCGGGACGAGCACGCCCGTGTCCCACGCGCCCTGCTGGCAGCAGTGCGGCCGGCCGTGCCGTGCGGTGCTCTCTGTGTCGTTGGCCACCAGCGCGGTGCCCGGCCGCGTGCTGCAGCGTGTCGGTGCTGTGCTGTGCTGTGTTGCGCTCCGTGCCGGCGCACGGCTGCGCTTCGCCTTTCTTCTGCA	306	same_strand	0.0985985958982484	0.195829285239975	noncoding
XLOC_000731_TCONS_00001373	1:79638771-79674482(+)	GCCTTGTGACCCAAACGACGGTTTGAACCAGTGGAAGAGAATTCAGTAGTGGAAGAGCAGCTATCTGTTCTCCTGGAAGCATTCCAGAAGCACTAAAGTTGCCCATAAAGTGATGTTTTGAAGACTAGTCCAGCTGTTTCCAGTGCCTATTTTTCATTCCTTGGAGTGGACGGCCTCCTTTTTGAATGTTGCTGCATGGAGAGAGAAGAGAGTGAAGAGTTGGACCAGGAGGATGGAAAGGAGAGGAATGGAGTGGTGAATGTTAAGTGGGGTTTCTGGAGCCAAATGAATGATGGCAGGAGTTCACTATTGTGGCAACATCAAACAGTGACAAATTAGAGAGCACTGAATTCAAGATTTTCTGCGCTGCCTTCACTTATTCCCCCTATGCTCTACTGC…	767	convergent	0.308605564281017	0.350522182501773	noncoding
XLOC_000708_TCONS_00001328	1:77940294-77942410(+)	TTCCTTCCTAACAGGACTTGGGGTCCCGGTGCTGCTTCCTGCTGTGGGCACCTCCCTGCTCCCGCGGGGGTAGGGGTGCCTGGGGACACGGCATCCTGGGGGCAGCTGCACCTTGCCTGCCCTCCTCCACCGGCAGTGAAGGTGCAGCGATGCAGCTGGCTTCTGCTGGAGGTTGTGAGCAAGAAACGCCAGAAGCTGCCCAACAGCGTGAAGCTCTCCGTTCCGGAGAAGCCGTAGGGAGGATGACGGCAACGACGGATGTTAATGAAGAGCAGCCTGCAGAGGAAAAAAGAAAGGATGTAGGGAGAGGGGTGCCCTCCGGCTGAGGAGGGGACCCCGTGCGTGGAGGTGAGATGGGGCTTAGCCCTGAAGTTTTCAAGGGTTCCCCTTGCATGCGGG…	780	convergent	1.2778360225276	1.885560333326	noncoding
XLOC_013977_TCONS_00025308	4:3704072-3715428(-)	CAATAATGACTTCTATTTGGATGTTCCTGCAGGCATCCCCACCTGACTGATCACAGGCTTCAGAATCTTGTGGACGCTTTGCACCAAGATGAACCCTACTGGAAACTTGACTTTGCTGATGCTCTACGTAAACTGCATTTTCATGGCAGAAGGACACTTCCTTGCTTAAAGGATTCTCAATGTCACCGGGTGGTGGCCAAGACCTGGGTGCTTCTTAAACGCTTGTGCAGACGGTGTGAGAGTCAGCGGGGCTTTGCTGAGGCTGGAAAGCTGCCAGAGAGCCCTTCCAGTGGCTGGCTGCTGGGAAAACCCAAAGAGCACAACTGGGAGCCTGAATGACATTGTTGATGGGCCAGCAGCTGTTTGGAAGCTGCCAGACCTTTGCTGCTTGGTGAGCTT…	791	same_strand	0.0704250924026487	1.99374177315449	noncoding
XLOC_002737_TCONS_00004968	1:168691593-168711341(-)	GTTATTGCCTCTATCAGGTTTCGACCTTTCAATAGAGAGCTGATTTTGGAGAACGGCTTAGTCCTGTGATTGAAAAACTCTTTCTGGAAGGTTGATGGAGCAGGAGGATGAGCATTTCGATTGCCATCCATCGCTTCCACAGAAGCCTCAATATTGCCATTCCAAATGACTGTCTGTCTTTCTGGTTGTTGACGTGACTGCAGGGAAGGACTGGTGCACCTCCTACAACAGAACATGCGAGTCAGAAGGCTGTGAAGAAGCCCCTTCAGCCCTAAATACTCACATCAGCTGAAACAACCAGCAGAGAGGGATGGCAGAATATTGAATTAGCATCTATTTTAAAATCAGAGCTCCTGCTTGGAGTGGGGCCTGATGGAGACACCTAATGGAGTTGTCTGT…	1220	exonic_antisense	0.347832073771234	1.74976417664149	noncoding
XLOC_016266_TCONS_00029485	6:34905533-34906172(+)	CTAGGTCCCTCTGTTTGGCGTCCCGTCCCTCTGGTGTGTCACCCCACAGCTTGGTGTTGTCAGCAAACTTTCTGGGGGTACACTCAACCCCCCTGATGATGTTGCTGATGAAAATATTGAAGAGTATCAGCCTCAGCATGGACCCCTGTGGGACAACACTCATCACCAATCGCCATCCAGTAACATGGACTTCTATGAGACTGTGAGCTCAGGCTTTACAGGCCAGCAGTGGAGCCAACAGGGAGGCCTCTGGATTTTCAAAAAGGACCGAGAAGGCTGAGAATCAGGTGCCTTGTTTGACTTTTTTACTGACTGTCTTAAGGATTCTGTCAGTCCGTAGGCACATTTGTTTGGTTTGGCTGGAGCTTTGGAGCTTGGTGCTTATGACTTCAGTTCTTT…	491	same_strand	1.38482403768549	3.61204267689856	noncoding
XLOC_013832_TCONS_00025031	4:82918454-82920682(+)	AAGCTCCCTGTGTCGGCACCAGGGGTGGAGGCACGCAGCCTCTGGCTCCATGGGCTGGCATGCAGCTGCGAGCTGATGGCTCCAACTGTGCTGTTATCGCGCTCGCCTTTCAGTGGGAAAGGCAGAAATCGCTCTCACGTCTCTGTTAATACGCCGTCTCCTGGACTTTTCACTTCCATTAGGTGTCATGCACTCCCTTTGGTTCTCTCCGTGCAGACAGAACACCTCCCAGAACATTCACATGGGAACACTGAGATGTCTTTGCCATGTTCTGCCACGAGATACCCTC	289	same_strand	0	0.200593904873928	noncoding
XLOC_011862_TCONS_00021396	3:37598838-37606362(+)	CCTACAGTGGGAAGGATTTTTCAAAGCAGTGCAGCAGGCAAGCAGAAAAAGAAGGGAATTGTGGCGTTGCAGCTATTCGTTGCATCTGTTGTAGGTGGATTGTCGACAATGGTTGTTATGCAAACTCTGAGCACTGGCTTCAGGAGCTTCTTGGAAACCTGCAATGAGTAATCTTCATGTTTCTGCCAGGTCTACAAAGAGGGAGGGTGCAGTTTTGCCACAGGGCTGTTCAGATTTTTTTCCTCCTCTCCTTTTCCATATGGGTAAGAATAAAGTGAAGAAACAACATTTTCAGAGAAGAAAGACTTGGAAAGAGTTTCTGTTTTCTGGGAGTCTGCTACAGCTGTTAATTTGTGGAAAACCTCAGTGGAAACTTAAGTATTGTGGAGCTGTGATGTT…	461	same_strand	1.29677617905832	0.320968684079579	noncoding
XLOC_008099_TCONS_00014574	2:14703979-14732542(-)	CGCTGCCGCCCTCCCGCCCCGCACCCGCCGCCCGCGCTGGGCGCTTCCCGACGGCGCCGGGCTCGGGCGGTTGGGCCGGCCCAGAGTTCTGATCCCGCTTTCAGCTGGAGAAAGGCGACGGCGGCGCGCACGTGTGGTGTGAAGAAAGAGCCTTTATCGCGGTGCTGAGTTACAATATTCATGGTGACAGTGTGTCTCTTCTGTGCTTGGAATAAATTAGGAAGAACGGGGAAGAAGTACTCAGGAGGAAGGAGATGCAGGAGAGCTATGCTCAGGAGGAGGACTGCCTTGGTCATGGTGATACAGATCTACCTGGAGAGTAGGGCCTGGATGACTGGGATTTAAGATCACGGTGATGTTTTAACAGGAATGTTGCCAGGTGAAGAAAGATGGAGTAGG…	437	same_strand	1.36599498634468	1.35166121087044	noncoding
XLOC_014809_TCONS_00026788	5:13273023-13275227(+)	GAGGAAGTTGAGTAAAATCCCTTCAGACCTTCTGAAACAAGAACAGAATGAAAAATTGCATTTTCCTATTGCCAGACCCAAAGCAAGCTGAGGTCAACAATTCATGGCTGATCTCCCTTGATTTTGCCTGGCTCTGACAAACATCCTACAGATCCTTGCTCCATGAATAATCTCCTCGAAGAAAATATCCACAAGCAGACGAACGGACATCTTTAGGACTCCAGCCATGACAATACATCAACAACAACATCGTCAAAACGTAGTGCTAAAATCAAAAGCACCGTTGTGTTCTACTGCTCTGTGAAAATGCCTCCGAGACCCACTGTGGACTACTGACATAACCAGTGAGGGAGGAAGGAACCAATTCAAAGCTTGCTGATGTAAAGGAAAGTCCACTCA…	666	divergent	0.777046799837396	0.00211687777274318	noncoding
XLOC_011198_TCONS_00020162	27:4890923-4893052(-)	CACGCACCGCTGCATGCAGCCATCCCTCAGCGCAATGCCAGCACTGCCCTGCTGCCTGCGTGCGGCTCCAAGCTGCGCCCGGTGCTTCGCCCACCCACATCTATGGCAGCCCCAGCTCCAGGAGTGGGAGCCGTTCCCATGGGCTGTGCCCCATCCCTGACCCACCCAGGGGCTGGATTATCACTGTGTTCTCTTCTGGCTATAGCATATATCTGTGACCATGTGGGAGCC	231	same_strand	0.959900465315261	0.0660712904020431	noncoding
XLOC_016089_TCONS_00029160	6:19401659-19438223(+)	ATCTGCTAGTGTTCCTTTTGCCTTACGCACTGGTTAAAACTTTAGAAGGAAGGTATGGTGCATACCACTGGAAGCAAACAGCCTGTATCAAGTGTTGATGCAAGAACCCTGGACTGGCAGAACTGAAGGTGTTATCCCCTTTCTCAGCTCCAGATTATGCCTTGGCAAAAGTGCCAGCAAGTTTAGCTGCAGAAGCACCAGCCCTGCCAATGGGAAGTGAAGCTGAGGACAGAGTGTTTCTAATGCAGCTCCAGCAAGGAAACGTCCCACTGAGCACAGCTCCTGGGCTGAAGGAGATGGTTTCTCTGTGGTGGGATTATACATCTGCCCTGCTATCCTTCCTGAGGATGATGACAGATCTCAGAAAGTGACACAGTCCAGCAATTTGGATGCTCACAG…	916	intronic_antisense	1.6490449478169	0.308158603698681	noncoding
XLOC_011312_TCONS_00020370	28:2975734-2976206(+)	CCTCGTATCTGACGTGACCTGTGTTGGGGGAGGGGGGTGGCAATGTGAAACCCTCTGTTCGATACCATTATTAATGCACTTCTGCTTTGGCAGGCTGAAGAGAAGATGGACACTGGGCTTGGAAGCTGACTGGGGGTTCTGAGGAAGGGGAGTGGTGCTACCTGGGAAGCAGAACCCAGACCTGAGTTTGCAAACCAGCAATGAACAGCTGTGGAGAAGACCCGAGAAGGAAGGACAGCATTGACTGCAGTGGAGATGGAGAGCTTTGAGCTGTTGCTGATGTGTATAAGTAAATGGAATG	301	same_strand	155.96525000873	209.551460867568	noncoding
XLOC_018402_TCONS_00033362	9:13722215-13734075(-)	GTCTGGGTGAGTTCGTCTCAACGTTGATCACTGCTCACTGTAATGCTGCAGTGTTTCACACTGTGACCCCGTGTCACTTTGTGTTCATTGCTAAATGCAAGTTGAGGCCTCGTTTTTGTTGGTTCCTTTTGATGTGCATAAACGCCTATCAGACTTAAAGGCTGTTGAAATGTCAGATGGTAAAAACAACCAAGAGTTCCAGATGGGGCAATTGGAAGAGAAACATGCTGAAGATGATAATAAGAAAGTTCTGGATTCTCTCAAGTGGGAGTCCCATGTCCTCACCTGTGACTTCCAAATGCAGTCACTGTTCAAGTCTTGTGCAAAGCAGCATGCCATGAGGAAGTTCTTCATTATTAGGCGTTCCCTCATTTGACCAGGAGTGTTTGACCAAACCAT…	686	same_strand	0.10937158534051	0.123381052757511	noncoding
XLOC_009142_TCONS_00016494	20:9856895-9860891(+)	CGGGCGCAGCGGGCAGAGGGATGGAGACAGGAGCTGCAGGTGAGAGAGGCAGCACTTCTGCAAGATGAAGTGATTGCTGAGCTCCAAGTGCCAGCTGATGGAAGCTCCAGCAGGGAGGAAGAAAAAGGCAAACAAATGACTCCAACCCTCAGCCAGAGCGTTGCGGGGGGGGCGGGCCGCGGGGGACCTCTTTTACAGGTNNNNNNNNNNNNNNNNNNN	219	intronic_antisense	1.890934963199	1.68398506420257	noncoding
XLOC_018284_TCONS_00033128	9:1896624-1905005(-)	CCTCTGAAGTCACCATAACTATCCTTAAGTACCTTCAGGAAACACAAACCACCAGAGTGACTGAGCTTGAGGACTCTAAACAGCAATGTCCAACACCACCTGAAAAGAGGCCAAATGAGAAAGGGGTTCCCCATCGCAAAAGGAGGTCCCCCCAGGTTCCAACATCCCCACGCCCTTTCTCCACCCTTGAGAACAAAGCCTGGAGGCTTTCCTTCCTTGCTCCAGATGAAAAAGCCAAGGAGACTCCGGAGAGGAGGAGGAAGAGACCTAAATCCCTCTATAAGTGCTTCAGCTTCGATGATATTTGGATGCAGAGGAACCAAAAAAGGAAGCTAGAGAAGGAGAGACAGCCAGAGAGAGGGACTCAATTGCAACACTTCCCAGAGGACCAGTTAAAAG…	524	same_strand	0.0695517082009236	2.23426469854256	coding
XLOC_011658_TCONS_00021036	3:14904481-14908336(+)	TGTGGGGCAGCGCTGTGCTGCGGGGCTGTGAGGTAGTGAATAAGCTTCGTCCTTTTTTCCCTGGTGTTAGTGCTATGAACAAGCCAGGCTGAAAGCTGAAGCTGGATGTTCAGACAAACCACGTCAAAAGGGTAGAAACTGCAGGCTATGAACGATTGGAGCAGAATCCGACCCTGCTTACTGCTGTGAATCCTTGGCCAGTTTTATCAACCTCATCAGAACCACTCTGGATCGAGCGTGATGGGGAAGGTGTTCGGCTCCTTCATTACCACCCAGTGGCATTCTCACCACCAGGAGCACAAAGGAGGGAATAAAATGAGAAAAATA	327	divergent	1.27820762093998	0.308724820940624	noncoding
XLOC_016974_TCONS_00030766	7:2390529-2397100(-)	GAAGCAGCACCAGGATGTGACATGGATTAGGCACCCAGAGAGGAGAAGTGAGACCTTGTTCTCCCCCTAAAGCTGTCTTCTTGTTGGACCGAACGATATAATAAAGCAAGTCCATATTGCTTCTCCAACACAGAGGCAAGGGAGAAAAGCTTCCATAGCGCAACTGAAAGACACAGCTCCAGAAGCTGGGACTGCAGTTGGCTGACACCGTGAAGACAGCAGCATTAACCAACAGACAGTACCTGAAGCCCTGCCATCAGGGAAGCTGGAGCCTGCTTCTGCTACATGTTCCAAATACAACTAAGAACACCTAGAGGAGAAGTGCAAGAACTGCC	335	divergent	0.00945708095038488	0.325298258504893	noncoding
XLOC_022345_TCONS_00039382	Z:70546964-70548086(-)	GTGGCAAGAAAAGGAGATGGTGAAGCGCTGGCAACACCCAGTGGGTTCATTAGCTGCTCTTTGCCATTCGGCCTGAAGGGGCCCGTTCGAATCACCTGAAAGGTCTCCAGCAGGGATTCTTCTGCTCGGAACTGAACACCGGTGAACACAAAATGCATACATACATACAAAAGAATGCTGTGCTCAGGCTGCCTTTAAAACGCACGACTACGTAGAAGCTCCACGGGGATCTGCAGGGATATGCAAACGTGACTCCTTTTACAAAAGCCACGGTGCTTTCTTCTCACCTCCGTGCAGATGCCACTTCATTTCTGCCGTGGGTTCTAATAAGGCCTCTGGCAGGTGGGCAAAACGTTACGCTCTACCGTTGCCTTTCTTGGGAAATCCCCTGAAAATTCT…	463	divergent	1.35805943080685	0.0563495609875854	noncoding
XLOC_005196_TCONS_00009363	14:4142497-4145252(-)	GCTGCAGACTGCTGCAGCAGGAGGAAGGCCTTTCCCGTCCCATGCAGGGATTTCTCCTCCACCGACACACAGCAGCACCGGTGGGAGTTTGGCAGAGCTGACTGAGTTAACCCTTTGGTTCCCGGGGCTCAGAGCAGCCCCACAAGGCAGGTCAGAAGTCCTGATGCAAATGCAAGCAGTTACGATCGGGGCTGGGAAAGGTCGCCCATGGGTAGTAAAGATAGCACTACAAAATGGTGATAAAGAGGGCAAAATGCCTTCTGCCCGGCCCGTTCCCCAGCCGTGGTCTGGTGCTCCCTATCCCTGCCACAAATCCTCTTACGTTTTCAGGCGGTGAAGTGTAACGTTTTATGTGAGCGCCATCGGAGCCTGGCCGCCCAGTGCCTTGTTTTATTTATT…	571	same_strand	8.79416487162293	6.89323942501283	noncoding
XLOC_004228_TCONS_00007607	12:2278356-2278726(-)	CCGTGCGTGTGGGTGGCAGCGAGGGGAGGGACGGAGGGAGCGATCGGAGCGCCACTGGGCCAAAGGCGCCCGGTGAGAGCGACTGGGTTTGGGGACCGAGGCCCAAGGAGCCAGGTCCAGGGCCGGGGGATGAGAATCTGGACCGGGGACTAAGACAGGGAACCACGTCCAGGCCAAGGGCTCAGGACCCGGCCCGGAGATTAGAGCCCAAGGCCCAAAGCCTGGGATTCGGGACTCCGGCTCAGGGGAATAGACCCAGAAACCGTATCTAGGGCCCAGGAACCGACTCCGGGAACGGGGTGGGGGCAGCCAGGCTGGGGAATGAGGAGCAGCTCTGTAAACTATGCTCAGAGCACAGG	359	same_strand	1.13509616536229	0.190496694374046	noncoding
XLOC_017145_TCONS_00031057	7:20236070-20239145(-)	CCTACTGCTAACTGGCAATGTTCTGTAGTGTCTGTTCTGCAGGCCTGTCACTTTGGCTAACAAAATATTAACTGGCAGGGTAACCTCAAGAAAAGCCCAAAGGGAGCTAGGTATCGTCATGATGCGTTATGTGAACAGCTTGGAGTTGAAAGGTATCCAGCACTTTTTCCAGACACTTGATTTTTACATAAGGTTTCCCCTGCCGATGTGGTGATACTCGTCCAACCCCAAATGCCTGCAATAGTTCTCTAATGCCTTTGCTCCCCAGAAAAAAGTCATGTTAAGTACATGTGATGACGTGCAACCAAAACAAGAGGAGAATGAAAAGCACAATTCTGATGCTGT	345	divergent	0	0.261030964820528	noncoding
XLOC_021624_TCONS_00038044	Z:43717378-43724972(+)	CGTCTCGCTGTGTTCCCTGTCGGATCGGCTCACTACTGCTGCTCCCAACTGCACGCAAGGCTTCAGTATTAGCATTTTGTGGAGATTATATGATACAGTTATATTTTGGTATATGTGCATTTGTTGAGATCGTCAAAGCTGAAACTATGAAGAGAAGCACACATCACTATATGGCTGACCTCATGTGTACAAGATGACTTCAGCAAGTTAAAGTGATCAGACTTCTTTTCAAAGACTACTAGATTTCCCAGGAAGAAATGATAATTTGATTATACTCAAAGGGAGGGGAACAAGCAACCCTCAGGCTGCTGAAGTACAGCTTTCTTTAGGTACCTTCCATCATGCTGAGTCAAGTACATGCACCCCAGCCCTCTGGAGATCCTGCACCAAATCACTTTT…	493	same_strand	1.19809234123145	3.28343560092013	noncoding
XLOC_013021_TCONS_00023557	3:99083971-99108718(-)	GCAGATATTTAGAGGAAGTCCATTTGCTTGACAAAAACATCTATTACTTTTATCACCATTGGAGACCGAAAAAGAATCAATTACAATACTTCACTTGGGAATGACTAATTGAATTGTGAAACATACTGATGTTCTGAAGTCACCGAGGAAAAGCACATGGTTCATCACTGAAGGAGCTCCAGGAAGGAAGGGGTGACAGACACTTCCAAATCAAAAGAAAACTACAACATCCATCCTTCCCGTTCCCCTTGAAAACTGACACCTTTGCAGCAAAGGATGTAACAGCCATGATACCACAGAAAAAGAAGGTTGTAATTAATGTGGCATCTGTGATGATGAGGATCCACTGGAGACATATTTCAAGAAGCTAGAAGGAAGTCCTAAAACTGGTGTGAATGC…	976	same_strand	0.0254970115126676	0.682200175632781	noncoding
XLOC_021546_TCONS_00037896	Z:29001361-29010778(+)	CGTCACTCCGCTCCGGCCCGGGGCGCATCCCGGCGGGCAGCGGGGGGGGCAGGGCCGGGCCGCGCTGCTCCTGGCTGCCCGGGCCCGCCGACTTCGTCAAGTCGAGATGCTCGTCGTCTCCCTCCCTCAGAACTTCCCTCGTTCCTCAAACACAGGGAAGGAAGAACTTGGAGAATGTTCCTGAGAGTTTGTGACAACGTTCATGAAGACAAAGAAAAGACAGGAAAAAATGTTTAAATGATGATCAGAGAAACTGCTTCCATGGGGAACTGGAAGAGAAAAAACTTCCCCAGTGAAAAAAGGG	304	divergent	0.13457824715427	2.04824764366857	noncoding
XLOC_021587_TCONS_00037968	Z:36895130-36914748(+)	CCTGACACAGCCACACTAATCCACTTAAACTCTTTCCTTTTTATGAGGATTCACATTGTCACCTGCAAAAGGTAGTGAGGCATTGGAGCAGCTTGTCCATGGAGATGGTGGATGCCCTGTCCTTGGAGACATTCAAGGTCAGGCAGGAACAGGCTGTAAGAATGATCAGGCTGATCTAGCTGTAGGTGTCCCTGTTGTTGCAGATTTGAGCTTGATCTTGGAAAGTGCTGAATGCCTAATGCTCCTCAGGGAAGTCTGAGAATGCTGTGGTTCCTGAGCACCACACAGCTACATTAAAAACTCTTAGATCTCTCTGGATCATTCACAAAAGCTAAAGATGGCATCTGCGGGATGGAAACTGGTGCTTTATCTCCTTCCTCAGACCTATGGAACTTCTAG…	638	same_strand	0.403702965108765	0.139770093925038	noncoding
XLOC_009312_TCONS_00016842	20:5835171-5837739(-)	CGGGCCGTGCGATCGCCGCTAACGGCCGGCCCCGCTCGGTGCGTTGCAGCCGGGAGCGCCTGGCACCGCGCTGACCGTCCGCCCGTGGAGCCGGCAGCGGAGGACGAGCGGCGGCACGACGAGGACCGGCACGACGACTACGACGAGGACGAGGACGAGCGGAGCCTGCGGACGGCCCTCAAGAAGCTGCGGCTGGACGCGGCGCGGCGGCACGAGGAGGAGGAGCAGCAGCAGCAGCAGCAGAACGACGAGGACGACGACGACGAGGACGAGGAGGAGCGCAGCCTGCGGACGGCCCTCCAGGAGCTGCGGGTGGACGCGGCGCGATGCATCGCGGCTCAGCCTGCGGGCGACGGGACGGTTCTCGCAGCGCCGGGGAGAAGAGCTGCAGATGGAGCC…	719	divergent	39.6247338527759	15.7421582170696	coding
XLOC_000212_TCONS_00000408	1:31074902-31091305(+)	ATTTGCTTCTGAATCCTTTCTCAAAGGCACTATTTAAACATGTTGATGAACTGGACTGGATTTCTCCCCACCTCCATTCCAGCAAAACAAGGAGACTCAGAAGATAAAATTTGTTTTGTTATTGCAAGTAGTGCTCCGTGGTGCAGCATTAAATAAGAGATGTGAACTCACCATAGCAACTCCTGCATCACATTGCAGATATGCTGCTTCTAAGATACGGCAAACGTTTCTGAAGAAACATACCTGAATATGAGGTGAAATGCAGTTTAGGAAGACAGATAATACACGCTCAATTGCTACTCATCATTTTACTGATGGATAATCTAGAGGAGTGCAACTGGAAAAGCACATGTGTGTTCATGGGAGATGTTCTGTGCAGTGAGTGAGCTGCTGCTGGGG…	740	divergent	98.2912295901593	0.0276253865832275	noncoding
XLOC_008934_TCONS_00016110	2:137558920-137565311(-)	AATTGCCTTATGTTGTTTAATTCCAAAAAACAAACAAACCACAGACACATTTTTTGTTGTTGTAGGAGAACATTACCTGCTCGCAAAGGAGGAAAATGCAAAAACCTAAGATGTCTTTTTGCAAACATCACTTCACCTGAAAGGTTTCAAGGCCTGGGTTTATTTCTTAAGGAAAGAATTCAAAAGAGAAGGGGAAAAGTGTGACAAAGGAATCAATGAACATAGGGCATGTATGTATTTGCACTGTGTACTGTGGGAGAGAGGGAAACACCTTCCAGAGGCCTCCTGCATCAGAAATGACAAGAAAAGCACTGGAAAGAGCTGTCAGCGTGCTGGTGGCTGACAGGCCGAACTGCTTTGTCTGTAACTTGTGGTCGTGACTGGTTGGAGCTCAAAACT…	689	same_strand	33.4215609736082	44.3596569840065	noncoding
XLOC_006829_TCONS_00012280	19:8444247-8445288(+)	GATGGGGCCGGGCACTGCCAGCACTGCACTGCTGGGCTCCAGCATTCACCAACAGCTGCTTTGCCCCCGAGTTAAGTGGTGCCTGAGCCCCTAACACTGAGCTGGAGGGGGCTGCTCCTGCCCAGCAGACAGCAGAGTGTGGCAGCTGCAGCTCCCCCCAATCACAAGGCATAGCGTGGTGGGCACCAGGACCTCTCCCATTAACACCTGCAGAAAGGGTGGTAACAGAGCCTATGTGACACCACCATGTAGGAATCCCTGGTGAGGCACCCCGAGCAGTCCTGCCTGGCTGAGACATTCTGTGTCTGTCCTTGTGTCCGGCTGCAGCCCGGAATGGCCTAAGTAAAAGCATTTATGGGGACTGTTTGGGAGGGGAGAGGGCTGTAGGGGAAGGAAGAG…	975	convergent	0.172301742740935	0.159027041172642	noncoding
XLOC_003864_TCONS_00006970	11:8945901-8985183(-)	GCACATGATGACAGAACAAACCCTGGTAGATACAAGACCATGATGGAGCTTTGGATCTTCTGTACTTCAAATCACCATTAAAGTGGAAAAGACTGCAACAGTTCAGGTAAAAGCATAAGCAAATGGCATCCAGTCAAAGCAAACCTTTCTCCATAGTTCCATTGTCATCTTGGGCTTATAGAAGATGCTGTCACTTCTGGTTCTGAAGAGATTCCATTTATTGGCCCTGGAGACTGACAAGGAACCAACACCTGTGCCCAAATGTTTTCTGAACCTTGGCAGCAACAGGCATGTTCATTATGCAGCAGTTGTAGTTCCAAGTGTGCTCAAGGCACGGGAGAGCAGCAGCCTTCTCCCTTGCAAGGAAAAACAGGTTAAGTAGCAAAACAGCCGGTGCAG…	626	same_strand	0.493364750723948	0.0335967525942568	noncoding
XLOC_000507_TCONS_00000951	1:59820021-59828871(+)	CCTCAGCTCAGGGAAAGATGTTTCCTATATCCCATCTGACTCTGCCAAGCATTTGGTTACTAACGTGATCTGTGAGAGCATCTCCTTTCCTCATTGCTGGCAAGAGCTTTTTTCTCTCATAGCTGCAAGATTGTCTACCATGCTTTGAACTCAGGAAATCTTGTTTTTGAAACATGCAACTCAGCAGTCATGGAAGAGAGAAAGCTGTGGAAGAGGAATAGAGGAGGGCTGCCCACCTCCTCCTTCAGATGGGAAAGTCCTCACAGTTGTTTTCCCGCCAACCACGTCTGAACATTGGAAACTGCCCCAAGTTTCTGCGTGAGTTGATGAGAAGATGTGCTTTGGGCTGATGCTAATAATTTTGATTTCTGGGACTGGAAATAAAGACAAAAAGGCACC…	1312	same_strand	0.0478496794683036	0.133997168112227	noncoding
XLOC_002485_TCONS_00004518	1:122746115-122769034(-)	CTTATTTCTGCCTTGCTGTGTCTGCTTCTCCTTTCTTTCCCTCATATCTTGCCTCCACTTGTTTTCTCTTCTTCTTCTCATATGCTTCCCTTCTGCTCTTCTTCAAAAACTGCTGCTCTGGCTTTTCACCACCAGCACTTGGGGATTTTCATCCATCTTGAGCACTGAGCAAGACCACGAGCTCAACCACTACAACAAACCTGATGGGATATTACTGATTTGATGTCTCATGGAGATCTCAGAGGAGCTTGGTTGCAGCTGGAAATGGAACTGAACAGAAAAAAAACTTCAACAGCAAAAACTGGACGAGGTGGGGGAAAGAATTAAAGCTGCTCCCCAGGCATGATAATTCATGAAACTTCCAATTTTGGAGACTTGACACCTTTATTGCAGCAGCTG…	578	same_strand	0.218842347087414	0.190777451954871	noncoding
XLOC_018465_TCONS_00033466	9:18077617-18087204(-)	TGTGTTCTTTTGCAGAGAATTATCATGGAGTCTTTGAGGACAGATGGAAAATATGCCTTCGTGAAAATGTTTCTACTCAACTAATCCTGTCTTGGCTTTAAGGAACCGATTAAAAACTGTTTACAGGAACTTCAGAAACTACACATTGACAAAGCAGTCATTTTCTGTGGGGGGAAGAAAATATTTCTGTCTTGGAAAGCTGTTGATGTTCTTGTTTCAGTATAAATCAGGAAAGGGATCAGGAAACGCTTGGACTGCGGGTCAATCATTTTTCTGGATGTGTTTGTGAAAAATGAGATCCTTACTCTGAGAAACAACCCTCCAACGAAGTGGCCAAGGGATAGAACATCGTTCCTGATCAATATGGAAGACTTAATTCTTAGTTTTCTTCTGCCCATC	399	same_strand	1.18680624572298	0.00218908582025816	noncoding
XLOC_018075_TCONS_00032740	9:10078977-10096245(+)	GAAATTAGAGAATTAACTCCATAAAACCGCTTCATCTTCAGAAGGACTGTGCAATATTGTTGTTTCTATTCTCCTACAAACATGGATAAAATACACGGTGCTCCCTGACAAGAGAAATATTTTCAGCTCCCCACTAACATATCCAGTTTGGAATCAGAACAACTATGGAGCAATCTCAGCTGAAGGATGAGGTCCTAACCTATGTGAGTTCCGGCTACACCGACCACTCAAGCTTCACTGTCCGCCTAATTAAAGTCTCTCCGTCAACTGATTCACAGCATCTTCAGGACACGGCTGGGCCAGTCTGAGGGTCGCCAGTGTGAAGGTCACCAGCTCAACCATCTCCAGCCCGAGGGCTGATGGTACGGTGTCCGCCGGCACGGTCAATCCTGCTTGCAG…	938	exonic_antisense	2.99382641287543	0.152767491024371	noncoding
XLOC_013775_TCONS_00024918	4:74803419-74812004(+)	CGCGGTGACAGATCACAGCTATAGATCCTCCCGTGATCGCGGAGCGCAGTGAGCTGCGCGCCCGGCTCCGCTCCTCGCAGTCTCCCGGATACCGCGGCTGCGGCAGAGGGACCTGATGGAAGAGGTGGCGGCCGCTCAGTCCTTCCAGGGATGGATGATGAAGCCTCCAGCAAGGTGTGGTGTGTAAATGCTCCAGGGAGTCCCTAGTTCCTTCCATATGGCTGCGTCCAGCTGAGGCTCTTCATCCCTGGGGTCTCTGCTGCACAATCCCTGCAAGAGGCTTTCCCTTTCCTGGTTACCAAGAAGACAAATTCTCCCCTCGGAAACACTCTCCTAGATCCAGGTTTATCTGCCCAGGTGGAAGCCAGCAAACTTATTCCTGACTTCTCTTGCTGTGGA…	554	divergent	0.155977642880467	0.413825870769928	noncoding
XLOC_001590_TCONS_00002897	1:6930969-6943325(-)	CACATGGAATAATCCTCAGTCCCGCAAGCAGGACTGACAGCCAGCACCGAGTCCAGGCATCATCTGCACTCAGATGCTGTGTTTTGATTGCTCGGGTTTTCTTAATCTGTGCAAAACTCATTTGCTACAGCTTAAGAATTAGCTTTGGCCACACACAGCTTGGATTGGGACTCCTGAGGGCTCTTCTCTGACTTCAAAATGACTCTAGCAGCTAAATTAGAGGATATTGAAGTGACGCTGGAGCACCTACTAATGGATGTGTTCAAGCTGAATTCTTCCACCTCTGTGGCACAGCAATCCTGCTGAGCAAACCACACCGAGAAACAGAAGGAAGCAAAAGATAC	344	same_strand	0	0.735314038508829	noncoding
XLOC_002966_TCONS_00005370	10:121651-130613(+)	GTTCATTACTGTGTGGTCTAGGAGAACTTGGTGTAGCAACAGACAAGCTTGTATTTGGAAGTGGGATCGCTTTCTCAGTTGAATCAAAAAGACAAGAAGATTCTACACCAGAAGTCATTGCACTTAAATCAAAGGAATGCAAACAATATGGCAATGTATCAAACATAGCTTGTTTGGCAAGAACATTCTACAAGAACATCAGTCTTGATGGGCCCAAGGGTGACATTGTGTATGATCTGAAGGAACCTATTCTCACATCGGAGGGGATGTACAGTACCTTGAAAGTAGTTGGCATAAAACCAGATACAGAAGGGACCTGCAAAGCTGTGCACAAGGGGAACAAGACTGTAGTGAGCACAATCCTGCCAGAAAAGAAAGATGAAGAATTGGCAGCAGAAA…	674	same_strand	0.743150654101962	1.19767233951799	coding
XLOC_007433_TCONS_00013382	2:51159135-51160370(+)	CCTAAGGAACTTAGAGCAGTTAGTACCTCTCAGCACTGGTGCTCTCTCAGCTGCTGTGACAGGAAACTGTGGCTGAGGGTGCACAGACAGCAGCTGGCCCAGGAAAGGGGTGAACTGAAATGGCGGATGTAGCACATTATGGCACCGAGCAAACTTCCACATCTTGCTGTCAAAGATACGAATGATAACATGAACAACAAAATTTATATTGCTTTTGCACTGCATGCACGGGAGGAAAAACGTGGCGGTTCACAGCCCATCAGGCTGTCTCACCGGGTGCAGGAAGCTTGTGCAACTGGAGCAGAGTGGTACTTGGGCTTGAAGGAAATAGTGACTGGTCCTTGAAGAAGGCTCAGAAGTAATCATCACAGGCTGTAGCAGCTCATCCACGAGGATTAT…	636	convergent	0.189915752545287	0.199863413729218	noncoding
XLOC_014099_TCONS_00025509	4:16334388-16337486(-)	CGCCCCGCCGGGCGCGGGGCAGCGCGGGAAGCCCTGTGCGGAGGCCGACGGGGACGGGAAGGCGGGGCCTCGATACTGCCGCAACCGCTCCCTCTCCCGTTGGCTGCGGGCTCGGCCGAATGGAGGGAAGTTTGTTCGGTGCTCTCAGGCTGCCTGCCACTGACCTGGTGATGGACTGACATCTCCGGGGCAGGGGTTTCTTGTGGTCAATCAGGTTCTGAAATAGCCAAACCTCCAAGCTGATGTTTGCTTTGCTGTGCTGATATCGAAGCAGGAGACTCTGGAGCTGTGTGTGCAGAGGCCAAATGAATGTG	314	divergent	0.388585804538292	0.0199810840875741	noncoding
XLOC_013774_TCONS_00024917	4:74544147-74550110(+)	AGGAGAGAGCTGCACTGAGAACATCAGGCTGTGCTCCGAGGCACACACAGCTTGGATGTGCTGCAGCACAAAAGCATTTAACATCTCCCACATAGCAGGCACAGCTGGCACTTGAGATAACAAGTCCAAGGATGAAAGTGGTGGTGGAACAACCCACAGACCCTCTGTCCTTCCCACACAGCAGTCACACTGGGGGATCAATGCTGCCCCATTGCCACTTGCTCTACTGGGTGTTGGAGGAGGAAGAATTAAAACCTTTTCTGGGGAGTCTTTGCTCTGGGGAGCCACATAACAGTAGTGAGAAAGACTTGAGAGCAGTTCCTGTTTCCTAATGCACTTCGAAGAATGAACAAATCTTGTAAACCATAAACATCCGTTCCCAGTGTCACTGAAGACTGT…	514	divergent	0.0284023343339746	0.135364593739845	noncoding
XLOC_003993_TCONS_00007180	12:797922-800156(+)	GTTTCATAATGCATAAACTAAGAAATGCTTATGTTTTCTGTTGAAACTGAAATTCCACCGGGGAATGTGAAATCCCAAAGGCAGCTGAACAGGTCTGTGCAACGAGCCACCTTCTTGGCTGCAGGGATCTCTGCCATGACCCGCTGTAACAACCTGGGGAAACAAAAAGCATTTCAGACATTTTGTGGGGAAATAATCGTGTTTTGTAAGCATCATGGTAAACAGACAACGGGCAGAAACCACTTCCAAAGGTTGTCTCTTCTGCTCCACCACTGAGAGCACCCTCAGCAAGTTTGCTGATGACACCAAGCATAGTCACCATCATTAGCTAGGCATTTTGCCAGTGATGAACAAGAGCCTGCATGCCATGTTTGCAAAATTCTACATGGCTGTCTGGGA…	470	convergent	0.654421167087244	0	noncoding
XLOC_004456_TCONS_00008006	13:861244-879162(+)	CACCCCCGGAGCACCCCCCGCCCGGCAGCCTCCACCGAGCGACAGCAACGCCTCCGACCCGCCACCCATCGCTGGATGTCCCTCCACTTTTCCCACCGTATCAAACAACTTTTACCAGTAAATATCGGTTTATTCCTGAAACCAGAAGCCCTAAACATACCTTTGTTTATAAGGTCAGTTGTCATTTTGTCTCTCTCGTTCCCCACTCCCCCCAGTACAAACTGGCAGGTGATTGAAAGGTACCAAGCTTTCTTTCTAGTTTTCCTGCTCTGCAACTCTGGAAATGGAGCCCGCAGGACCTAGAGCCTTCTCTTGCCTGTGTGGTTCTGATTGCTGGCAGTTCTCTAATACAGCTTTAATCTGAGCAGTTGAGGCTGGTCCCACCTTACCTTCAGACGT…	711	same_strand	27.0464720370456	16.9323984531968	noncoding
XLOC_009290_TCONS_00016795	20:5095149-5128158(-)	AGCAGATCTGGACCTCTTTTTGGGCAGAAGCTTTTCTCCTGCTCTTGTCTTGCACAGCTCGGGAAAGAGGAAAGGTTCCCATTGCTAAGCCAGGTCCAGGCCAGTTTTGACTCTTTAGATACCAGCATCAAATTTTGCAAGGTCTCATGGATGAATAATAAACCACTGCATCACTTCCACATGCTGTGTTCTGTGGTCTTCAGGAGGAAATGACCCTTATCCTTTCCCAAACCAACAGTTAACACACCTTTGTTGATACGTGTCATACTTCTGAGGCTCAGAGCTCCTAACAGTCCCTGGGGACTGGCTTCTGCACCAGAGACAAAAAGCTGAGCAGAACGCGCAGAGGAAGCCGTACAAAAGTAACCTATTGCCGTGCTGTTTGGCTGCTCTTGGCTG…	723	divergent	24.9913010786553	0.0243974177927008	noncoding
XLOC_014262_TCONS_00025782	4:38830609-38834589(-)	ACGGCGGGGAGCGCGGCCCGTCGTCCCGAGGCAGCGAGCGGGCACCGAGCGGGAACGGCAGCCTGCCACAGCCGGCCTCCTGGATGCGGCCTGTGCCGCACGGAACCAGCGAACTGATCCAAGGGGACAGGGAAGTCAGTGTGGGCGGCTCTAAGGAAGCCCCTTCTCTACAGCTGCAGCTCAGAGGATTAGAAAGCTTCATCCACAAGGCAACATTACACAAGTAGCCTTTGAACAAAAGTCATGGATACTATTAATGATATGGTAATCCTTAATCGAGCTACCTCCCAGTAGTGATTATACTGACATGGGAAGAATATCTAAGTCGTGGAAGCAGCCCACAACAACACTGTGCTATTGTTCACCCCAAGCTTGACCAGGACTAACTTTTACCAGCAT…	445	same_strand	0.4263834059879	0.0599404976075592	noncoding
XLOC_003864_TCONS_00006969	11:8945901-8956511(-)	TCAGAGGAGATAAAGGAAGAGAAACAAAGGTAATAAGGCTTATGGAACAGCTTCCATGTGATACAAGAAATATAGTCTTCAGACTGGGAAAGAATCAACTAAACATAGTGTTATAAAGATCTACAGGACTGGGAATGCCATGAAAAAGATCTTGCATTCTATCTGCTGTCAGCTCGGTTTGGATTATCACCTCGGATGTGGGATTCAGCGTGTTCAGTGTGTGGTGCTGGGTGAGATTTCCAGACATTCAGCTGAAGATTTTCAATGAGGAAAGAAAAGAAAGAAAGAAAGAAAC	295	same_strand	0.493364750723948	0.0335967525942568	noncoding
XLOC_001960_TCONS_00003584	1:56604347-56622113(-)	GAACCAAATTGCTAAGGCTTAAATTCTGCATCTCAGCAGCCAAAATGTGCGGCTAATAAATCCCGAACGCCGACAAAGGGTGCGTAGGATCGGGAATCTCAGCCCACAGGATGAACCGGGAAGTGGAAGGTGGAGATGATGGCTGAAGTCTGCCAAGATTCAGAGGAGCACAGCAGCGTGCCAGACCCTCTCTGGATGTGAGCACTGCGAGAAGATGGATCAGATGAATATCTCACACTTGGTGGATGAGATCCCTAGAACTACGATGGAGCGTTCAAGTTATTACAAGTTCTTCCTTCCTCCTCATCTTTGATGACTGCCTTCTTTGGACGACACAGTGAGCTGCCTGATTTTGTCACATCTATGTGAAGAGCATTTCCCTAGAGTGCAATGTGAGCC…	486	same_strand	0.0319196630766695	0.213593559849934	noncoding
XLOC_000565_TCONS_00001063	1:65854735-65863646(+)	ACAAAACAAAACATTTTAATTTCTTGCTATCTCCAAGAAGACTGGGTGTCTGAACAGACTAGGGACAAGGACTGCTAGCAGGGATGTAGGAGTGTTGCAAGTAGAAGAGAATAAAAAGAAGAGGAGCTGAGAATTTAAACTGGGAGACTTGGCAGGTAAGAGGTGTGTTTTGCCTTTGCTGGGCAGGTTGTTTCTGAAGTGTTGTTGAGA	210	same_strand	0.0286259530895096	0.448226905290804	noncoding
XLOC_003874_TCONS_00006985	11:9791502-9794894(-)	AACGCCCTCAGCAGCTTTGTAATGAATGCCCTGTGGAAAATGAGCCCCATTTGCAGAAGAATTCTGGGGTTGAAATGATTCTGTTTTCTCTGGCAATGATTCCTCCGTCTGTAACTACAGCAAAAGTTCCAGGCAGGTACAGCGTATCTCACATCCCCAGGAGAAAATAAAGGAAGTATGCAGTGTCATCATCCTTCCAGAAAGTCACTTCTCCCATTC	219	divergent	6.50939137325265	4.05045729451787	noncoding
XLOC_001176_TCONS_00002202	1:142435856-142439361(+)	CTTCCTCCCTCTTTCTCCTTTTCACATTATGGTGATTTTGTTCATATTTGTATATTTCCTAAGTCTACAGTATTTATTCCTTCTTTTTTTTTTTTTTCCAAAGACTACAAGGGGGAGAAAGGGTGGAAGTCTGTATTACTGTATGTAATACCCCTGTGATTGACAGTCTTTTTGCCTCCTGCTTCCTAGTAGGTAGATAACGCTTGCTGTATGGGATCTTGTTTTGTAGGGTGGAAGAAGAGGGAGGACTACAACAAACACAAATAGTGGGAAGGAGAATTGCCATTATAATACCTTTCCTGAGGGTGAGGCAAGAGAAACTTCTACTGAATATGCAATGAAATGAATTCCAG	353	same_strand	0	0.305900537586914	noncoding
XLOC_003910_TCONS_00007038	11:14860269-14860898(-)	AAGAGTTTACTTCAGTTCGTGACCTTGTGAGTCTGCCTTCTGTGTGCCCTGATGGAGCTCAATGCAATTTTATTAGAAATAGTTGTGTTCTTTTGAAAAGGATTCACAGAACCACAGAATCGCCGAGGTTGAAAAGACCTCCAAGATGACCCAGTCCAACCATTTACCTGCCACTGATGTTTCCCACTAAGCCATGTCCTTCAGTACCACACTTAAACCCTTCTTGAACTCCTCCAGGGATGCTGTTCCAGCTCCTGACCAATCTTTTGGAGAAGAATTTTTCCTAATATCCAACCTAACTGCTTGTTTCCAGCACAAAGTGGCAGCTTATTTACATCAGCAAACACTATTTCCTCTACATTTTTCTCCTTGCAGTGCTCTGGGCTGCCTTAGATCTAC…	411	convergent	0.217668615911531	0.154827713190621	noncoding
XLOC_011716_TCONS_00021139	3:19448457-19463916(+)	CAGAGCCCATGCTGCTTCAAGTAGCTTTGAATGTGCCAGTAAATGTGTGTTACAAGTGAGAAGTGAAACAGAGAAGATGTCTTCACCCAAGATTTGGAAGTGGATTTGCTGACATTTTGGCTGTTTCATTGCCAGAGGAGGCTTTGTGTGTCCCAAAGGAAGTGAGTGATCTGGCCATAACAAATCCTGCCAAAATATTTTAACACCGTTACGATTTTCTAGTGCAATGCGTAGTGAATGTGACTAGAAAAGGATGGTTTAGGTTGCCATACAACGAAGTAAATCAGTGTGTGTTTAAGTGTAGCATGTGAAC	313	same_strand	2.28429085876759	0.195063275369669	noncoding
XLOC_022028_TCONS_00038801	Z:21725951-21742972(-)	CAACATGATGGGCTGCAAGTGATTCAGGAGACTCCTGAAGTGCATGGATGAATATCAGGGACTGGTCCAACAAAGGACATCTGATGTTAAGGGGTCTACTGCAGGCTGTGTGATCAAGGGTAGCCTGTGGATAAGGCCTTCTTGCTTCAGATACAGGAAGCATTGTATTCACAGGCTTTCATCCTCATGGGGAATTTCAGCCATCCAGATGTCTGCTGGGAAAGAAGCACAGTGGGTTGCAGACAATCCAGGAGACTCTTGAATTCCTAAGCTTACCTATGAGGATGTAGTGGAAGACAGCATCAAAAGCCTCGATGATGTCAAAGTTGACAACATCCGGTGTTCTCTGCTCATCTATCCAGCTGGTCATGGCATCATATAAGGCTACCAGACTGATCA…	1073	divergent	0.690145777096324	0.513430478105754	noncoding
XLOC_008718_TCONS_00015709	2:103284552-103320762(-)	GTGGGCTGATTCTGCACCTCCAGGTGCCTGGCCAGCTGATGATGGAGCGAGCACGGCAGCCAGGGATGAAGGACTGAACCATGAATGCAAGCTCTGCAATCAGACATTTGACTCTCCTGCCAAACTTCAGTGCCACCTGATAGAGCACAGCTTTGAAGGCATGGGGGGCACCTTCAAATGTCCAGTGTGCTTTACAGTGTTTGTCCAAGCAAACAAGTTGCAGCAGCACATTTTCTCAGCCCATGGACAAGAGGACAAGATCTATGACTGCACACAGTGTCCACAGAAGTTCTTCTTCCAAACAGAGCTGCAGAATCTGCTCAGCAAGAGGCTGCTCATTTCGTTCTGTTCGGAGGCAGGCAACAGGAGGGCAGCTTTATAATCAGCCCTCAGCGGACC…	519	divergent	0.93877327046606	6.1762599974386	coding
XLOC_000845_TCONS_00001581	1:91443227-91466898(+)	AGTTGCTCTCCCTGTGCCGTCAGGAATCAATCCCAGGCTGCTTCAGCACTGTTTTCCGACAGGGTCGGGAAGGTATGGAGGCTCTTGTGCAGCTCTGCTGCTTGGCAGACCTTCCTCTGCGGAAGATGGATGGTCTTTGTGCTTATAAATGATGCTGAGCCTGGATTGTTGGTAAAAGGAGAGGAGGAGCTGCTCCCCACCATCCCTGGTCCTCATGCAGGATGCTGTCCCAGACCCTTCCTTGGGGAACACCGTGACAGCCAAGCACTGCGGGGTGGCTGTGAAGCAGGAGAAAAGATGTGAGCGTGCTGCCCTGCTGTTATGTGTCCTGTGTTTTAAGGCATCTTGAACAGGCCGCCGAGGTTATGGTGCTCCTTGGTCTCAGAGTGCGGACATCAG…	769	same_strand	0.084206997684881	0.726071238987076	noncoding
XLOC_010332_TCONS_00018697	24:4294980-4297200(-)	GTTGGAAGGACGCTGGGCTGTACGAATGGCTGGGAAGGGACACTCGGGTGGGCTCTGTACCAACCTGGGTGAGGAGGAGACACCGACTCCGCAAACTGGATGCTGCTGCTGCCCCAGGAAACCTGGCAAAGAGAAGGGGAGAGGAGGGTCTGGAGGTGCCGTAACACAGGAGTGTCTTTCTGCACACTGAGGTGTCCTAACACCCAGCTCCATCTGCTGCATCCATTCAAACCCCCCTTGTGTTTGCTGCTCCCGGGACCTGAAAATAGAAGTGGGAACTGCTTCACCCGGCAGAGGAAGGGCAG	305	divergent	0.934979086255983	0.897410102349212	noncoding
XLOC_007933_TCONS_00014274	2:136862562-136864241(+)	TGTTACTCTTCAAATAAATTTGGATGTCTGTGGGGTTAAAATAACCCATCGTCTTCATTTTCGTACAAATCGACAAGATTGTTTTTCTGACAGTCACTGCGGCAGTGCAGAGTGTGACTGGGAACAGCTTTGTTAGCAGGCTGAAGGCAGACTTACAGCTTCATTGAGGATTCAGTTGCATCCCATTTACAGGATGAATAGGATTCAGTTTCATCCGAAAGGAGCCTGGGTCATCCAGACCGCACAGCAGTGAGAACAAAAGCACAGAAAATGGGAACCATTGGGAGACTGGCCTCTAAAGCACCTACAACCCTGACTACATCTGTGATGGCGACAAGCTCCCAGTGGGTCACAATAAATACCCAGTGGCAATGGAGACAAGTGGGTGGAGTATAAGAG…	410	convergent	0.539566597289899	0.261216633414238	noncoding
XLOC_012881_TCONS_00023302	3:66629905-66653638(-)	TGGGCGGCCGGCGCTCTTGGCAGCCAGAGATTTGCCTGGGTTTGTTCCTGAAGGACTGGTGTGAGTGAGAGGTCTCAAGTGACCATGGTGGTTTAAAGAATGATCTTGTCACGTGACTCTGAAGTAGAGCAAGAGTTGCAGCAGACTTCAACTTTCAGTCCTACATTGCCTGTTCAAGAAAGGTCTAGAGAAGAAAGTCCTAAATAACATGGTGAATTAAAAAAAAAAAAGATAATTGCTGAAAAGCACAGCTTCCCTGGAGAAGATGATCCCTATGCCTGAGACAACACTGCTTGTGAATTCCTATGCTGAGTGAATTTCAAAGTTCTAGTTTCCCTACTTTGGGCAGCCACATCACTCTTCTGTTTTCCTGCAGGAAACATTGGACTGAGATTCATA…	487	same_strand	0.0942240384295815	0.409167974083199	noncoding
XLOC_009108_TCONS_00016429	20:7583758-7585837(+)	CGCAGCGCGGCCGGAGAGCGGCACGGGGCGGCCGAGCGCACCGCCCCGGCCCGGCGGGCGGGCGCCGCCGGGGCGATGAGGACCGGCTCGCGGCTGCTGCTGGTTCTGCTCGTCTGGGGCTCGGCGGCGGCACTCAATGGGGATCTTACAGTTAGACCCACATGCAAGCCTGGCTTTTCAGAAGAAGACTATACAGCGTTCATCTCCCAGAATATCATGGAAGGGCAGAAGCTACTCAAAGGTAAGTGGAATAAA	255	same_strand	0.373957010882682	0.901684444165758	coding
XLOC_011221_TCONS_00020209	28:798948-799393(+)	CTCCAGACAAAGAAAATATTTATTCTGTGATTTATTCTGTGATAACCCGACTCTGAGTTGAAAGCATGATGCATCTCTCTGTTATTTGAGCAGAAGGAGTTAGCACGTAGTGAAAAAGCCATCTCTGCTTTTCCAAAATGACCCCAAAACCTGGCATTTCAGCCCCGAACTCTGGTTTATGACAACTCCTACCCCTGCCAAACAGCTCAGAAATCATTTCAGATCTAGCAAGCACAATGAGTGTGAGAGTAGTGCTAAGGAAATAAGCAAGACAGGAGCAGCAGAGCCAAGCGGGCCAAGTATAGCACCCAGTGTGGGAGGCAACAATGGTTCAGCCCCCAGTTGGATAAATGCACTGGGTGCAAGGAGCTCACAAGAGAGTTCTGGGGGACTCAAGGA…	418	convergent	0.248084545503743	0.499722319517736	noncoding
XLOC_018353_TCONS_00033257	9:7870361-7875523(-)	CTCAGAGGAACTGCTGAAGAGCAAGCAGGGCAGGAGAAATGAAGCCATGCAGGAGCAAGGATGAGGAAACGATATGTGCTGCTGCTGGTGGGGTGCAGGCACCAAGGAGCAGCAGGTCGCCCTGAGGCCATCGGGGACTGATTCCATCCATGGGGATGAGGCCATGCAGTGTGAGAAAGTGCTGTTGTGTAATGATGAAGAATGGAAGCTCCTGCTGGAAGCCGAGCAAGATTGCACTTGCGCTGCTTATCTGGCTGCTTGATCCATGAGAACGTGTCTCGGAGCATCTGGAAACGTGTGGATAGCTTCCATCCCCTCCCAGAGACTTGCGGGTCCTGGCTGCGCGCAGGAGGAGGACGGGAGATTTGGAGCCGTGGCCGCTCTGCATGGCAACATGCC…	456	same_strand	0.403379152948165	2.52752371154083	noncoding
XLOC_011056_TCONS_00019941	27:181302-186622(-)	GATGCATTCAGGAGCTGTGTTGATATGGTGACACCCTTTGTTCCTTTGAACGTGTAGTAATTGTTCTTTTGAATGCTGAGAGTATTTCTGCACAGAGGCTTCTCACTCTGGAAGGACCCAGGGGCACATCAGTGCTGCCTATGGACCTGGCTGTCTCTTGAAACAGCAGATGAAGGTATTTCTCAAGTTGCTTTAAATTTCAAATGATCACGACCTTTATGTGGTAAGGAATTGTGATGAAAACCTCTTAAATGTCAGGAGAGTATGGACATCCTGTTTTTGTAAAGGGCTGAGCTACAGTGCATGAAGTCATTGAAAAGACCATATTTGTGCAGGCAGAACATCTCACGGTGCTTTCAGTTTTCTTCAAGGAGAGAAGCAGTTAAAAAGACACACTTA…	502	same_strand	2.03039332804307	1.46902432823594	noncoding
XLOC_018185_TCONS_00032947	9:17508416-17509314(+)	AAACAAATGGTAACTGCCCATTGTTTGGAGCCCATGAGGAATATCAGTTAAACAGAGGGGCTTCTCGTTTCCAGGACAGTGGGTCTGCCTTTGGCTTTGGGTTTCAGGTGTAGGGTTGCTGATGTGAGTGCTGAGCTGTGAATTATTTGTTGACCCATTCATTTACCTCTGTCGTGGCTTATTACTGTTGGCTTAGCAGATGGATGGATCCACTCAGTATTTCCATCAGATGCTTTTCTCTTTGCAGGCTGAGCCGTCCCCAGTGCATCTTAATCAATTCATCAACAACAGCTGCTCTTCTTGACAAACAGTCTAATGAATACTGAAATAAGAATCTTATTTGTAAGAAATACCATCTCTGTCACTACTGAGGAGGCGAGGG	382	same_strand	0.593749085887845	0.91646628154668	noncoding
XLOC_003125_TCONS_00005666	10:11719667-11727136(+)	GGGGGGCGCGGGGCGAGCGGCGGGCATCCTCCGGCGGCAGCCGCGCTGTGAGGTGCTGCAGCCGTGAGTCTCCATATGGTTTGTGTCATTGCCCCAGGACGAAAGAGACATCCAGGGTTTGGACGGTTTCTGGTGCTGTTCTTCTACGGCCTCCATCCCAGCTGCCCACATCAGAAGCAAAGCGAGGCCTTAACCCTTGGCAACTCCTAGCAGCTGAAAGGGCCATCAGAACTGTTAGTAACCGCTTTGATGTAAAGCAAATATTCCTTGAGCTTCTTTAATCTGTTCCAAGGACTGATGTACTGCTTACCAGCCTTGGTATGAGCAAGGGGTCGTTACTGTAATACGGATGGAAGGTTGTGCCACGTCTTATCCCAATAAAACAGCCATTAACGGCTT…	754	same_strand	4.00109857470232	6.88747749300082	noncoding
XLOC_015611_TCONS_00028246	5:29117161-29144940(-)	CAGCTGAAATTCTGAGTGACAAGCATCATTTCTAAGACCACAATTTCACTTGGAAAAGTGGAGCAGAGTTGGAGGAGGAGATGGAGGAAGAGAGATTAAACAACTCAGAAAACAGATGGAGAAATGGAATAGAATCACTACTGATTACTTTACCAAGAGAAGCTGAAGACTTCAAGGCCATCTGTGAATGGACTGTCCAGCCTTATGTGCCCGAAGAATCATAAGTACGTTTTGAGTGTTCTACAAAAGCACATTCCTCAGGTATTGCAGGAACTGTATGGCAAATGGAACGGAACATGCTAGCTCTACAGGAAACAAAAGACTTTTCATGTGAGAACTGCAGCAAGGAATTTGTCAGAGACTGGGAGAGGAAGGCAAAAGAAGCTAATATTGAAATG	398	divergent	0.0273021108626291	1.33054113118377	noncoding
XLOC_010542_TCONS_00019050	25:1219849-1220379(-)	AGCGACCTCACAGCCCCCGCAGTGCCCGTCCACTACACCCAGCATTGCTCTGTGCTGCAGTTCAGCTACGTGTGGTCCCACAGGAGATGGTGAAGGACTGCATTGGGAGGGAGGGGGTTCATTCTCAGAGGAAAACGTGACAAGGATTGTGGCCCGGTGCCATTCTGCACAACTCCTTTTATACGCTGACGGACACCGCTTCCCACGTGCCGCTTCCCCCGCTCTTTGTCTTGTCTGCACGGATACTGAATTATTCAGGGATGGAACCGGAGATCCTTTGAAGTGCCTGGCACAGGAGAGCCCTCTAGGAGCTGCCGGAATAGAAATGCAAGACACATCTGAGCTCCATTTCTTTCTGCTGCTGCTGCTTTTTTT	375	same_strand	17.9714691520643	7.7127081833113	noncoding
XLOC_001144_TCONS_00002153	1:136254508-136257592(+)	CTGCAGTGTTTGCAGAAGGGCTGGTAGTTGTCTCCCTGATCCGCTGTGACATCAGGTACCACAGGAACAGGCTGGCACCACAGATGGGGCACCTGCGTGATTTTCAGGTTCATTTCCTTTTGAGTACAGGACGTGGACATCGGAGTGGTCACTTGTCATCTGCCCCCAGCTCTTCATGCACAGGCACCTGACAGCAAGCTAAGGCTTCTTGCTCTTCTCCTATTCTCCTTTGGGAAAAATCTTCCAGCCCAAACCATGCATGCAGCGTGAAAAGAAGAAGTAAGAGAAAGCTATGACAATTTTGTTGGTGTTGGGCTTCTGAAACGGCTCTACGTGGTGATGTTGAATCTGAAGTTCATCCCTTTCCGCAAGTCTTTCCTCTGGTTTGTTTTATTCTGC…	405	exonic_antisense	2.61799292164258	0.0036855642280544	noncoding
XLOC_014630_TCONS_00026465	4:88991105-88998855(-)	TACTTGCAAGAGCTTTGATGCACCCTTTACCTCTTTCCATCTCACTAGGCATGGCTAGGAGAGCTCTTCAATGGATCACATGTCCTGGAAAAGGACACCTGTCTTGTGCCCCACACATCCCAGAGGTCATAAGGAAGGGATCACTGGTGTTCAGACAACCTCCTCCACCAAAGTCTGCAAAACAAATTAAAAGCATATCAAATCTTCTGTTTTCCAAGGAGCTTCACATGATAAAAGCTGAGTCAGAGGTCTCTGGTGTGCTGGGATCCTGAAACTTCTAGGAAGAGAGACCTAGACAGAGCAGTGGGTCCATGAAAACCTCACGCAGTTCAACAATGCAAGGTTTTCACCCCAACATAGAGTACGAAGCATCAGGCCTTCCACCAGGACAGACATCCT…	860	convergent	0.525083308098898	0.560394530105428	noncoding
XLOC_003125_TCONS_00005664	10:11719516-11727136(+)	GGCAGCGCCGGCCGCGACGGCCTCGAGGGCCGCCGCTCCGTGTGGCGCCCCCTGGCGGCGCGCGGCGAGAGCGGAGGGCTGAAGTGCTGCAGCCGTGAGTCTCCATATGGTTTGTGTCATTGCCCCAGGACGAAAGAGACATCCAGGGTTTGGACGGTTTCTGGTGCTGTTCTTCTACGGCCTCCATCCCAGCTGCCCACATCAGAAGCAAAGCGAGGCCTTAACCCTTGGCAACTCCTAGCAGCTGAAAGGGCCATCAGAACTGATGGAAGGTTGTGCCACGTCTTATCCCAATAAAACAGCCATTAACGGCTTTGTGCTTCATATTCTTGTCTACCATCCACACATACAGTTACCCATCCTACAGCAGGTGTTTTATAAGGAAAGAACAATGGAGTA…	670	same_strand	4.00109857470232	6.88747749300082	noncoding
XLOC_011748_TCONS_00021204	3:24265080-24289480(+)	AGCACAGAAGTCATAATGGTTTCAGACCATACACCAGACGGGCAAAGAAATTTTGCTGGGAAAGCAAAAGAAAAAAAAAGCAGGTTTAGTTCCCAAAGCTAGAAATTGTGGTTCTCCTGCCTCGTTGTCTTGGTGTTCCCAGGATGGAAGGACAGCGCTGCCTCTTTGCTTTTCACCCCAGGACAGATTAAACCAGAAGCTGGCCATGTTTGTTTAACCTCAAGCTTTGCTGAACTGGCATGCCTGAACAGCCCTCAGCACTGCCAGAGCCGCAGATGCTAAGGTAACAGGAGAAGAGCAGAAAGCTGCAGCCTGTTGCTAAGACAAGGCAGCTTCCAAGTCCTGACCATGACCACAACAGGCACCCCACGTGGAAGAGAAACTCCAATGAAAGAGAAC…	810	convergent	1.42788247732253	0.000975241726746183	noncoding
XLOC_014574_TCONS_00026372	4:84192618-84194593(-)	GAACTGTCACCGCGGGTGGGGGGGTGGGTCGGACGGGGCGGTCAATGAGCGCTCCGCGGGCGCCGGGGCAGAGTGGTACAGCGAAGAGCCCCTTCGGAAACCAAATAAGAACACGAGGAACGTGAAGGCGGACGCGCCGAATGAGAACACGGCACTGCGTTCCCACGCCGCCGCGCTGCGCGTCCGGTTGCGCGGCCACCCCGCCCTGCGCGCCCCGGAGGCTACCACACGCCAGAAGGTGGAAGAGCTGACACCGACACAAGTCCCGCTGCTGACTTACAGCAGGAAGCAGTTCCCCAGCACTCAGCACAGACGGATCTGGAAGGTGCCCCATGAGCCAAGCAGCCGGCAGAGCCCCAGCTGCTGCCAGGCTGCAGTGACTGTGACACCTCTCCCAGC…	593	intronic_antisense	0.543752583887038	0.568967489375703	noncoding
XLOC_016547_TCONS_00029991	6:27207732-27208685(-)	AAGAAGGAAAACACCGACAGCATCTGTTAGTGTAGCAGGAATATAGACTTTACAACCCACAAGCAAAGGGGGAACCTGTGGAGCTGCAGGCACAGGAGCAGACCCAAGTCACAGCAGTGCTCCCCTTGAATGGATTTAAATCCACCGCACCTGAAGCTCCCACTAGAGCAGACACACCTGGCGATCAGAGTAAGCCAAGAAAGCTGCAGCTCAGAACACTGCATCTTGAGCAACCAAGACACTGTAAGGATGCAGTCAGCACTTTGTCCTTTTGAGAAAAGAAGGAATACGTTTTGCGCAGACTTTGAGATCTCTGACCAGGCGAGGTCCCACTTGTAAGCTTCGTGTGTAACTTAGGCTTTAGTATAAGCAACTGGATGTAACCCCTGATAAGCGGGA…	496	same_strand	0.0764041021142669	0.24969203626498	noncoding
XLOC_001302_TCONS_00002414	1:169868924-169869350(+)	AATGCAAACCCCCTGGTGCTGCCAAACTGCAGTAGGATGGAGATACATTCCTGAAGATCTGTCAGAAGAATGAACGAACAAAAATGTGAAGTGTTTTGGTGGGTCAGAAATATTGGACAATCACTGGAAACTACAATCTGTGACAATCAATCAGCTGCTACAAAATTCACTGTGCTCCCGTTATCCCCAGAGCCACCTTTCCATCCTTCACAGAGACCTCCATAGGATGACTGAACATCGCCTTCGCTTTCTCCAGCTTCCGAGTGATCAGCGCTGGTTAAAATCAGTGCATTGGAGGGATCTGATTGAATCAGGAGCCAACACTG	326	same_strand	0.036217271304174	1.64086947757316	noncoding
XLOC_012316_TCONS_00022257	3:105280248-105284672(+)	CCCAGGGATCCGGCAGCACCTGGCTTCCATCGATGGCCCTGGTGCTGCCGTGGGCTTTGGCTGCTGCTGCACCCATTGGGTTCCTGCTGCTGCTGTTCCTCTGCGCCTTCTGCCCCAGGGCGAGCGGCCGCTTCTCTACCCAGAGCACCGGGAACGCCACAGGGAACTCCGGGCTGGTGACGCTGTCGGGACCGGACTGCAGAGATGGGGGAGCGGCGCTGCTGGGAGGTGCATCGCCTTGCAGCAGGACAGAGGTCACCAGTGAGGGGAATACAAACATCTCTGGGTCACCACACCCCAACACATCCCCTAAATCCTCCCCAAGGACTCCAGAC	335	same_strand	1.29213636803766	0.184912504863534	coding
XLOC_007749_TCONS_00013931	2:106018046-106032305(+)	CCGAGGCTCACCCCCGCGCAACGGAACTGTTGGTGCGCTCCGACGGCGCGGAAGCCTCCGCCGAGCGCCGCCTTCTGACAGACAAAGAAGAACTACAAACCTCAGCCAGTCAGGAGCAACCACCATCAACAAACCTACTGCCCACTGTGGGAGAAGTAACAGTTCTATTGATGCATCTCAGTGGGGATGAATTTCAGAAACAGCACTGCAGCCTCACTTTCTCTTTAGGGAGGCCTTTTTCTGGGGATGCAGAATGCCCATGCCCTGGATTCTTTGGTGGAGTTTTACTAACCACAGGAGTTGCTACCACCTCTCTGGGCAGCCTTTTCCAGAGCTTCGTCACTCCAACAAGAAAACAAATCAGGCAGACGTAGACAATTTATCCGCATGAGTGTATCT…	1177	divergent	1.17106483598633	2.65959402166603	noncoding
XLOC_000820_TCONS_00001534	1:88330560-88373126(+)	TTTTAGAGAAGACTGGAAGCTGTTTTTTCAAGGTGAATACAGAATAAGTATCATTTGACTGTATCGCATAGTTGTCATTGAAGAGTAGAAACACCATATCCAAGGGGTTTTTAGTTCTGCAAAAAGCATACACAGGGATCTGCATGAGAAGAAGTGGAAGCTTTCCAAAAAATCTGTCACAGGCCAAGGATCAGGATGATGGGGGAAACTGAACTTTCCTCTTGGCCAGATCCCACCAACAGCATCAACGTTGGAAACCCAGGAGTACAGCGTTGGAAAAGAGGGATTAATTCCTCTGAGTTAACATCTAAGTTTGTTTTTTAAGGAAAAATTTAAAAAACACTGATGAAAGATATTTCCAGATGAAGGAACTGCCAGACTTTGTGTCTCCAACCATTT…	1605	same_strand	0.00912434636437986	0.313854024478437	noncoding
XLOC_004278_TCONS_00007681	12:4249848-4291540(-)	CAAATAGACTTCAGACTTCTCTTCGTTGTGACCATTTCCTGGAGCGGAAGGGACCAAGATGTGACTGTCTGGCTATTTGACTGCAACCCACTTCTGTGCCTGGCTTGGTTTGATGACATATACCAAATGTAGCCATGACCACGACATGGTTTTGGCAGACTTAGAAGCCTAAGATTGCTGTATTAAAATGCTTCTTAATCCTCCAGAAACTCAAGGACATACCTGCCAATTAAAAAGAACTTCAGTTGGAAGCTGAGGAAGAATCACCTGTTACATTTGCTGGGCGATATGAAAAAAAGATAAGATGGCCACAATCATCCAAAAGAATCAAGGAATCACAGAATCATGGAACAGATGAAGTTGAAAGGGATCTCTGGAGACCATGTGGTCCAACCTCCC…	563	intronic_antisense	0	0.722966520995105	noncoding
XLOC_018068_TCONS_00032722	9:9314455-9322566(+)	CAGGGAGGGACCAACGCCAGCCTCAGGCGTGCAGATCATGGCGGCCAGCGGGATGCATCCTGCACCGCGTGCGGCTCCTCCAGACACTCCCGGCCGCAGCGGGAGGACAGCGTACGTGTCCAGCCAGGGCTGGTGTCTGCTCAAGGACTGCTGAAGCAAACGTCCTTTGATACTGGCACTGCCACCAGCCCATCTGAAGGAGTTGGGGAAAGCAGAGATGTTGAACTGCATTGAGCCTTTAACGCAGTCCCTCCACTCCATCCTGCATCTCCTCTCTGGCACTGACAGCACCCAACCTGCCAAGGGATCCAGCTTGGGGCCAGTTTGCCTTTGGCTGTTGAGAACACTGCACCAAACAAGAATGGCAGCCCAGAGAGCTTCAGCCAGTGGTACCGGGTA…	551	convergent	0	0.982714380598537	noncoding
XLOC_006036_TCONS_00010880	17:7721998-7725432(+)	CTCTCCTGCCTTCAGGCTGAGAGGGCTCCCCGCGGTGCCTTCCGGTGAAGCCGTGCCTTGCTGGCCGCTGTTCGCCGTCTCAGGCGCGGGCGCTATGCTGCAGCCGGGCCTCGGCTCTGGGATGGGCCGCGACGGCGGCGGCCTCTGCCGTTTGTTGTCCGAGGCCGAGCGAGGGAAGGCGGGGTCGTGAGGGTACGGCCGCGGCCTGTAGGCTCGTATGGCGGAGGACGAGGAGGAGAAAAACAAGACAAAGGGTGGGATGAAAAAGATTTTCCATCTTGAAAAACCGAAGAGAGAGGCATGTAGTGTGGCAGACTCCAGAGGTCTCAAAAGCCCGAGGAGGAAAAATTGAAGATACTTTTTCTTCATGCAGTTACACGTGAGGACAAGTCTGAGTTG…	557	intronic_antisense	11.185596323498	8.10048256252692	noncoding
XLOC_022040_TCONS_00038825	Z:23003540-23004047(-)	GGGGAGGGCTGAGGGGGTCTCGGCCCACAAACCAGTCCGGTGGCGTCTGATTTCAGATCCTGAGTCGACTCCCTGTGCTTTGCGGCGGAGGGAGGCGATGCTGGTTCCCCGCCACACGTCGCTGCTGTCCGGGGAGCTGCAGAGCTGCGGCGAGCCCGTCACGTTGCTGGGGCCGGGCAGCGAGGCGGGCACCATGCCGGGGAAGGCGGGCTGGTAGAGGTGCGACTGCAGCCCGGCGCCGTTGGAGCCCGCAAGGCTGTTGGAGAGCCCCATGGAGTTGGGCGGCGGCCCGGCCGCCAGGCTGCACTGGGACAGGG	317	exonic_antisense	0.103980859382033	0.466484251897675	noncoding
XLOC_016850_TCONS_00030547	7:22672500-22691571(+)	GTTCTCTGTGTAGCTGTGGTCTTCTGAAGGCTTATTTGGGTCACTGTGGCTGGGTCCATTTCATCTCCTGGAGTCTCAGTTCTCCTTCTATGAATTGGAAACAATCACTATTGGCTTCACTGTGAAAAATGGACTCGTGAGTGGGGATGCTGAACGCAGAGGGAGAGCTCCCTTCCGAACAAACACGAGACCAGGAGAAGCTGACATACATTACTAACAACATATGGAAAAGTTCGTACCTTTCTGAGCAGGCAGATTTACAAGGAGCAATACAAGAGCCCTGTGCTGTAGCCACAGACCACCTGCTGACTGGACATCTCAGATGCTGTCCAACAGTTTACTTTTACAGCCTGCACTGCGAAAGCTGACATCAACATCGCTTAGTAAGGTGGGGAAAAT…	883	same_strand	0.582108875737135	0.738482294666793	noncoding
XLOC_012060_TCONS_00021783	3:63109966-63110981(+)	CATTAATGCCAGTAAGCAGGAACTGCTGAGTATGCGACACTTTAGAAAAGCTGTTTGCTTAATTGAGAAACTAAATGCAGATATAGAAACCTGAAGTCACCATTTTAATTGTCAATAAGCTGAAAGAACCATAGCTAGCATTTTTAGGCTTTGGACCTTTGGCTGGGTGGGTTTTATTTACACATTTTTACTTGCTGCTATTCTCAGCATTGCAAGGATGAAGATCTGTTTCTCTAAAGATAGTTGGGGCTCCATTCAGCCTGAGGTTTGCAGCATAGAATCATAGAATATCTCAAGTTAGAAGGGCTCATAAGGATCACTGAGTCCAACTCCTGCATGGTCCAAGCAGGTGGCCATACATCTCACTTTGACCTCTCCAGCTACACTGATACTTCCCAG…	637	convergent	0.707424796951036	0	noncoding
XLOC_015756_TCONS_00028505	5:45327995-45328930(-)	CCTCTGTAGTCGAAGAGATGCCCTTGGTTGGTGGTACTCTGGGCGTACCAGGCTTGCAGAGAGAGCACCGGTGTGAGGAAGCCGAGGCATGCCTGTTAGAGCAGCAGCAGCAACATGCGCAATATTCCTCTAACAGTTACAATCCTGTTGCCACGGAGATAATGACTTATCCCATGTCATTATTGATCTATCAACAACAATGATTTAAATCACCTGTTCACAAGAAGTATTAATGGAACTCCCATGGGATTTCTGATGTTTTGCTGTTCTTCCTGTTAGAAGGACTGTTATCACCTCGTCTTGAAAGCAGTAACAAAAGCATGTTCAAACTGCAGGGTTTAAACTCAATCACTTCCAGGCCTTCTGCAGCTGAACAAAATTAGTATTTATGAGTTGATG…	477	exonic_antisense	7.20958397955397	8.14085841467681	noncoding
XLOC_015645_TCONS_00028299	5:35315629-35317821(-)	CATTCCATGGACTTCTTGTCCAAGCCTTTCAAAGGTTAGTCCTATTGTAAAAAATCTGCTTTCCACCCCAGGGTAACACCATTTTGTGTGCCTTCGAGACTTGTGTTGGAGTTTCTCCAAATTGATGGCTAAAAACACAGGAAAGCTGTATTCAAAGCAAAAATCAAAATACAACGTGGCATTAACAGAATCCAAATAGAATTCATAAAGTAATACAGGCACGGTCTTTATTTCTCCCAGCATGTTTAATGAGTGCCTTGCTTGAAACGCACCGTAATACACATTGCTTGTTTAGAAGAAGAAAACCACTTATGACGGTACTCGATGGCCTCTGCCATTACAAGACCGTCAGAATAGAGACCCAACTGAATCATTTGCACAACCTTTTTCTTATCTTTC…	644	same_strand	0.0560090365335002	1.54754223585289	noncoding
XLOC_017108_TCONS_00030994	7:16803923-16808074(-)	ACTGAGGCTGCTAATGTGAGCTGGCAGCCCCAGCCGTGCTGGCCACTCGGCTGTCTCATGTCATTATCAGGAATCCTGGTAAAATGCAGCAAAGGATTTAAGGTTATCATCTGTCTCTCCCTAACTTCTGACATCTCTTTATAACAAGAAAGAGTCACAGCCAACTGTAACAGGAGGGCAACACAATGAATCCCGGTGCCGAAGAAGCTGTGGATCCCTCAGTTACGCTCAGTTATGCCTAGTTTATTACTGATGAAAGTAATGGGGTGGAGTAGCAGACATCGGTGAAGAAAAAGCAGCTACAATGTGATGTTTGCAAAGCAAGGCTTTGAGCTCCTCTGCTCTGTGCCCATTTGTCACTCCTTTCAAAAGGAAGATGGAAACTCTTGGTATGGATGC…	689	same_strand	0.745271449188982	0.134952112736654	noncoding
XLOC_010732_TCONS_00019406	26:5164792-5176189(+)	CACACCAGGAAACGCCTTATGGAAACAGCAACAATGCCGCTGAGCCCTGCGCCGTCCCCTGGCTCCCAGCTGCCAGACGGAGGCAATGTCGCAGCTGCCATGGCCCGGATCCATGTGGCTTATTAATAATCAACTTTTATTGCTGCCCGTCTGCAGACAGCCGTGTGTGTGGGACTCAGTCCTTTTGTCCTCAGCATCAGGTTACCAGGACTTTCTGCCTGAACATCATCCTGCCCAGCTCCGATCTCCTCTGGACCTGTCTCAGGGCAGTGAAAAGCTGCCGTCTAAAGAAGCACATATATCTTATCTGGTTAACCCTGCAAT	324	intronic_antisense	10.4307609975786	0.116286403516614	noncoding
XLOC_017855_TCONS_00032331	8:20674566-20677885(-)	GGAAGGGGAGGCAGCGAGGATGCGGAGCTGCGGCTGAGCCCCTCCTGCCCAAGAAGGAGAGCATCAGCCCAGCGGACGGAGGGAAGCGGCGGGGCTCGCACGGCGCCTGCTGAGCTCTCACCCAGCAAAGTTTCCCAGGCTCGGGGAGGAGGTGGAGGAAAGGCGACTATGGGGAAACCCGCTGTCCCCATCCCGGCCCCGCCAGGACCCGCTGTGGCTTCGGTGCTGCTGTCTGAAGGCTGAAGGGGACCCCCGGGGCACCTCCAGGCTCTTCCCCAGATGAGGAGGAGCCGCATCCATCAGCGTGCCCATCCCTGGCAGCTCCAGGTGATGTCTCACGGAGCAGGAACTTCACTGAAAGTTCACTGCTGTGCTTCTGTTCAGCTCTAAACAAAAGCC…	690	convergent	0.0198129277263249	0.337494448633336	noncoding
XLOC_006018_TCONS_00010850	17:6941172-6944469(+)	GGCTGGCAGTGCCCCCCTGCCCTGAGACCTGCAGCAGCACGGTGCTGAAGTAGCTGTGGTTCCTGAGGTCTGTGTGGTCCAGGCTCACTCTGTAGGAGAGAGGGGGAGAAATCAGCTGCTCCTCGAGGAGATCCGTCTCCATCACTCGTCCGGCTGCATCCCTTCATAAATCTTCCCCAAAAAAACATCAGCACCTTCTCAGGCTGCCATCTGTTTATTTGGTTGGACTTGGAACTTGCTGAAATGTCTTTCGATGGATGAAGCAACGGAGAGTAGAAGAACAGAGCCTGGCAGGCTGCTTGCTGTGCCAGGGAACCACCAAGCTTCCTGGTACCCCGTGTTGGCTGAGAGGCAATGAGGTTAAGGAAAGCATAACTTCCATCAGGAATTCTTGTAAAG…	438	divergent	0.146930766690975	0.292087487785077	noncoding
XLOC_006036_TCONS_00010879	17:7721998-7725432(+)	CTCTCCTGCCTTCAGGCTGAGAGGGCTCCCCGCGGTGCCTTCCGGTGAAGCCGTGCCTTGCTGGCCGCTGTTCGCCGTCTCAGGCGCGGGCGCTATGCTGCAGCCGGGCCTCGGCTCTGGGATGGGCCGCGACGGCGGCGGCCTCTGCCGTTTGTTGTCCGAGGCCGAGCGAGGGAAGGCGGGGTCGTGAGGGTACGGCCGCGGCCTGTAGGCTCGTATGGCGGAGGACGAGGAGGAGAAAAACAAGACAAAGGGTGGGATGAAAAAGATTTTCCATCTTGAAAAACCGAAGAGAGAGGCATGTAGTGTGGCAGACTCCAGAGGTCTCAAAAGCCCGAGATCATGCTTGAATTCTAGAATTTCTAGCAAGCCTGGCTACAGGAAAAGAAATGGTTTAGC…	470	intronic_antisense	11.185596323498	8.10048256252692	noncoding
XLOC_021737_TCONS_00038253	Z:62885855-62886522(+)	GCCCAAGAAGAGGAACTTGGGATCAGCAGCTTCTGTGGGACATTCTCTGAGATTGGGGGACTGCTTGTACTAAGCTTTATAGTGGACCTTCACGTTCTGAGTTTCTGAAATGTTGGTGATGTCTGAGAAAGGGAAGATAAATCATGCTGCCACTGCTCTCTGCACACCCACCTCTGCAAAGTATCTAAACTAAAAAGGATTCCTCTGGGATCATAGCAGTCTCAGTACTGTGATAAACCATGTGCTCTCTAGCATTGTCGGAACCATTACAGTGAAGACCACAAAACAGATCGTGGCTCGACATGGCAGTTTTACGAGATTTCTGCAGTGCAACAGCCTTACCAGGATAATGTTTTGACTGTACATTGTAGACCAGTGGGTTCTTCAAAAGATAACTTG…	479	same_strand	0.0761132248798369	2.17069023468089	noncoding
XLOC_001208_TCONS_00002259	1:151228353-151231436(+)	AACCGAGGGCCTGAAATGCCACTCGTATCCGTCCCACAGGGAGAGGTGTGTTGCCTGCCTGGTGCCCAGGTGAGAGATGGTGCTAGGAACATCAGTCACCTCGTTAAGCCCTCCGATTATTATTATCCATTACTGGTTTTTCACATTGGAAATAAAGAGGCACCAAAGTAAAATTGAAATACCTAAAGCTCTTTGAAGAAAAGCAGAATTTCTTATCAGTATTTGTTTATACCTGGGAAGAAAAGGAAAGCTATTTGTCACCCAGTATTCAAGATGACTCTTACTGCCTTAAATTAAATAAGTATATGAAAATATTATTAAATTAATGTGTAGTTAATTTTGCTTGGCTGATTTTAAGGAAGTAATCCTTGGTACCCAAAACTATGAAGATCTTCT	396	same_strand	4.98776629163457	0.00300513391081092	noncoding
XLOC_016193_TCONS_00029347	6:28097156-28116506(+)	GAAAATCCTGGAACAGAACTAGGAAAAACTGTACATTGTTTTGTAATGTAGAGGGCAGGTGTATAATTGAAATTTAAACAATTTCAAAAACATGAAACTAAAGGACATTTTTGTATAGCTTCATGTAAGAATGAGAATTGTACAGTTCTTTCCTTGTAATCAGCATTTAGATGTCTTTCCAGTAAGCAGGAACTACAGAGGAACATTTGGATTTATCACTGCCCAAAGCAGGAAAATGAAGACATTTTACTGTTTATAGTTGACTACATAGTTACTTGCATGCCATGGTGGTGCAGTAGCAGTAATAAAGCCCTGTTATGCAAGAAAAGAAAAAGATGGAGTTCTTCAAGCACACTTCTGGATCTAGAAGATATCCACCTTATTCTACTGAGTATCTGA…	486	convergent	1.28714409031476	4.09532113054273	noncoding
XLOC_004376_TCONS_00007862	12:11838991-11839255(-)	GTGAGAGGCAAATGCTCCGTGCAGGAATCTGGGGGCTCAGCAAGGGTATGAGTGGAAGCATGCAGTGAGCAGTCAGCAGGCTGCTGTGGATCTGGCAGAGAGGAGCAGAGATGAACTGCTTCCTGCCTCCCTGCTGAGCCTCAGCCTCTTACCCTGGACATCGGCCAGCTAAACCTGTCCTGTGATGCCATGCTGGTGTCAGGATGTTGGCAGGGGTCACAGCTGGCACCAGCACGTGTTGCAGGCTACAGGG	253	same_strand	36.2266183771684	1.30714799435893	noncoding
XLOC_014991_TCONS_00027113	5:29106385-29132413(+)	GTGACCCCTTTGTTTTAGAAGAAAGCGAAGTTGGATAGAGTGATAAACAATTGGAACTGTTTAGTTGGCAGCCATCCTGGCAAAGAAGCCTGTCAGTGCCTATGTATAATTTCCATGGAAATAAATAAGAGGCATTGCTTTCAGAGTGACACACTGAAACAGCTCTCCATTGCTACCAGTAGAGAGGAACTTATGCCCTATGTTGCAGAAAGCACTCGGTAACACCAGGATTCAACTGTTTCTCCTGCAGAACGGGAGGTTTCTGTCACTCACGGCCTGCTGTCCTTCTGTGTCAGAGGAAACCCAGTGTAATGAGACATGCTGCTAAGAAGGTTCTGGAGGAGGCTAGAGCACTCTTACCTGCAATACCTGAGGAATGTGCTTTTGTAGAACACTCAA…	836	same_strand	0.0230124232115196	0.353321828085038	noncoding
XLOC_009069_TCONS_00016362	20:5386395-5397827(+)	CGGACTCGTAACCGAGAAATAGTCATTCTCCAGCTGCACTGTGAAGCAGGAGGATGTGGTGTCTCACCGTGACCGTTCCCTGCCTGCATAAGGGTTACAGATGACCCATTAGAGCGCTTGCTGCTGTCACAGCTTCACTGATATTTGAGGAGTGTTTGCATCAGTCTCCAGCTGGTCACCTCCAGGAATGTCTTCATTGCTGTGAATGGCTTACGGTACAGTTAGATCCACGAGCTCTGAATATTCTGGACAGAAGCAGGAGGAAAGGAGAATTAAGAAAAAGCTATTGGTGCCTGCTGCTTCAGACAAGAGGATTTAAGCATCACCCTGCACACAGGTAGATGACAGCTCTGCAAAGCCGTGACACCCCCACATTCTCCCAAGGTGCACAGCACACAG…	681	exonic_antisense	0.632047787061659	0.255312922932485	noncoding
XLOC_002405_TCONS_00004378	1:109796242-109812007(-)	CAATGTAAAGCCTTGGTCTTAAGAGATAGGCTATTGGGCAGTTGCTGGTCCTTTAAAAAAAAAAAAATCACAGAATTACACAGAATTTCAGGGGTTGGAAGGGACATTTGGGTATCATTGAGTCCAACTCCTGGATAAAGCAGGTTCCCTACAGTAGGTTGCACAGGAAAGAAGAAGAAAAATAAGAAGATGAAGAAAAAGAAAGGAAATTGAAATAGTATCCGAAGGCACAGTCTCAGAATATCGTATGAAGAGAAAAAATATCTGCCCAGATATGATTACTCTGGAGACAAAGCAGTTGTACTGATCCAAGTGCAGGCCCTCAAGGAGAGAAGTGCTATCCGCAATGAGTACAGATGGCAAAATCTTGTTCTGCTGAATTGACCCTGCATTTCTACA…	483	same_strand	0.944188812246883	0	noncoding
XLOC_004896_TCONS_00008811	14:912989-915022(+)	CCGAGCGGTGCCGCCCGGCGGAGCTGCCCGGGGCCCCGGCGGTGATGCTCGGAGTTCATCGCGCTGAGGTCCCCGAACCTGCGGGGATGAACGCTTCGTACGGCTGCGAACGGGGGCCGCTCCGCCCTGGAGCCCCGAGCTGCTGCAGCGGGGTCACGGCCTTCGTGCTCGATGCGATCGCGGCAGAGCTGGCTGGAGGTGCTTCCCAGGCCACAGTAAGTGTGCTGTACAAATGTCAGTGTGCCAGTCCTGTGTGCTCGCTGTGACGCGCTGCCTTGCAGTGGGACATCTCTCCAGGGGAAAGCCCAGTGTGATCCTTCCCTGCCATACCAAGAGAACTGCAATCCCTCGTCTCCTCAGCCTTTGTGCCCACTTACATTGTTTGCTTTGAATGTCTGG…	499	divergent	0.849496392748467	0.562922355644131	noncoding
XLOC_016066_TCONS_00029111	6:17138358-17145912(+)	GTTTTCAGCCAGTGTTAGACGGGATCCCTATCTGACTTGACTGTTGTTGTGATGTTGTGCATCCATCCTTAGGCTCCTGTGTCCTTACATTAAGATGTATTACTTCACTGAATGTTCTTATTTCACAGATTAGCCCGTAGGAAGCATCACGTCTATTCTGCTGTGAATTACATCTCTGCTGCTAAAATCTTATCAATTTCAGGTGATTCAGGTGATTGCAGAAATGCCATTTAACCAGCCAGCACAAAAGGTTTGGTGGTGAAGAATCGAGGGATGTGGTGCAGTGGCAAAAGTCCCCTGCTTGGCAATGCAGGCGTGCCCTCCCAGAGATCTCCCTGCCTCCCCAGCTGCCCCTGCGGAACAGGTGGGCAGCGATGATACAGGAAGAACTTCCCTGAA…	1201	divergent	7.00716026489482	0.113529333114861	noncoding
XLOC_001870_TCONS_00003408	1:49974837-49975836(-)	GGTGCCGGTACTTTTCGTGTCAGTGCTAGCATCTGCACCTTTGGCCCGAGTCAGCCAGTGCCCCTTCTCCCCCATGGTTTGCTCTCCACGCTGGTTCATCGCTGTGTGCCACCCTCACTTCTCTCTCCCAGCCTGCCCTACAGTCCCTTTTCCTGCACTTTGGGTTAGTTGAGTTCATTGCGATACTACGGTGAAAGCCGGGTGCTAGTGCCCCTCTTGTTTACAAGACGTAATGAGGGATTTGAAATATTTAAAAAGAAAAGCTAAATTGTTCTTCCATTGTAAGCTTAAAGGGAAAAAAAAATTAAAACATACAAAAAAAAAA	325	same_strand	5.92673832798689	4.12834519934612	noncoding
XLOC_007586_TCONS_00013649	2:75795509-75797648(+)	CCCAACTGTGACCTGGGGACACGTCCTTCCTGACCCCACTGGTACAGCTGGCTTTACCATGAGCAGGAGAGCAGAAGTGGCTGGGTGCATGGGGTCTCCTGAGGGTGGCCCATGCATGTGGCCATCACACAGCCTCACACCATCCCAGATCATCTGAACTATTGCCAAGAGGAGGATCAGTTTGTTTGAAAATGAGGAACCTGTGCTGACCGCGTGGTGAAAAATGCTTCCTACATATCTTTCTAGATAAGAACATTACTGAGAGGAACCGCATTATTGATTCTATATTCATTGAAGTTGTTATGAAGATTCCCAGATGTCAACACCACAAGATGGAAACCACTTCTAAATGTACAGCTTGAGTGAAGAATACACGGACAGAGATTATTTAAAATACGC…	616	same_strand	0.484357392812351	0.108146280594062	noncoding
XLOC_002293_TCONS_00004187	1:95956794-95977406(-)	TTCCCCACAGCTCCAGCTGCGATTTTGCTGAGTTTGCTGCCACCCCCTAAGAAAGACGTGAAGGGTCCAAGGATTCCAAGGATTGACCCCCCAGGCAAGGTAACAACTCACTTGAAGCTTTTGAAACTTCCTCAGATGAACAAATTTATGCAGGCCTTTTTCTTCCTCACAGTTGTTTTCAGCTGATGAATTTCCAGCATACAACAGGCGTTCTTATTAATTCCTAAATGCATGACCTTGCATACTGAACTACTTCAATTTCATCCTATTGCTCTTGCTCCAGTTCTCAAGGTGACACATTCCTCCTGCACACTGACAATTGCTCAC	327	convergent	0	0.664132873998841	noncoding
XLOC_008185_TCONS_00014753	2:25779500-25785035(-)	GCTCATCATATTGGTGTCACCTCGGTATTTGGCCAAGCCGCAGGCTCCCCTAAGCAACGAACATCACGGTTGCCTGCGAAAGGCAACAAGTGGTGACCCCGACGTGATGCTTAGGGGAATGAGTTGGCTGTCTGCTTGACGGGGCAGGAGCCCACCGCGGAGCGTTAGCACTTGCTGGGCGGTGGAAGCCGGGGGACGAGCCCGGGGACAGAGGGAATCTGCAGTCACCCCTCTGTCGGCGGAGGTCGCGGACGAGCGACGGATATACCCTCCGGAATCACGCCGGAGAAGAGCCTGGGATCCTGGTCTCAATCGGGAGGAGGATCGGGGGCGTCATGGAAGCCGTCATAAAGGCGTGGCTACTGGGGAAGCCGAAGACCCCGACACCGGAGAAGCGGA…	625	same_strand	1.11804023140785	5.76159623241274	coding
XLOC_013792_TCONS_00024955	4:76698343-76721473(+)	CAGTTCACAGCTGCAGCCTTTATAGTTACAGAGCAGAAGCCTACTAGCTTCTCCAGCTCTCAGATTTGTTGAGGAGACGAGTTTTGCTCTTGTGTAGGCATAGAAATTGTTGGTAACCTTGAAGTAGACAGAAATCATAGAAACAGAGAATATCCTGAGTTGGAGGGGGCCCATGAGGATCATCAAGTCCAACTCCTGACTCCACAAAGGACCGTCCAAAAATCAGACCACATGCCTGATGGGATGAAGACAGTCATTGGCAGACACCTGCTCTTTGCCACTGCTGGAAGGAAGAGACATGGATCAATGGACTTTTAATTT	321	divergent	0	0.777166535580979	noncoding
XLOC_021569_TCONS_00037936	Z:34442584-34443589(+)	CTACATTAACTGATTGCTCCACAGTTACAAACCTGATGTCATGTCAGTTGTTCTGTTCTTCGCTTCTCTGAAAAGGAAGACCTGAAGGAAAATCCTCTGATACTCATTACGGACAGCTAATAATTGCATTACTGGTGGCTTTTTTCCCCACAGAACAGCTGCTCCGTCCTCAGTAGAGGAAAACACGTTAAGTGCTTTTGAAAGACAAATATTGGCACCTGGAGTCATATTGGATACTCAAGAGAAAGGGAGGGCTTTTTTTGTTTGTTTTTGTTTTTTTTTTTAAGGTGTATCAGAGTTTTCTTCAAAAGCTAATCACCCGTCCTGCAGTTGATGACAGTGTTTGCTCCTGACCTACAGCCTGAACATCTCAGCATTTCCAACCCTGCTAAAATCGTT…	724	same_strand	0.970268733260304	1.20758175827997	noncoding
XLOC_007725_TCONS_00013889	2:102424016-102435401(+)	AAGACAGTTTATTTTGAACATATGGAAAAGATGAGGAATGTCCTCCCAGAGATAACCATCTCCAACCTGCAGTTGACAGGATCTTCAGACCTTCTCCAGCTATTAGACGTTACTTTTGTACATTAGGACAGCGGGAGTCACGTGAGGAGCAACCATACCTTTAACACCCATTTCTCTGGCTCATGAGGACACAGTGCATCACCAACCAGTGAGCAAGACAGATCTGAGGAGATTTTCCAAGTACTTGATGGCAGCCTTAAGTTAAATTAATGCATCTGAAGGAAGCAAAAGTGTCTCATTACAAAATACAAACTCCAAACACTGTAGGAGTAGAAGCATTTAACATGAAGAGATGAGTTTGCAGTGCAGGGATGGTCACACCCAGGCAAGGAAGAAGAA…	482	same_strand	0	0.235125388160757	noncoding
XLOC_009229_TCONS_00016673	20:13975488-14002498(+)	GGAAGACCAGTGCAGGCAGTGTGCATGCTCACCTGGCTGTCTGCTTCGTGACCAGGTATGGACTGAGCCATCGCCTCTGTGTACATGAAGTAGATTGTGCTGGAGTTTCACTGGAGCGTCTCAGTGCTCCAAGCTACGGCAGTCACTGTGACCAGGATCCTGGCCAGAAGTGATGTCAAGGATCAGTGCAATGAGAACAGCAAGTTTCTGTAATAGGGAATTACTGAATAACAAATGGTGTACGTGCAGCATCAGCAGAGGGACATCAGAAGTATTAAGAAACTGCTTTGTTTTTGAAAGCCTGGACTCAGAATCAGCTGGGAAAGCAACACAATTACAAGTGACTACTTACAAAGGAAATTCTTCCTGCTCCTGCTCTAGGCAGAACCTTTTCCCTTG…	423	same_strand	0.1658415025333	0.0789764695664209	noncoding
XLOC_000906_TCONS_00001694	1:104212135-104225911(+)	CAGGACTCCAGAGTGATTTACATAGGCATCAGTTACTCAATCTCTTTCTGAGGGCGCTCAAGCACAATGAAAAAAAGTATTTGGTTGAAGCTGATTTAAAATGCACTACTGACATGGCCAACAGAACAAACTCATCTGAGTACTTCTGGTCTTATGAATATTATTGGGATTACATAGATCCAATTCCGGTAGATGGAAGGAAGTTGAAAGTTAATAAATATTCTATTGTCATAGCCTTTTGGGTTGGACTTGCTGCCTTTGTGATGTTTCTTTTCCTTATTTTGCTCTACATGTCCCGCTCTGGATCAAATCCAGTAAAGGGTGGTTAAAGATTAACAAGAGCCGGCCAGAGAGCTCCACAGACAGATTGCAGGTCTCTGGGATGCAAGTTCTCCCGCT…	1040	divergent	107.777273260567	3.43771986802908	coding
XLOC_003908_TCONS_00007035	11:14217660-14257789(-)	CAAATGCTGCCTGACGATGTGGGCTACGTGCAGATGTTGATGGGCACCCAAAGCCACTCCTCTGAGCGGTGAGCGGAGCTCAGGGCACACACCCCGTACGTGGTGCCTGATGGCAGCCAGGCGAATGGTCACCACTGAGGAGGCAAAGAACATTGTGCCCAGCATGGTGAATCACCACAAAGAGGTTCCTCCGAGCAGCCATGGGGTGGTGGCACATACTGCTCTGGTGTCCAGGATGATTTGATGGAGAATGTCTGCAAACAGGGCCTGAAAGGAGAGAAGTATTCAAACAAGAACTGAAACATCAGGCAACAAAAATCAGACGTATCTGCTTTAATGGAAGAATTTTATGATAGCTCATTCTTCGGCTGCAAAGGTTGGGTCGTGCCTTTGTACATA…	1306	convergent	0.103889571866868	0.189619883811554	noncoding
XLOC_009287_TCONS_00016789	20:4899202-4927365(-)	CCTTCCCAGACCTCATTTAAGGGTTGGCAGTGGAAATAAGAGCAATTTGTTGGAGATCCCTGTATACCTGAGGCCTTCTGAAGGACTTCAGCTGCAATTCCCAGTTCCAAACCCATGTGGGATGGCCCTGGGAGTTAGAGAGACCTCTTATTCCAAAACTTGTCCCAGCTGTGTTCATTATCAGTTAAGAGAATACTAATCACTTAAGATATCTGTGTTTTATTTCTGAATGCAACTTTTGACAACTCTGCGAGAAGAAAGATGACGTAGAAAATAATGCAACTGAAAGCTCAGCAGCCCTCCTTAGTTTTCTGTTGCTGAAGCTGAAGCTGGAAGATGATCAGAGGAAAGCGGAGACACTGAGGTCAAGTGTCCTTGAAGTCTGTTTGTGACTAATAC…	529	same_strand	0.190244482148794	0.137727365361898	noncoding
XLOC_008407_TCONS_00015158	2:50873856-50912972(-)	AGTCATTCATATTACTGTAATATCCAAGTGAAATCATTATCTTATTGTGTTGATCAAACACACAGGAACAGGCAGTTCTTGTCCACAGGACTTACAAGCTAACTGGATAAGCCAGAGAGCAAGAGGGAGAAGAGCAATTACCGGCAGCCCTGAATGGAGCAGTTTCTCCCACCTCACCAGATCCAAGATTGCAACCAGGCTCTGCTGCCAATCTGTTTGGTCACACACTCTTGCCAGGTTCCACTCCCTCTCCTACTTAAGATACACCCACACAAAGTGTTCATCTGGTACCCAGCACAGCTGAGAGGGTGGAAAACTTTGGCAGGATGCATAGGAATGGATGGACAAACCTTTCAAATGGCAAAAGAAAAGGAAGTGGACTGACTTTTCAGCATCAAG…	989	intronic_antisense	8.76955135450678	0.00165482651037919	noncoding
XLOC_000659_TCONS_00001239	1:75288144-75294664(+)	AATGACTGGTGCATGCGTGGAGAGACTGGCCGCTCTTCCTTCGCCTCGCTGCGCATGTCACGGCAAGGACGGTGGCCGGCAGGATGGGGCGGGGCGGAGCGGAGGCTTGTCCTCGAGTGGAACTGAGCGCGCTACTGGGAGCTGGCTGGGGAGATCATTTCACATGGGGAAGAAGATGATGCTGGAGCACCAGCATCCAAATGGAGCTGGAGTGTGGCTTGCTTCTCCTGAGATTTCCTGGATGGAATTACTGAGAGTGACAAGATGTCATGTGTCATCCCTGCCTCCAGGAATACTCGAGTGAGGGATTCACTAGGTCATCTGTGCCTTAGTGGATTCTGC	342	divergent	1.27955953651506	0.168221931515785	noncoding
XLOC_004548_TCONS_00008185	13:9797025-9805068(+)	GAATAGAAGATTTTAATTTAGAGGCTATGTTCAATGTGCTGACGAAAATAAGGAACAGCATTCTCAGAAGAGCAAGCTCCCCCCAAAACCCGGCTGGAGCCTGCAGGGAGTGCTCGGGAACAATTCAGATCATTAGGAATATGCTTGAAAAGTCTTTTAGCAGAACGCAGCTGGACTTGCTCAGAAAAGGACCGTCCTCGGATCTGTGGGATGCTGGCTTCCTTCTATGTGTGAGCACGCCTGAGCTGTAGGACACCATGGGCTCCTGCTGCAGCATCGTGGAAAGCACTGTTCACCACATCACAGAGCGAGGGAATGCGGGTTTTGATGGTATTAGAAACTGCCCTGCACCAGATTCCTCACATAGCAGAGAGATCCCAAGGAACTCCAGCCTGCAGT…	402	divergent	0.0910695872568081	0.512189494691623	noncoding
XLOC_000973_TCONS_00001833	1:109835772-109866979(+)	GGCAAGTGTGCTTCTGCATGTAAAGTATCCCATGTTGTGGAAAGCTTCATCCCATTGATGAAAGGGACTTTGGGATGCCCACAGTTGAAACAGTCTGAATCAGTTAGACATGGGAGTATCAACTGAAAATTTGTATTTTCAAAAGAATTGGAATGGCGACCACTATGAAGACAGAGAGTGTATGGGAACTGTTGAATCACGGCCTGAACCTCTGATTGATCAGCCAAGGCGAGCACTGAGTCAGCCGCAGGAGCACAGGTGAAGGCAATTCACCTGTGTGACTGGAAGGGATGGAGCCTGGCTGCACCTCTCCCAGACTCCATTTAAGGGCTGACTGCCACTGAGGAAGGATCGCTTTCTGGAGGTTGCTCCTCTTGGAGTTTTTATTTGTGAGCCTAT…	714	same_strand	0.17705706374535	0.0243322644779854	noncoding
XLOC_009500_TCONS_00017212	21:2786587-2796823(+)	CCACGCTCGGAGCCAGCGGAGGTGGCAGCAGGTCTGTCACTTTGCAGCGGGGCCGCTGTAATTATGCTGTGGGAAGCAGAGCTCACTTCGCCGAACCCTGAGCGGATTAAGGATCCTCCGTGCCTTTTCCCACCCCTCTCTGCCAGGGAAGGAGACGCCTGGAGGAGCTCTGAGGGGGTGAAGCAGCCTGCAGGAGATCTGCTGCCTTCTCCCCGCTGGTGCTCCCCTCCAGCTCCTTCTGGATGCATGGCACGGGCTCTGCTTGCTGCTAGATCACCCCTTCCCATCAACACGTCTGCAACACCGGGACCTTCTCCTTCAGAGCTCACCCTGAGCTGCTGCATGCAGGGTGCTCCCCAGCACACGGGGAGGTCTGTGCAAGGCAGCAGCTTCCAGCCC…	451	same_strand	0.118589888980084	0.380661751174134	noncoding
XLOC_012042_TCONS_00021746	3:58856369-58883023(+)	GATAAAGCCCAGCTGTGTAACCTTAGCTCAAACTTTAGAGAAAATGCTTCGTTATGAAAAAGAACTGTGACAAAGTACATAGAATACTATCAACGAAGTTGAACTGTAAAACCGGAGGCAGAGGTGGAAACACATTCATGAAGTATACAAATCCATCAGACAGAACCTGGATTATAAAGGTACTTGCAGCTCAGGAAAATATACATAGAAGATTATATAGCATAGAAAAGGCAGGAGAGTCCACATGACTGCTTTTTTCCAAAGAAGCTTGGCAATACAGTTTTATTGTATTAAGAATTACACAAGCCTCCCTTGTCCTACATCAACACTGCTGGAGGATATTCCTGTGGCCTCAGACATGACAGCCTTCACCTGGCATCAGCTGAGCGTATTGATGGC…	843	divergent	0	0.36268086474665	noncoding
XLOC_016243_TCONS_00029438	6:33060344-33079350(+)	CTGACATCCAGATATTTATGGGCCGTATATATACTGCCTGCAGTGACTTACCTCCGATCTATAGAGGCTGGCTCCTGGAGGTCTGCCTTCCAGTTAGCAGCGCCGGCGAGCAGCAGCACCTGTGTCTCCACGCCAGACAGCTGGCACGCTCCATGCATGCCACCGCGCACCATCTGTGCCACACATCACGTGCCAGTTACGTGACTGGGGAGAGTCAGGAGGAAGAAAAATATTTGCTTCCATGAATCCTCCTACTGAGTAAAGTTCTGTAGCAGAAGTTTTCCAGTTCCTGAGGATGCTGCTGACTGCCTTTCCTTGCTTGCTTAAGTCTCCACAGTGCTGAAAATGAAGTCCAAGATGTGTGTTCTGCACGTTTGCCATTGCAACTCGAGGAGACAG…	1173	same_strand	0.00569713469319971	0.213291051085969	noncoding
XLOC_009307_TCONS_00016835	20:5714662-5727476(-)	TGACATCATCGGGCCGAGCATTGGATTACAGCAGGCAGGGACTCACCCGGCGGGGAGCAGAACACGCCCCTCGGCCCCACAAGTGCAACTTCATTTAGCGGCTCCCGGCGCGAGGAAGCCGCGAGCGTGGAGCTGCCCGCAGCCGTCCCGGCCGCCCCGCAGCGCCGCTTCCAGCTCTGCTCCTCCGGAGGCAGCGGGACGCGGGACCCCAAGCTGCTGCCCTGCTGAGTATGAAGCCTGTTTGAAATCATGCCCAGAAGAAAAGTCAACTAAACCAGGATTTTGAAGGAGTATAGAGATGCGATGGAGGTAGAGTCCAGCACATACACAGACTTCATTTCCTGCGACAGGGCTGGCCGGAGGAATGCTGTCCATGACATCCAGAGGGATGCAAACACC…	649	convergent	21.5039031884754	50.8595265619473	coding
XLOC_002286_TCONS_00004176	1:93672767-93681079(-)	GTAACCTATTGCGGAGTTCCAGTCTTCACTGAGTTAGATTTTCCTATTTTTCCACAGCACATAAACTCAAGACTTTTAGGACCAGCTAACACATGCATAGAAGAGCCTTCTTTCTTGCAGGAAGACTAATGAGCTGCTGATGTAGATGCCTTGTGAGAGTGACACTCTGGAACTGCCTCAAAAATGGGCCTTGTAATATAATCTTCAGTAAAAGGATGAAGACAGAACCTTCAAGAAGTTCTAGGCATCCCAGGATACTGAAGACACAATATAAATTCTTATCACAACAAGGAGAACTTTTGAGTCTGCCCCACTCTGACATTGCTCTGGGAAAGAAGAGTTGATGAGCACAATTCAGTTTTTCATATGTCTACATCGCCTATGTTGTGGACTTAACTC…	500	same_strand	2.21254312917817	0.413195862971147	noncoding
XLOC_011867_TCONS_00021403	3:37758736-37767710(+)	GAATGCTAGGGAGACAGTAGGACATGACTAAATGTGTTAGGCTGCAAAGCCTTCCTTAAAACTATGTCAGAGACGGAAAGGAATCACAACCATGCAAAGCTGAACTAAAGCAATGCGATGTCTCCATGCCATTAGGCAGAGTAAATTGCAAGTCAAATCAGTGTTGCTGGCAGCACCAACTCTTTTGCTTTAAGCTGCACACAGCGGATCCCTCATCACACAGGTGCTCTAAGTCTGAAGCAAACAATTCATGCAGTCAAGGTCTACGTTGCTACTTCTGAGGTCCCGAATGAACGGCAGTGAATAAATATTGCCGAGTCTTAATGGAAAGTCATGTCTTACCCAAGTCGCATGCTTTTCACCAGAAAGAAAAGTGGAAGGCACATGTCAGTGCCAACA…	755	same_strand	0.10155833380297	5.53744248571352	noncoding
XLOC_010771_TCONS_00019471	26:1414553-1416363(-)	GGGAAGGAGAGTTTGGATGGACCGCCCCGGCTCGAGCATCCCGTGGGGCAGTGCGGGGCGATCTGATGGAGGAGCAGAGGCTGATGCGGGGATCGGAGCCCCCCCAGCGTCCCCCTGAGAAGTGCAGCCCCACCGGCGTGGAATTCCCACGGGGGGGCGATGCCACACCTCCCGAGGACACCGGGGACATCGGGTTTTGCTGAGCTTAGCACCTTCCCCCCGCCGTACCGGAGGCATCAGACAGACGCTGCTCTGCCCTGAAGTGCGGACCTGCAACAGCTCCGGGAGGACTCTGTCCCTCTGTCTCTCTCTCTCTCTCTCTCTCTCTCTCTCCAGTCCAAACCATTCCAAGACCCGACTTCCACCATCTGGGAATCTCACCCCTTTTATGTCCCTTCT…	575	same_strand	0.315673700956306	2.61845996832562	noncoding
XLOC_017785_TCONS_00032211	8:14683064-14701633(-)	TTCCTACCTATCCTGGCAGGCAATTGTTCAGTCTTATTGAGCTTCAAATAACTTTACAGCTTGAAATTCTGAACAACCATGCTACCAGAATACATGATACTACTCCTAAAGTGGACCTCAAAAACTTTGAGAAAGAAAATGATTCCATCTTTTTTGATCAGGTTCTTCCTCTACAGGAGTTCCTGCAGCTACAGGACCAGGAGATGTTCAAATGAATCTTGGGAGGAATAAATTATAGAAGTCACAGAAGGTTGTTTCTGAAGAAAGAGCAGCCGTGTGCTTTAAACCATGTGTTCTTGCTGGTCTGAAATGGGCCCAATCTTTTCTACTATTAAAAAGCATGTCCGAGGTCAAGAAAAGGTTAAAGTTGTTCACTGCTTTCAAGCTCTGGCCTTAGAA…	549	same_strand	0.414420853553381	0.683037954975803	noncoding
XLOC_014935_TCONS_00027004	5:23849208-23851499(+)	CCTTATACTACTCTTGAGCTGTGTCACATATCTGAAGCACTGTCAGTGACTGGCAGTATGTTTTTGAGCAGAAAATGGAAAAGTATGGAAGAGAATGTTTTTTGATGGATTACCAGAAATAGAAATAACTGCGTCTCTAGTAAGGAGTCTGGTCTTCCTTCAGAGCTTAATCCAGCTTGCTGTTCGGGTACAGAGCTGCATAATGGCAGTTCAAGTTGGATTCCATTGCTTTTCTTTTACTGAACAATCCAACATATTGCCCCTGTAGCACTTTGTTTGGCACACAAAAGCCAGCAGTCAAACCAGGGTGTCTCATTTGACAGTGCAGAACACTACCATAATTTGTTCCCTTTCATTCTGCTCTGCACTTTCTCCTGAGTTTCCAGAACGTGTAGGTGT…	460	convergent	85.5619581604181	169.510278323672	noncoding
XLOC_008522_TCONS_00015356	2:67513120-67529068(-)	GTAAATCTCCCCTCTCCTTCCCGCTCGCTGCTCTGAAGCCCGGCTGCCATTCGATGCCTGACGGCTTCTCCTACCAACGCACACTATTTCCAGGGGCTCTGGGGAACTGGAGTCAGATGGAGCCATGGCCCACCAAGCGGCAAGCAAGGGGTGCTATGTGAAACCGTTTCTCTATCAAGCCTGCCCCCCCTGCCCACTGCTGGGATCTGCTCAGAAGGGACCTCAAGAATGATGGGATCCACCTGTACCAGCCAAGCCTGCTGCCAGGACCAGCCCTGGGCACCTGGCCCAAGGCAACACATTTTTAGGTGCTTAGATGCTCTGAAGGATGACTGCCACACTGCCACTCCATGTTTAAAACATCAGCATACTACCATTTCTCTCAGGAAACCTCATGAC…	520	same_strand	0.00953428226529809	1.55718518828036	noncoding
XLOC_022391_TCONS_00039459	Z:78471497-78475532(-)	GACACAGCGGAGCTGCACACCCAGTCCATGCACAGCAGTTGCGGTGGGGTTTCCAGGGGCTGTCCCTGCCCCAAAGCGGTATGACATTGCACAGTTGTTCAGCATCACAAGTCACCCTGAGCTGCTTTGATTCACAGAACAAAGCGTGCACCACCACCGTGCGGAGTACCACGCCTGTAGTCTTTTCCCCATACTGAACATACTTGTGGCTTACGGTCAGAAAAAGCAGCATCAGAGTAATGAATGTTACCAAGGACAGCAGAGCTATGGAGTGACCATCGCATCGGACCAAAGAACCTAGTACTGCACACCCAACTAGTCCTGTTATCCTCTGCATTTGCTCCACCTCCTGCAACAGTTCCTGCAACAAGCCCTGTGGTTTCTCCAACCCCTGCAACA…	465	same_strand	6.24931269344918	0	noncoding
XLOC_016538_TCONS_00029976	6:25461494-25465150(-)	CCTCACTGGGTGGGGGAAAGGAGCTGTGCTGGCAGAGCTGTTTCCACGCTGTTGTGTTGGACTATTATGCTGCAGCTCGAAGAAAAAGCTGATCTTTGTTCCTTTACCTTGGAAGTGCTGGGATCCCACAGACAAAACCTGAGCACCAGCGCTTCCCAGCCCTCCACTGACATCCCAGGAGAGCTCTCATCTGACACCAATAAATCCATTCACGCCAGATGGTTTTCAAGTGCAGGAAAGCACTTCTCTGCCATGATGCTGTACAGGAG	269	same_strand	0	0.289946863365954	noncoding
XLOC_009307_TCONS_00016836	20:5714662-5727679(-)	GTGCGGGGCAGCCGGCACTGCCGGACAGCTGGGGCACGGCGAGGAAGCGCCCGGCAGCCGGAGCTGCGCACCGAAGGAAGGATGTTCGGGCGCACGCAGCTGCCGGGAGATGAGGTTACAATGCAAAGCTAAACAAAGATCCCCGCGAGGAGGAAACGGATCCCTCCCGCCGCCTGTAAGAAGCTGCTGCCCTGCTGAGTATGAAGCCTGTTTGAAATCATGCCCAGAAGAAAAGTCAACTAAACCAGGATTTTGAAGGAGTATAGAGATGCGATGGAGGTAGAGTCCAGCACATACACAGACTTCATTTCCTGCGACAGGGCTGGCCGGAGGAATGCTGTCCATGACATCCAGAGGGATGCAAACACCATCAGCATGCGCAAGCTGACCAAGGACATC…	619	convergent	21.5039031884754	50.8595265619473	coding
XLOC_016658_TCONS_00030202	7:6019400-6019949(+)	AGCTGTTTCTGAAAATTTTCTCTGTTATTTGATCCTATCAATATTATTCTACAGCGCTGTAGTGAAAATAAGTTGTATTGTGATGCAATAGTGTAAGCATTTATTTTTATTATTTCTAAATGGCTACTGGCATCTGCAGAGCGGGGTTTTGATTGGGACATACTGTTGTGGTTTTTTTTCAGAGCATCACAATTTTGGTGAAATTGTAATGATTTGAGATCACAGAATCACAGTTGTTGGAAGGGACTTCAAGAGATCATCGAGTCCAACCCCCCTGCTAAAGCATGTCACACAGGTAGGCACCCAGCCAGGTCATGAGCATCTCCATAGAGGGAGACACTCTGGTCAGCCTGTTCCAGTGCTCCGTCACCCTTACTGTAAAGAAGTTCTTCCACATGT…	536	same_strand	0.0586902999060311	0.235208095522213	noncoding
XLOC_007334_TCONS_00013196	2:39530238-39532889(+)	AAGAGATACAAGCACAAAAGGATTCCAGGCAACAATTAATCAGATAAGTATTTATTTATTTAACTCAACCTATCGAATTATGCTGGCATTAGTTTCTTCAGAGTTAAAGCTTCACTGAGCAAAAGGCAATCTTTTAAAGACTGTTTTCTTTTTTTCAGGCATCTACACTGAAACTGTCTGGATTTCATTGGGCATGGTGCCTGGTGGTGGCTGAAATCTTCTGAAATACATTCTAGAGGAGGCAGCAGACCTGTGGCTATGGCTCCTTTGCGCATAAATGTTATTGTGTGTTTGTTTGACCATGGTAGGATATTTAATGTGTCATAGAAACACATTTTGTATGCTCAGACTCAGTGTCAGTA	362	divergent	0.556423829232067	6.75141926982761	noncoding
XLOC_014425_TCONS_00026068	4:61073360-61074051(-)	CCTTTGGCCGTGCTGTCCCGCTGCCTGGCTGCTGAGTGTCGTTCCTGCTGCTGGGGGGGAAACCGAGCTCTGTGGCTCCGTGGGTGTTGTCGCCCCGCCTGTAACCAGGGTCTGGGTGCAGGAGCCTTTGTGCTCTGCTGGCAGCCTGTGTACACCAGAATGGGAGAGAAGGAGCCTCCCTCAGCCTACGGACCAGGGCTGCCCTGTAAGTCAGGGATTGGCCGTGCCTTGGAGTCCCAGGCCCTTTGCAATGGAGGCAGCGTCAGGGGACCCCTGTAAGCAGGGAAGTTGACCCTTTGGCTGCTGCTTTTTGTGTGCCCAGCTCCATTTGCCCAGTCTGCCCGCCTCCGTGACCCTCCGCAGCACCGGCTGGAGCTCCGCAGCGCATGAGCATGGAGC…	516	convergent	0.0062886144938459	0.599753896065285	noncoding
XLOC_006535_TCONS_00011782	18:5842553-5877949(-)	GGCCTGCTCTGCAGTTGGACGTTGATCTGACCAAGGGTAACTCCCAGCTGGTGCCAGTGGGAGAAACAGTTTGATCCTTCCTCCGTGCTCGGCTCCTTCACTTTTGGCTTGCGTGCAGCAGGAAGGCAGTTAGAAATAGCTGTTCTTACATGCTTAGGCTGTTTGATTTTGGAACTTGGCGCTGGTTTTACTGGAGATAGAAGAGCACCCACAAGCAGAGAATGAAACATCCTATCCCCAGTCAGAGCTGTAACAGAAGGAAGGAGTGAAAGGAAGCCTGACCTGCTGGAAAAGTGGGACAAGTCCTGCAGACAGCAATCAACCTTCCAAACAAAGGCATTAGAAGTCATGCTATGTCTTTTTATGAAAGAATCATCATAGCAGCACACATTTTAAAAG…	812	intronic_antisense	1.69615953580669	0.083963713557258	noncoding
XLOC_007158_TCONS_00012876	2:13052741-13060786(+)	CGCTTGGCCTTTCTCACCCGTCTCACCAAACAGACCTTGCCCGGTGACCTGAGCGTTCCCCCAGAGCCCAGCACTGCACGGCACTGGGACATCCGCCTTCCATCCCTTTGTGGAAGAGAAAATAAACTTTCTGTGTCCTCCCAGACCTCCCACGGACCCCTCAGACCCCCGGCTGCCTATGACCCCCTCGCTCAGCTCAGCGCCCGCAGTGCTGGTGGGCGGCTGCAGCACTTCAACCTCCTCCAGCTGGAAAGTGTTGCCAGAGTGAATCACTTTGCTTTCTTATTACTGCAGTTAGAAGCAAGCCGAAACTTGCCATTTGCAAGATACCGAATGTGTTTGTATTTTGAAGTATTGAGATCTTCAGAACTTTACCTCCGACCTGAGAATTTAATCCTA…	575	same_strand	2.11969548571579	0.00255913349714293	noncoding
XLOC_014521_TCONS_00026264	4:77793263-77826554(-)	GACACAACCAGGCAGATGACATGGGCTAACCAAAGGGGTATTCTGTGCTGTGTGATGTCATATTCAGCAATAAAAAGGAACAGTCTTACAAAAACAATAGAAGATGCTGCTTATGGACTGAAAGTCTTTTCTACTAACCAAGATAAAGAGTCTTTGTACATTACATAGAGTATCTGGTTCTTCAGAATGTCTGTGATCAAGTCAGACATCATACTTGCTTGGCAGGGGAGACACCATGATGTGAGGCTCATCCCCTGCACTCTAGGTTGGCTCAAAATTTCTTTCTGGTGTCCTGTTCCACCCTTTGTGCTCACCATTTGCATGCTGGGACAATGCTGCTGGTTTCTCTCTGGGAAAATGCACAGGCAGCACAGAGTTGCTGCATCAACTCAACTGAAG…	526	same_strand	0.198193455249195	0.101643568138036	noncoding
XLOC_002232_TCONS_00004075	1:83606012-83612359(-)	CACCATGCCACCGTACTTCTGCTTATGAGCATAAAGACAAGCAGAAGTAGACAAGCAGTCTTTTTCGGGGGTGTGGCTTGAAGGAGCTGACCACTGCAGAAGGCGATAATGCTCATGCATGGCAACAAAGGCACCACCCCTGCTGGCTTATCTGTTGGGCCAGATATGCCACACTAACTGAGAGGAAAGAGGAAAAAAAAAACAAAACTGAGAAATGGGGGATAAAAGCCATCACTAAATTAAGGACTCTGGAGAAAAAGTTCCCAAAGAAACCTCTGATGGAGAATTCTCTGCGGGGAACAACCTCTTCGGAAGAAGCTCCCCGCCTTCCGGGGCCAACTTGCTGCAAAGCTTCCTTGCTTTCTGCCATCCCCCGCGGTGACTGGACAAGTGCCTGAG…	1069	divergent	0.633733268150397	0.710537683985251	noncoding
XLOC_004849_TCONS_00008725	13:15083492-15084104(-)	GGTGTTTTAGAGTAGATCAGCTTTATCAGCCTTCAGAGAGTCCTGATTAGCGGTCAGATTGCAGCCCGGCTCACCCCACGGTGCCCCCCTGGGTGCCCCCCGAGCTGGGATGGAGCGCCCGGAGCGCGGCTGCACCGCGGGGAACAGAACCACGGAGCGGCCAAACGGGAACCACCTCCCATAGAAATTCATCCTTCGAGGTTGGAAATGAGAATCTGCTCATTAATTAAGGCTCGTACAGGAAAGCAAACGGGGGGACCGTGCGGAACAGCCCCAGCGCGGCGGTGTGCTTCGGCAGCGGGTCGGGAGGAGCCGTGGGCTGCGCGACGAGAGCGATGCACAAGGGCCGTATTTTTTTTTTCTTCTTTTTTCTTTTTTTTTT	382	same_strand	39.0531725772633	28.9102573482414	noncoding
XLOC_008755_TCONS_00015778	2:109141324-109147673(-)	GGGAGATAGAAAGACTGACATCTGATCCACTCACTGCCCAGCAGACCTGACAAGCTCCGTCAAAAGGAGAAAGAAATTAGATAACAAGTGCATGCATGTGTGAGTGCTTGTGGGACTAAATTCATGTGAAATACTGGACCTGATTGCTGGGCTCATAAAAAGCAAGGGGAGAAAATGGGAAGAACCAGACTAAGAAACCTCTTGGGATGAGTTAAACATGGGAAAATTGCTCACTGGTTACTATCACAGACAGAACAAACTCAAACTTAACTATCTTAAGGCTGTTTTATTCCTTTGCTCCAAACTACCAGCTTCCCACA	320	same_strand	1.105541594466	0.00277959539068728	noncoding
XLOC_009264_TCONS_00016744	20:1763381-1763712(-)	GCCCCCGCCCCCAGCATTAGCTGGGTGGCATTATTTAACATCTGGTCCTCCTCTGGCGCCGAGTTCTGCGGGCCCCCAGTCCCCTCTGAGCCCCGTTCTGTCCCCGTCCCCGTTCTTGTTGTTGATGTTAGTGTTAAGTTTAGTTTTAGTGGTAGGAGTAGGTTGTTGTTTGTATTTTAGAGTTAGGTAGGGGTTCTTGTTGTTATGTTAGTGTTAGGAGTAGGTTGCTGTTCTTACTTTAGTGTTAGGCATAGGTTAGTGTTGTGTTGGTACTTTTGAGTTAGGCGTAGGTTCC	295	intronic_antisense	0.932780360917624	1.22459484735854	noncoding
XLOC_016970_TCONS_00030758	7:2120055-2127248(-)	AACTAATCCTCTGTGATTCTTGCCAGACCAAAATTGCACAAACACTTGCTCAAATTAAGGCCAGTTTCTCATTAACGGGTCTATCAATTAACTCTTTTCATTACCTGTGCCAGCAGCATGAATTATGAAAAGAAGGCATGAGAAGAAATGGGGATAAGGGCTTACAGTGCTCAAACATAAGATTGAAGTCTGCCAAACATGATGTCCACCAAATTTTTACTGCTAAAAAGTTGAGGTCACCCAATGAGAAATACAGAGACAGTAAGATGATCAAAATACCTCAGGAGAAGAATGAATGAACAATTTGAAAAAAAAAAAAAAAAGGGAGAAAAGCACTGTGCACTCCAACAACAGCATCTTAAGTGCAAAACATCATTGTACAGAACTTTATTACGAAGT…	1191	same_strand	0.458292700086878	0.554719888099809	noncoding
XLOC_014301_TCONS_00025849	4:45603786-45626199(-)	GCCCGGTGTGAGCAGAAAGGCTTTGAGACGAGAGTTGCTCAGATCCAGTATGGATGAACACAACGGCTCTGCAGAGATGCCCTCAGTGAGCCAAGGGCGGCACGGCACCATCAAGTGTGGATGGCTGCGAAAGCAAGGGGGCTTCGTCAAGACCTGGCACACACGCTGGTTTGTCCTCAAAGGGGACCAGCTTTATTATTTTAAAGATGAAGATGAAATCAAGCCACTGATGAAAAGAGGTGGAGTCACTGTCCCTGGAGGTGTTCAAGAGCCATG	276	same_strand	4.94213255166131	2.55977935767536	coding
XLOC_012934_TCONS_00023392	3:78914429-78915361(-)	AAGGCCTGGCCGCGGTCAGCCTTTAAAAAGGTTAAATAAATACGAATAGACGAAGATAACGCTCCCGGCCCGGAAAGCACAGTTATGTACGGCACCAACCTACACGACGAGGAAGAGGGGATTTGTAACAGTTCAAGAGTCTGAAAGCAGATGAAAACCGCCGTGGATATACTGAGCTTCCCCGTTCGGCAGCGCCTCGTAACTTTCCTTGGTGCGCTTCAAAATACAGCCACAGAATCAAAATGTTTTGATGCTGAAATAAAGGTTTTGTCTTTTATTGAATGTTTTAGAGCGCCTCCCAAAATGGAATCCATTCCCTGGCTCAGGCCCGACCAGCAGCAGTACTACAGACAGCACTTAATGAGAGCTCTCACAAACGCACACCCCGCTTCTCCTTAC…	509	divergent	3.29888599002726	1.89862341242782	noncoding
XLOC_007561_TCONS_00013611	2:68194548-68199993(+)	CGGTCGGAGACGCTCTCGGCGCTGGGGCTAAAGCTCTCGCAGTCGGAGCCCGCCGGGCCCAGCTCGCCCAGCAGGGAGGGGCAGGACAGCGGCGGTCCCGCCAGGAGGAAGTGGAAGGGTGAAACGCACATCTTCCTTTTCTAAAGTTGGATTGATCACGGCTGTTGTGAAGAACGGAATTACTGAATCCCCACTCCTCGACTGCAGAAAACTTGGCTGACAAGTCAATTCTGGATGAAAAGCTGACGAGCACCGAGAAATGCTAATGTGGGAAAAATTCTATTCATTCTTCCTCTGCTATAAGTCATCATCAGTGGCGCTGTTGAATGTTCATCTGTGATTTAAGAAGGGAGAGGAAGAAAGAGCCGAGTACCTTCCTGGCTGCACGTTAAGCTCTCT…	682	convergent	1.13832773193322	0.245385428141596	noncoding
XLOC_006596_TCONS_00011882	18:9537333-9537909(-)	GCTTCCCCGCACTGCTGGCGGGCTGCGGGGAGCAGGCCTCGGCTTACGGGCGCTGCGTGGCCGCGGCCTCCGCTGGGAGCGCGGAGCTACGGCGGGACGTCTGCCTGCGGGAGTTCCAGGCCTTGCGGGAATGCTTCGCCCGCGCGGCGGCGGCGACCAAGTGCTAGAGGTGAGGAGGTGACAGCGGCGACTGCAGCTGCAGCGCGGGGGGGCGGAGCTCGGGGTTGGCCGGCATTACGGCCCCGACCGCAGCCTCCTTCCCCCCAAGCAGAAGCTTTTCCCCGCTCAGCAGTGCCTGTGTGGGAACCGCAGCCCATTTATTAAAAAATTAAAATCAGATAGAAATGCTTCAGCTTATTTTATTGATCTGCACAGCTCAGTCTCCCACCAGCCCCTCCA…	405	divergent	8.05514676591283	9.73514784906374	coding
XLOC_004758_TCONS_00008562	13:8612339-8615225(-)	GCAATAAAGCGCATGGTGCAGTGCCAGCAGCAAGTGGCCAAAGGTGGGGGCAAAACTTGTAAATTGTCTCTGCTGCTGGGGAAAAGGTTCGTGAAGCTGCACCCCGAGTAAAGCAGCTGCTCACCTGCCAAGCAAGCTATCAGCACAGCATTTGCATTGGAACTGAGAGAAAAATCCCCAAGGAGCGTGTCTGGGCAGGTGATTCCATTGTCCTTATTACTCAAGCAGCTATTTCCACAGCCATAGGCTTGCGACAGCACCTGGCAGCAGCTTCATGGAGCGATCCGAGAGTTACAAAACGCCTTCACAACAGCGGACAGAACCGCTCCATTCAGCCCTCCTCAGCTGAGCTCCCTTTGGCTCCCACCCCCAAGCCACCCCCCTGGAACAGCCCTCCCC…	815	divergent	1.82958897578675	0.00129290547111057	noncoding
XLOC_004677_TCONS_00008421	13:322882-325599(-)	GCTTGAGGATCTGCCTTAACATCGCTAGAAGCTGGATTTCATCAGAAAGTGAGAGTGTCACGTGCCTTGTATTTGAGTAAGCATGAAACAACTTTCCAGCGGTGCAGGTTATCTTGGGGCGTTCAGTTGCTTCTTTGCATACAAAAACATTCTTATCATGAGCAAAGCTCAGATGTCTGGCATTTTTTTTCCGAGTTGCTGCTCAATGGATATAGAAACGTTGCAGATAACTACTCTAACACAGGAGAAAAGACATTGCATCCAGTACCCTTGGCAGCAATGTTTTTTTTTTTGTTTTTTTTTTTCCTTTTTAGTAGCCGTTTTATCGATAAAAACATCTTACTACTATTTTTTTTTCTAAACAAGTTTAATTTAGACCTTAGCACAGCGTACACCTGA…	606	same_strand	0.0901601839319804	0.224080217750877	noncoding
XLOC_007035_TCONS_00012649	19:9359773-9369839(-)	GCTTGGCCGAACGCAGCCGCTCCGGTAACGGCGGCCGGCGGCCCCCGGGAGCTCCGCCCGCTGCCGTGTGGGCTCGCGCCGTTCCGCGCTGCGTCCGAAAAAGAGCGGGAAAAGCGGAACCCGCGGCGCCTTCCCGCCCTGCTGTGGAGCCGGGACTGCCGCCCTCGGATCGCGTTGAACTGAAGGCGGCCCTGCGGACAAAGGAGCGCGAGAACGGAAAGACAGTGTTTGCTCTCTGAGCTTTCTCCAAACGTGTGCTGTTGGCCATCAGCTCCAGAGCCGCCCCAGGCTGAGCCCAGCGCTGCTCCCGGCTCGGCTGTGCTGTGCTTGGCGGGGAGCGGCGGCTCCTTTCCAGCCCCAGAATGCATCAAAACTTGGAAAATCAAAATTACATGAAGG…	803	intronic_antisense	1.47173808854109	1.26984540220365	noncoding
XLOC_016203_TCONS_00029361	6:29102265-29117672(+)	AGTCGGCCGCCCTGAGCTACCCTCAGCTGTCCAGATGCCTCCTGTGGAAAATGGTCTCCGAGTAACAGAAATGCGGAGCAGGCCATCCCCATTTCTTCATGTCTTGGCACGTATCAGCTGCAAGAGTGATTCACCTTTTGATGAATTTCTGTCTCAGCAAAACAACCAAGGGAAGAGAAAGAAGCAATTTCATATTTATATTGGATTGTGCTTATACAGGATGGTTGAATTCTGCCTTGACATGGGTGTAAAGCTTTGCCTGTGAACACTGGAGACTCAGTTTCATGTGAAGGAATTTTGCCATTAATTTTTGTCTTGCACAAGGATATGTCTATTTTAT	340	divergent	0	0.285001796473733	noncoding
XLOC_016251_TCONS_00029453	6:33800506-33801696(+)	AGCCCGGGCACCTCGGCCGGCGGCTCCGGCGGCGCCCGGCTCCGCTTTTGTGCGGAGGGGAGGGGAAAAAAACCCCGGAGACGCGGCCGAGACCCGCGCAGCACCGCGCAACCTGCGCGCAGGACGGGAGCGAGGCGCGGCGAGGCGGGACGCGTGCGGGCGCGCACCCCCCGCGGTCTCCACGCGTAGCCCATCCCAGCTCAGCGCAAGGACTCGTGCAGCATTGGTTCGTTTCGAGGAGGGACAGCTGCAGTGAGACTCGGAGCCCTGCTCACACAGATGCTTTCTAGTGATGCAGCACCGCTGTAAGCGATGTGTGGTTACAAGATGTGAAGGTGTTTAGGAAAAAAAAAAAAAACTGTTTCCAAGTCAGGTGGATTCCTGTGGTGAAGGGCAGTT…	410	divergent	0	0.187436620573619	noncoding
XLOC_018359_TCONS_00033270	9:8606646-8633330(-)	ATTGCATGCATTTTTGCTGAATTGCTCCAGCTTTGCTAAAGAATATAATCTTGCACCTGGCACATGGCTATTTTGGAAAAGTGAGCTCAGTGCCCCTTGGAGTCTTAGATCTAAGGCTGACTGATACGGCCTGCCCTGCACCAGGAGACTTTGGGTACTCATATTGAGGGCAGCTCATCTTGGGGATGCATTCTGGAAGTGATGGATGTGCAGCTGAAGACACGTATCTGACGTTTGTTTTGACTTTTTGCTGTTTGGATCTTCCATAATACATTTGAGAGTTTTGCAATGTGTGGACAACTTGAAAATAGAAAAAAAATCATCAAATGATCCAGTCTTTGATAAACTCTGGTATTCAAGAGAGGAGCTTCTGCCAACAGAGAGAGAATATATCTGGGA…	498	same_strand	0.970154043090925	0.0444729676369211	noncoding
XLOC_017974_TCONS_00032548	9:1242027-1249382(+)	CGGGGCACGGCCGCACACACCGAGCGCTGCCCGCGGCCCCTCCGCGCCTCCGGCTGCGGGCTCACGGCGGGGCGCGACCCACGGCCACGCACGCACACGCCGTCGGCCTCAGTTCGAGAGCGGCGATAGATGGGTGGCCTCGTGCCGAGGCACCGCGCGGCGCTAGCCCGGCCAGATGCTTCCTCCCGTCCGACAGCGGTGCCGCCGAGGCATCGGCTGCGGCGCAAGGCTCTCCCGAGCCAGGTGTGAGCGAGGCAAAGCCCCACTGAAGACAATGACAGTAGTTCTGTGCTGCATGGGGAGTTAAACACCGAGCACTGCAGCAGCGTTCGTTTGGAGCAGTGTGTTTCTTAGAGCCGGGAAGGTCTGAGTGGAGGCAAATGCAAACAGGAGCCTGCC…	594	divergent	16.8003875873733	2.59423781075964	noncoding
XLOC_003577_TCONS_00006474	11:3832287-3906366(+)	CTGAGCCTCATTAAAGCAATGCTTCCTACAGAATATTCTATGGCCTTTCCTGGTCTTTTTTCTATGTTCTGCTGAATCCTGATCAACCCGAATGCTGCCTGTTGGCACTGGGATAGGGAGAGCCACCCATGCAGACCCAGATGCTGTAGCCTCACTTTTCTAAGACGGCACTCGACTGGGCAGTGAAGCACGGCAATCTTGAGATGGCAGAGATGGTCGCCAAAGCAGGCGTCGATGTCAATGCTAAATCGTATGTCACTTATTTCATTGTGACAGGGGTAATGTATTTGTAAACTGTGCTATAAATATTGGAATCTCATATTCAGACACCAGCATATCTCATATTCAGACACCAGCATTTCTGAGCTATGCTTTTTCAAATGAATTTAGAATTGACAA…	1503	divergent	0.0279288101730125	0.870605332997818	noncoding
XLOC_007161_TCONS_00012887	2:13699792-13705699(+)	TTGTGGGCTCTCAAGTCATACTTTCTTCCTGACTCCCTCGTTCCTTTCTCAAACTGTTCTGACTGCATGTGCTTCAGTTAGGGGTGTACACAGAGAGACAGCAGTCAGACCCAGGGTGTCTGTCAAGGTGGACGGCATCACAAGTAACCGACAGCGGTCACCCCAGGGATGAATATGGATATCCGTGGATGTACAGCTATAGGCTTCTGCACCCTAAGCACTGCAGTTAGCCAAGAACATCATGCTTTACAGATCTGAGCACCTTGGGCAGAAATTCTCCTTTATGTGCCAGAAGTCATGAAACCAAAGGCAGAAATCAGCAAGAGGAGACCAGGCACCTCAGGCTGTTTGCCGCGTTAATCTTCAGAACCCATTAAGTTGTCTTACCCTAGAAGCCTG…	618	convergent	0.0654192781087377	0.204214664800697	noncoding
XLOC_004651_TCONS_00008379	13:17082929-17085929(+)	GCTCCAGCAAAGCAGAACTGAAGGACAAGTTTTGATTCCCTGAGTGCTACAAAAAAAATAAACCATCCCTGGAAGGTTTGCATGAGCCTCACAGGAACAGAAAACCAGAGCAGATGGAGATGCAGCAATGCGATGGATGCTGCAAGAATGCCTTTGGAGGATGGGCAAGGAATGAGCAGCATATTTGTGTCTGAAAGGAACAAAAATCATACAGAACTCCTGAAATATACATCAGAACATTCATCCTGCAGCTCAGCCCAGGAGGAAGGCGTTGAGAGGAGAGGCAGCACTCAGTAGAGCCGCCCTCACCCACAGAAACCCAAATTCAAGCTGGATTCCTCATTTTCTCTGGGAAGACTGACATGGATGATTTCAATGCAGTGGGTTGTTGGGCGCCGT…	500	same_strand	0.766051754001971	0.00227578139064271	noncoding
XLOC_011231_TCONS_00020223	28:954581-955357(+)	CCGGAACCCATCACGGCCTCCGGGCGGGCAGGAAGGGGCAGGAAGGGGCAGGAAGGGGGCAGGAAGGGGGCTGCAGCACAGCGCTGCCCGAGGGCGACGAGAAGGACCTCGAGCCCCAACTGCATCACTGCCTGCGGCTGCGGAGGAAGGCGGCCGGAGCCCATTGGTGGCCGTGGGCGAGGAGGGGAAGGACCTCCAGCCCAGAGCTGCCCTCTGTTGAAGAGGAAAGGACCCGGAGCTAAAGAGACCATCACTGCCAGTGCGAGGAGAAGGACCCCCAGCACGGCGCTGCCTGTGGGCACAGAGAACAACTCTGAGCCCAGAGCCCATTGCTGCCTGAGGACAAGGAGGAGGGGGCCTGGAGCCTGCCTATGGCATGGAGGAGAACCGCGAGCCCAG…	723	divergent	0.978834282003882	0.607527987092753	noncoding
XLOC_002304_TCONS_00004206	1:97655045-97674548(-)	CCTGGGCAGCACTGAGAAGTTCTGCAGCTCTTAAAGAAGTTTGGCAGGGTGGAGTGAGAAGCACATTCATAGAGCTCCAGCACTGACACTTTCAAGGTATTCTGTGTGCTCGATGAAGATGGAAAAAGATGAAAACCAAACTAGCTTCCTGGAGAAAGCTGAAGAAAGCAAATACGTAATGGAACTTTACTACCTTAGAAGTGTGTTTTGAGTGCTCTTCCTAGGCATCCTTCGTAAATATTCAATATATCAACACAAG	259	same_strand	10.3958756808548	2.49396211353246	noncoding
XLOC_000974_TCONS_00001835	1:109898916-109901581(+)	CCGGCGCTGGGGTGGGGGCTGCGCGCACAGGTGGCAGTGTAGAAGCCAAGAACAAAAATTGGCAGAAATTATATTCTGTATACGAGAGAATGAAGAGTATACTCATGACTAAGCACAGGAACCTGGAAAACCACAGGATTCCTGGGAAGCCACGGAGGATGGGGTGAACTCAGAGCTGGAGCATGAGGAGTTCTTTGGAACTTGTGAATGGGAAGTTATCCTGGTTCTAGGAAGGCTTTCTGTCTAAACCTTTAAATTGCTTCTGAGAGAACATGGT	277	same_strand	14.0340541497575	0.298346476964886	noncoding
XLOC_004714_TCONS_00008481	13:3183600-3184456(-)	GGAAGCGAAGCTGAGCGCGGAGACTGAGGATCGGCGCGTGAGAGCGGGGTTCTGAGCGCGGCACGAACTGAACTTTGCCATAGAACTCTGTCTTGATATTTCTGGACCCTGTGAGAAGACCTTTCCTCCGCGTTTGAGCCATGAGCGGCTGTTCCAAGAGATGCAAGCACGGGATTGTCAAATTCGCTCAGACGATTTTCAAGCTTATCACGGGCACTCTCAGCAAAGTGATGCGCCTACAGC	243	convergent	0.272225132444337	0.0222008210754884	noncoding
XLOC_017763_TCONS_00032163	8:12703673-12704205(-)	AGAGAGAAAAAAAAAATCTATTGATACCACAAGTGGTAATATTCCCTACTTTGGATTAGTGTGCAATTCTACACTTATCTGTACTTCTCAAAACCATTTGCTCCTTATTGCTTCTCTGTGGTGCCTCCTTGTAAGAATTACAGAGCACTTTGCAAACACCAAACTCCTGCTGTCTGACTTTTTTCTAATATGACAGTTACAGGTTTAGCAGAGATTTATCAGAGGTGGAATATTCATGTTTTGGGGCATTTTATCAGGGCTGGTATGTAATCAATTTCATACGGAGTATGTGGGAAAGTCCTCTCCTTCATCCATGGATGGACCTACAAAAAGATGGGCAAGAGCGGAGAGTGGCTGTTTGTTCTTTTATGAGAGTATTTCTCACTGCTGCTAAAGACT…	523	divergent	1.57996784683365	0.223368250445547	noncoding
XLOC_007749_TCONS_00013930	2:106018046-106032305(+)	CCGAGGCTCACCCCCGCGCAACGGAACTGTTGGTGCGCTCCGACGGCGCGGAAGCCTCCGCCGAGCGCCGCCTTCTGACAGAGAAAACAAATCAGGCAGACGTAGACAATTTATCCGCATGAGTGTATCTCAGTGTATGGTAACTGTTGAGTCACAACCTGAACCACTGATTGAGCAGCTGGGGAAAGGACCAGGTCAGCCCTGGGAGCAAGAGATGAAGGTGATTCTCCTGTGTGACCAGAAGGGGTGGAGCCTGGCTGCACCTCTCTTAGACCCCATTTAAGGGCTGACTGCCACTGGGGAAGGATCTCTTTCTGGAGATCCCTTTTTGGTGGAGTTTTGCTCTGTGAACCTGGAATCTTCAGATGCAAAGCTCCACAGGGCTATGTGAAGAAGGCT…	908	divergent	1.17106483598633	2.65959402166603	noncoding
XLOC_007405_TCONS_00013321	2:46929217-46946296(+)	AGCGGTGGGGCCGCTGTTGCGAAGTTGTGATCCCGGCGATAGCGGTGATGGATTCCGCGGGTTTCGGGCTGTGCTGCGGGGACAGGCGGTGGCTGTGTGCAGCCCGGTAGGGCGGAACTGAGACAACTGCCCACCTCTCCCCCGAGAATGGTCTAAAGTAAATATAGGAGTTCCTGAGAAATAACAGGAGAACGGGTCACTCTTCCAAGAGAACTTCAGATTCTAGACGTGTGATGATTTTCAACTTCCATTCTTTGACAGAGCAGGAAATGCTTGCTTGAAGCTACTCTAATCTCTGGGAGCTTTTTGCAAAACAGAGTCTCTGGATGTGGAAAGGAAATAAATACATCCCTGCCTGAACATGTTGGTTAAGGAAAATGGGATGTTAATTGTTTCCAA…	483	same_strand	0.466429675231077	2.53312669720918	noncoding
XLOC_017920_TCONS_00032447	8:25942364-25942859(-)	CTGCCAACTGCGATCCCCGGGACGGGCGCTGTGCTCTGGCACCGGGTGCTCCCGGAGAGGCTTTGCGTTCGGTTGGCTTTTTTTGCCCAAGTTTTCTTACAAGGAATTCAGTGGAGGAGCGCAGTGCGGGCGGTGCCGTGCCGTCCCTATCTCTGCACGCGGGGTGCCGGCAGCCAGATCGTGGCTAAATATAGAAGCTCCGTCGCCCCGCAGCTGCTCATTTGCAATTTGTTCTGCGCGTAAAATCTCTTAACGCTACA	260	divergent	0.477345137330221	0.200135137577346	noncoding
XLOC_021707_TCONS_00038193	Z:57355214-57357157(+)	CCCAACGCCGGCGGCGAGGAGGGGCCCCGCGGCGGGAAGGAGGGGCGGCGGCCCGGGGCGCACCTGTCCCACCAGAAGAGCTCCTCGCTGCCCAGCACCGCCTGCCTGGAGCAGCTGCTGCACGGCTCGTCCACCGCCGGGCGGAGGACGGAGCCGCGGGCGGAGGAGGCCGACGGCGGCTCGGCAAAACATTTGAGAGCAATTTGAACAAAGCTAGTGGTATGGCAGTATTTCACTGAACGCTGGCGGTACAGCACGTGCCTGGCTTTCTGGGGATGGGGTGG	284	intronic_antisense	0	0.344138595557916	coding
XLOC_006313_TCONS_00011364	18:3573610-3576621(+)	CCCAGATGCAGAACAGTGAAGCCCACGGAGGACGGTGTGGCAGTTTCTGCATGGCGAAAAACTGGCAATGTTTGCTTGAAAACAGGCTGGCAGCATTGTGGGAAGGCACTCATCCCATTGCCCCAACCCATCCCTGAGGAACTGAGTTGCTGATGGATACCATTACAGCAACGCATGCTCTCACATGACGGGACGTGTGGACGCGTGCAGGTGGTCTCGAAGCCTCTCCCCTGGT	235	divergent	0.00875167087486373	0.186528761573144	noncoding
XLOC_014597_TCONS_00026412	4:85368900-85381143(-)	AATCCAACCACGTCTCACACTCCACCGTCACTTGGCGGACCAAGCTCACCGTAAGCAATCAGCGCTGCATCGCTGCTCAGCAGAAGGCACACAGGCATCCGCCACAAGCACCGCACGGATCCCATCAGCAACACACACAGCTGCCCTGATGGAGCGTGGGCATCTGGCTGATCCTTCTCTGCCTACCCATCAATCTCACCCAAAACTCAGCTCTCAGACCCC	222	intronic_antisense	0.463633561719789	0.418087526604782	noncoding
XLOC_008089_TCONS_00014555	2:12748572-12757756(-)	TACAGATTACTTGAGAACACTTTGTAGTGGTTTCCAAACAGACGTCCAGTCATCACACCATGCAGAAATAGAAAACCCGCAGATGAAGGCAAAAGTGTTACAGATGCTGCAACTCTTTGCAAACCTGTAGATTTGGCAACAAGTAGTTAATGCTTGGGCAAGTCTTTGTTGCCACAAATGTTGGTGCCACTTCAGTTCAAACATCCTGGCTATTGCTTGTCATTGGATTCTCTAAGCCTAATTTCTGTCTGCTTCTAAGGCTTTGCTCATTTGATTGCATGGGTCACATCAAACCAAATAATGGCAACTACAGAGCTTTTAGTTTGAAAGGCCACAAAGCTTCATCCAGAGACTGTTTCTGCAGTGATTACCTACAGGACATGGGATTTTGCATGGGCA…	1064	divergent	2.09516176739914	5.28700010423654	noncoding
XLOC_016895_TCONS_00030624	7:28015408-28017547(+)	CGGGGAGGGAGAGAGCGGGAGGACGCGTAAAACGCGGTGGAAGACGGCCGCGGGTGCGAGGCTGTCGCTGGGGAAGGGTGAGAGGAAGACGCGGCGCCGAAGCCGCGCCCGCAAACTTTTCAGCCCCCCGTTCGTAACGCGCTCGGCGAGGGGACGGCGGTGCCCGACCCAAAGAAAGGAAAAGCGGCTCTCGGAGACGTCCGCCGTAACTTAGAGCCGAGCGCCGGGGCGGCAGGAAGGCGCCGGGACTGCGCGCCCGGCACGGGATCCGCTGCGCTCCTCCGCTGTGCTCCGGGGATCCCGGGAGCCGCTCTGCGGGGCCGCTCCGGGTGCTGCGAGGAAAACAACAACAAAAAAAAAAGTAAAGGATTTGGATTTGGATTTTGATTTCAATTTCGA…	509	same_strand	0.00622420848404506	7.83067998936674	noncoding
XLOC_002487_TCONS_00004520	1:122849743-122855781(-)	TACCAGTTCTGCTTGACTGGGCAACAGCCCTAGCCACTGGGGAGATTATATGCTGGTGGGACTTCTGGCAGGGGCTTGGATGTGGTATGGGAGATCTCCCACTGCTGCCTTGTCACAGAAGAGATTTTGAAGAACACGCATGTACTAAAATAGGAAAGTGTGAGAGAAGACAAATAAGTCAGAAGAGCTTGCAAGCTGCGGATCAGGAGGAATTAGAAGATTATTCTGACCCATCACTTACTCAAAATATTTGAGATCCACAGGTCTATGTGGAAGAACTACATTCAGACAAGATTATGCTTTTGAACATTGCAGCTGGATGC	323	same_strand	0.819288877120759	2.09396455741495	noncoding
XLOC_000283_TCONS_00000549	1:43415609-43427919(+)	CTTGTATGTGGGCTCTAGATTGGAAGAATAAATTCTGGGGACATTTGAGACTTTTTTAGATGCTGGTGAGATAGTCAACCCTCGTGAATGAAAAAGTTCTGGGGAGAGCCTCTGGACATTGTTTTCAGGAAGATTGATTCTGATCATCTTATCAGCCAAGGCATATGACCAGGGAGAGTGCTGGGAGCAGGCAGGCCGTTTCCACCACCGTGACACAGAAACAAACGGCAGATTATCTGCTGGGTACAAAAGGTCAGAGGACCACGGAGTATCCTGAGTTGGAAGGGATCCACAGGGATCATTGAGGTCTACAAAGAGGCTTCAAATGACTTCTGTATTTTCAGAGCTGGCAGAACACAGTGCAGGCACCTGAGCAAACTGCTACAAGCCAGTGCTGGG…	606	divergent	0.448388950858358	0	noncoding
XLOC_004665_TCONS_00008402	13:17714077-17717000(+)	CGTGGAACGCGAGCGGCTCGGAGATTCGCGGTTGCAGAACCGGCGCGGAGCGGCTCCGGCACTGCAGCCTCCCGGGACCGGCACGGAGCGACTCCGCGGTCACCCCAAGCGGTGCCCTGCCAACTTCCCTAGGAGCTACTGAATGGGCTTTTCCGTCTGTCCCGTCCCGTCCCACCCCCGACCACCGAGCTCCTTCACGTGGCGGTGCCTCACGGCTCCAGCCACCTCGCCACGCGCTGCAGATGCTGCTCAGCAGTGGAGAGCTGCATATCCAGGAATGCCCCGGAACCCAACTTAGGTGACTGCCCAAGCAGGAGGTCATTTCTCACTGTGAAAGGCTTTCTAAGGAGCATGAGAAGCAGCTCTTTGACACCACGAGGCTGAGCAAGC	390	same_strand	10.3226507039545	11.6216276320238	coding
XLOC_001361_TCONS_00002520	1:177872348-177873908(+)	CTTCAGGCCAACCCAGCGCAGAAGCGTTTGCAGTCTGAATCAGCAACAGATAGCATGTAGCACAAGAGAGGTCCAGCAAAAGTTGTAGTGATGGCTTCAGTTTCACCTGAAAGGAACAGAGCAAACTGGAACTTGTAGCTGTCAACAGAAGAAGACAGGATTTGGTTTCAAGTAATGAAAATACAAATCCCTTCCCTGGCTGTTTCCTGGATTAACACAGTCCCATCCTCAAACAAGACACAAAGAGGTCTGAGGAGATTAGTATCTACATGGGATTGACACGGTCCTGCTCATGTGTTCATGGGAATGTTTCAATGAGATCAGGTCTTAGCACTGAGAAACTCCTGGGGTCTGCAGCATCTCACACCAATTCTATACTGACTGCATATCTGTTGGGAC…	575	divergent	0.0307244003942195	27.2364190028279	noncoding
XLOC_013914_TCONS_00025180	4:1439025-1443012(-)	TGTTGTGCCCCAAAGGAAGGAAGAAAGCAGCTGAGAGCAGAGCATCCTGCTCAGGGAGTAGAAAGCCAGTGCCTGGCTCCGTGATGAACAGCTCTGAAGGAAGGAGCATTACCCAGAGGGGAGGCTGAGAGCAGAGCTGGTGCCAGGCTCCAGACACACAGACCAGCTGATGGCTCTGTGGCAGTGTGGGGACTGGGCAGGGTGTTCTGAGAGGCTTAAGGGGAAGAAAATGTTGGGACAGTGGGGAAGAAGGAAACTTCATCAGAGCTGCATGGAGAATTGTCATCTCGACAGCCACTGCTCAACCAGTTGCAAACTGTAGAGGGTTGAGTCCTGTTTTGCCATCCGAAGGCACTGCAGCCTGCACAGGCTCTCAGGACATCTGTGATGGTGCCAAAC…	1070	convergent	0.0780557546592142	0.259192651845614	noncoding
XLOC_012193_TCONS_00022037	3:81740916-81741778(+)	CATCCAGCAGTGCAGACAATAGTGGAAGGCAAAGATCTAACCCCTCTTGCCCAAAAGATTCATTATGGCTCTGCTCTTGACCAACCCACACCAGTTCCTCTCAGACTAGACATGATGAGACCAAGAGACTGGAGCTGTTCTGAAAGCTGGACTGTGCAGGAAACAGAACTCTGTCAGTGACATTCCCAACACTACCCTTAACTTGGCTTTCTGATGGAAATAAGCTTTAAGGTCATGAATACTTGCTGAAAAGAGATTTGAGCCACATGTCATGAACTTGGATCAGAAGAGGCAAGAAGGTATCACTGGGTTTGCCCTTATCATTCCAGTATGTATTTCCTTCATTAAAACAAAAAC	357	same_strand	0.556360308911128	2.03425071217348	noncoding
XLOC_005316_TCONS_00009568	14:12431949-12434464(-)	GGAGCCGCTGTTTGTAGCTCCCCGTTACCGGCCGCAGCTGGGCCGGCCTCCCTGCCCGCCCGCAGGACCTCGGGAACGGACATGATCTCCCACGCGGACCCGAAGGCGGAGCGCTGGTTCTCCCACCTGCGTGCCTGCGAGGGGCAGGCGGGTCTGCGCGGCACCTGCCCAGCTTCACGTCTCCCTCAGTTTTGGTGAAGGGCAAACGTTCGGGAACGCTTTTGGACACCACATCACCCTTCTGCTAAAACAGATGGCACCTCTGAACAGCTCTGTGGTCCATGAGTTTCTGTTCACTTGCCTGGAACGTCCATTGGGCTTCCCGCTCCCTGAGTGTTGCCTCAGGCCCTCCCTGTGCCATCACATCCAGCCTCCTGACAGTGGGACAACTCATCCTGG…	703	same_strand	9.85876690086158	4.66211567394655	coding
XLOC_003317_TCONS_00006009	10:3685754-3709433(-)	AAACAAGACATCCCAAGAAATGACCTGATAATTTCTGAGACCCCTCAGCACTTTAAAACACAGTCTGTGAATGAACAAACAACTGGTTTTGGACATAGATGGGCATCAGAAAGAATTAACTTAAGCATTTCTGGCCATCTCCATGATGCTGTAATCCTTGAGTCCCTCTAGCTACTTACAAATTGTATTTTGGAATGGAGCCTGAAAACTGAGGGATCTTCCACATTCAGAAACAAAGCAATGGTTGAAAAAGTGGAACTGACAACAACTATGAAGCATAAATTTCCATATCTTCCTTCTTTGACATGCCTTGAGAGTTCTAAGATACTTCAAGAGATACTGTATGTGGCAAACAGAAGTCTAAGCTACCTGCTATTTGTTGCTAGTGCCGATAACTCC…	448	intronic_antisense	0.270134341504502	0.128784182164756	noncoding
XLOC_005158_TCONS_00009300	14:1837845-1872553(-)	GTGAACATTTACTCTGTGTTCTTTAACAGATGAGAAAGCTTCACGGCTGTGAGTAACTTGAAAGAGACACCCGTGGGTTGCTGACCTCTGTCAGTGATGGTGTCTGCGGAGATTGCAGCTGCTATTTATCTGCCTGCACACAGATCACTTCACAGTTCTCCCAGACAGTTTTCAACCACGCATAGTGGGAGCTGTCCTATTTTCCTTGTTGTTGTCCTCATCCTGTGTATGGGAACTGTTGAATCATGGCCTGAACCTCTGATTGACCACCTGAGGCGAGTGCTGAGTCAGTCGCAGGGGCACAGGTGAAGGCAATTTCACCTGAGTGACCGGAAGGGGTGGATCCTGGCTGCACCCCTCCTAGGCCCCATTTAAGGGCTGACTCCCAAGGAGGATGGG…	1952	convergent	0.767146878976848	0.0697140543870397	noncoding
XLOC_010386_TCONS_00018801	24:6157239-6158715(-)	ACCTCCGGGCAGTACGCGTCTTTCTTCTCTTAAAACCAGAAGCGAAAGATGCGAAAAATTCCCCCGCGCTCCGGGATTCCGGCTCTGTCCCAACGGCCGCCCCAAGCGGAGCGCGCCCTCTGCTCGCGCGGCCGCCATTAGGGCCGCCGAAGGCGGGAAAGCCGAGAGCCGCCCGAGGGAGGGTGCGAGAGCGGCGCTGCGGAGCGCCCATCTCTGCGGGTAACGATGACGAGCAGCACACAAAAACCTGAGGAAGTCAGAAGTAAACGCAGGAAAGAGCTGGAGGCTGATGATACAGAAGGCCTTCAGCTGTCCTCCACTGACACAGCAGACCCAGTGCTTTCAGATGGCCTGCAGTCCCTGTACAAACCTGAGTCCCTGGAACAGCTAAATGAAGTC…	660	same_strand	0.385412604488736	0.216022859068855	coding
XLOC_015108_TCONS_00027300	5:42200909-42208930(+)	AAATGTCAGTCAGGAATGCTCTCCCGAAATACATGAAGCAGCAGGAGTGTGAAGGCTAAAGAGAGGGCAAAGAGGATCAAACCTACCCATCAAAGAGCAGTTCTGGAGAGACAGCAAACCTAAACTGCAGCAGCTCCAGAAGGTGTGAAGAGCTCAGGATAAAGGCTTTTTTTCAACTTCTATGTTAAGACTGTGTTCTAGCCTTCCCATCTCCTAGGATACTAGCAGCCTCAGGGCAGCTTTAACTCACTACAAAGGTCTTTCATTACCTGGATCGAGTACATCTTCTCTAAACACAAATGCTGTGTGGCACTTCTATTCAGAACTGAAGGTGAAACTCCTCTTTGCTGCACCAAACTTGCCTTGCACTGCTGCCTCAAAAACAAACACAGCTTTCGG…	486	same_strand	0.33180600340597	0.452818627366628	noncoding
XLOC_011610_TCONS_00020940	3:9045663-9055708(+)	CTGAAACTGCAGAGTGGCACTTCTTAAAGGACACTAACCTGATGTGTCACAGCACAGCTTGGAGATGAGATGTGACACTGTCTTGGAGCTTGAGGTCTGTCTGTCCGGGCCCAGGAAGATGGATGGCTTTGCGGTGTTGTTTGAAAGCTGCACTGACCTGGAGAGTGAAAGCTGGGTTACAAGGTGCTTGCTAACTGAGGCTTCGTGGTCAGCATATATCACTAGTGGATGAGTCTGGCGTTTGTCAAGCCCCAGAACATGATGAACAACCCATTACCACCAGAGTAATGGAGAGGTCTGAACGTCCACAAATGACAACCGGGAGCAATTGAAGTATGATGGGGAAGGAGGATGGGCTGCAGCTCCAGGTGAAAAGAAGAATTGGATCAACAGCTGATA…	465	same_strand	0.0129897772333941	9.77401417521041	noncoding
XLOC_015586_TCONS_00028188	5:27200327-27233471(-)	GTCAGTAGAGTCTGACGTAGGCACCCAGAACCTGGGTCTTTTTTTCCTCCTTTCTTCCTCTGTGTTTGTTCTTGCTGATCTGCGTTCCTTCCGGAGAAGCCCACGAGTGTCTGCATGACAGGTGTGCAAATCAACCTACCACCACTGAATCATCACTTCTATTGTGCTAACGACGACTGCTGTATGCCAGCTTCTGCCAACACCAGATTGAGGTGCTCCTGATCAACCAGAACTTTTTGGAATTTTTTTTTTTTAGAAGAAACCTTGGTGGGTAAAAGATGTGCCATGGAATGGTAGCACCAAAGAGCAACACAGGATCATCTCTTGCCTTGACTAGCCATGGGTTGTTTCTTCTGCTAGTTATCTTTGGTAACTTTATTTTGGAAGCACAGGCCACAG…	423	divergent	8.47481013755119	18.1705114558306	coding
XLOC_004383_TCONS_00007874	12:12644241-12653206(-)	ACGCATGCGTGCTAGGAGACGGAGTGTTCCAGTTCTCTTGGGTTCTGAGTGTCTCGTGAGACACACCAGAAGTCTGTAATTGGGGATGCTCAGCTCTCTCAATTTTTTCTTTGTTATTATTTCCAACTGAGCCAAGAGCAACTGCTTCTCCATGTGTGAAAATCTGGTGTACGTGTGCCTACTCAAGTCTTCTGATCTCTGAATTCTGTAG	211	divergent	0.384796282162378	0.136493807930625	noncoding
XLOC_000636_TCONS_00001200	1:72209967-72214273(+)	CGGGCAGGGCCGAGCTGAGCCGGGCCGGGCGCCTCGCCAGGCGGCGCTGCACGTGGCTCCGCAACGTGAGGGCCTCGGGCGGCTCCGGCCAGCTCGGCGCGGCCGTGGGGAGCCCGTGGGCCACGGGATGGCGGGGCTGCGTGTCTCGCGTGGGGAGGAGCGCGGGGCGGCTGCGAGACTGATGAAGGGGTCAGGAGGAAAGTGGCCCCATCTGTGAGCTGGCTGTGCTCAGCTGCCTGAACAAGGAGACCCTGAGAGAGATCAGTCTGCAGCATGTGTTTATATATCATCGCGATAGATGATGTATTTTCCTGAGCTTTAGCAGTATGTAGCTTTCCACAGAAGGAAAGTGTTTTCCAGTTGCTCCCAAAAGATGTGTGAAGAAGGCTGAACAACCCC…	459	divergent	0.0307094506944228	0.150405724356423	noncoding
XLOC_007260_TCONS_00013080	2:29209245-29218176(+)	CCCGCCGGCTGCTCGCCGCGCCCTGCCCTGCCCTGCCCTCCTCGCAGCCCCGATGGCCCCCTGACCCCGCCGCCGCCGCCAACTTTTCCTCGCCGCCTCCTCCCCGTCCGCTCCCGCGGAAGATGGCAGCAGGGGGAAGGACTGGAAGTTACAGCCCGAGAGCGAAGAGATAAGGAGGCGGCGCGGGAAGAATGGCCCTCTATACTTCTGGAGTGAGTTGCTGGGATTATTTTTTCCCCAT	241	same_strand	0.312166035189178	0.958909595052426	noncoding
XLOC_000826_TCONS_00001548	1:89161337-89172810(+)	GCCTCAGAGAATAAAAATTGAATTGTTCAAGTGAAATTAGAACATCATGGCCTTGACCTGAACAGGAATGAAAAAAGTATCTCTGAGAGTTGAGCACAGGCAGGAATTCAGCAGGTTTAGCACTAAGCCTTCTATACGTATAAGCTGTTGATTGATGCTCTACCTTCTAATTACGTGGTTCTACATCAAGGTAATCCAACAGTTTATAGTGGATCATTCCTGACCCTTCCTGATTTGACTATATTTCATAATGAGAACCATGTAAGCCAAACACATAATGCGTGATCCAGAAATGGCTGACTTGGGGAAATAACTACACTGATGATGAACATCTGTTTTTGATATAAAAATATTGGGGCATTTTTGGAAGGAAAAGCTTATCTTTTGGCTTTTGATACT…	687	same_strand	0.196116276035939	0.563705630575303	noncoding
XLOC_003835_TCONS_00006918	11:4493026-4497187(-)	CAATGGTGTAAAATTACAACAAAAGGCATTATAATTTTGTTGGGGGGTTAATTTTATGAAAATAATGCTCAAGAAAGAGCTGTATATTTAATATATTTGCAGTGAACACAGAATACTTTATGCATATTATTGATTTAATTTGAATATAGTTTTACAGCCTCCTTGACACTTATAATTTACAGATCAAAACTCAGCAATAATTTGGGCAGCTAATGAATGTCATGAAAGCTGTAGAATCTACATCACCATCCATTGCTTTAATTACATGAAAATGCTCTAGTGTTGTGATGCACTGCTGTTTCCAATTCAGCTGCTATTACTGTGACACAGTAGAGGCCCAGATTCACATTTACAGAAGTTCTGAACTGACTGAGATTTCAATTGACCCTTGTTACAGCA…	642	same_strand	22.8797097626887	12.9448701071225	noncoding
XLOC_021752_TCONS_00038280	Z:65206410-65210363(+)	TACTAGTCCCTCATCATTTAGGGAACCTGAGATGAGGAGTTCCAGTGAAGACTGTTCTGAAGTACTGGGCCTCGCCAAGAGATCTGGGAAGTGAGGAGTGCTGCTGCAGCAGCAGCCTGGGAGCATGGTTAAGGAAAATGTTGGAGAGTCTTACAAAAACAGCACGAGCTGTGGCCTGTCAACAGCTCCTGGCATGTGACAGTCTCTGTGGCATGCACAACTGTGAAAGAACCAAGCGCAGGAGAGAAGCTTGTGGTGTCGGTGGAACCTCTGCTGCTGTTTTTCCATTGACTTTGTGTTGCCATAGGCATCTGCATTAGCAGTTTTAGAGCAAAGGAGTCAGTAGATGGAGCAAAATCTTATGGCACCTCTCAGTGTTTTGCTGGAACACCTCATGCT…	564	divergent	0	1.0933432025476	noncoding
XLOC_021623_TCONS_00038041	Z:43641295-43644332(+)	CTTACTCTAACGCTGCAGGTGAGACTGCTAGGGAGCACACACACTGCCTATGGAAAGGGAGAAGGGGGCATCTCATGACACGTGAACAGTTTTATCTTTCCCTTCGTATGGAAAACAGAAACACAAGGTCTTCTGAGTGCATCATGTAACTTCAGTCAGCAAACGGCTTGGCCATATATGTTCCCTCTCACGGAGCAGTTTGTGAAGCAGTCCCTTGATGCCAGCTCTCCTGCTGAGACTCCAGTCAACTCTTTTCTGGCCAGTTGAATTCTCAGCTTCTGTAAAGCAGCCCCTGCTGTCTGCCTGACAAAATACCGTAGGCATCTCAGGATTTCTTGTAACACACCAGACAGAGAAGCTGATCCTTCCATGGAGCAGGCCAGCATGGTTTCTCTGCCC…	621	same_strand	0.379372266237056	0.236960758912126	noncoding
XLOC_021398_TCONS_00037612	Z:9303802-9306948(+)	CAATCACAGAGTCATGAGGGCCACGCGGTAATTTCAGCTTTTCTTCCGTGTAGCACAACTTGGAATTGCAGGGCGCGCTTCGCCCCGCCTGCCCGCAGTCGCTCGCCGCCGCCGACCCGCGCTGAGCGGAGCAGTGCTGAGCCGAACCGTGCCGAACCGTGCCGAGCTGTTGCCGCGATGATGCCCGGCAGGACGATTCGCAAACCTGCGCCGCCCGCCGCGCCTGCAGAGCGGGACGCGGTGGCTGAGTGCGCGCTGGAGCTGCGCAGGATCGGAGACAAGGCGGACCTGCAGCAGAAAGTCCTGAACCTCATCACGAAACTGTTCTGCCCCAAAACGTGAGCCGCCGCGCCCGCGGTGCTCCGAAACAGAGGGGAGATTTCGGCTTTGCAGATCTGG…	1191	divergent	1.08750293298831	3.300569861975	coding
XLOC_010666_TCONS_00019296	26:2302310-2306941(+)	CAGCTGCAGGCAAACGCCCACCAAAAATGCTCCAGAAACATCCCTGACATCCGCAGAACATCCCATCCATCTGCTCTGTGCCCCGGAGGGAGGACGGAGGCACGGAGGGCTCTGCACCCCAGGAACCTCGGGAACACTGCTGGCACCGCACGGATGGCGGAGATGGAGCACTGTGTGTGGTGGGTGCCTGTTGTCACCTCAGCTGTGACCCTGCTGCTCTACGCTCTGCTCCTGCTGCTGCTTTACATCATGCTCAGCAGGAAAATAGGGCATTGCTGCAGTGCGCAGGTGAGCGGTGGTCCCGCAGCACAGCCCCAGCAGCTGCCCACATCTACAGCTGGAGGGGAAGGGGTGCAACGACCGAACTATACAGGGAGCAGCGAGACGTCTTCAGAGACC…	885	convergent	0.218600478681477	0.203437301106059	coding
XLOC_002095_TCONS_00003830	1:72693202-72695469(-)	AGGGGGAATCAGCGCACTGCCGGGGCAGGGCACAGCGGCTATAACGGGCGGAATGAGCCGTGAGAGTAGTCGAGCGTGTAGTAGTTATTTGCGTCTCCGTTTGCAATGTGTTTGCTCACCCTGTGTGATGACCTCCTCACCTCAAGTTTTAGTATCAAGTTAGAATCGGTTACCTTCTTCATCCTCGCAGAAAATAAATCAAGAGCTGACTGGGCAGTGAAGACCAAACCACTCCTCAGTCTGGATTTGCCGTACTGTTTTTGAATATTCTGGGCAAAAAGCCAAGAGAAAGTAGCTCTTACCAAGTTAAATTAGCTTTCTCTTTTGCAGGCTGAACAGCCCCAGGTCTCTCAGCCTTTCCTCATATAGGAGATGCTTCAGGCACTTCATCATCTTCAG…	702	same_strand	0.180176323192934	0.390733051106104	noncoding
XLOC_004456_TCONS_00008008	13:861244-880014(+)	CACCCCCGGAGCACCCCCCGCCCGGCAGCCTCCACCGAGCGACAGCAACGCCTCCGACCCGCCACCCATCGCTGGATGTCCCTCCACTTTTCCCACCGTATCAAACAACTTTTACCAGTAAATATCGGTTTATTCCTGAAACCAGAAGCCCTAAACATACCTTTGTTTATAAGCCTGTGTGGTTCTGATTGCTGGCAGTTCTCTAATACAGCTTTAATCTGAGCAGTTGAGGCTGGTCCCACCTTACCTTCAGACGTCTTGCGGAGGACTCCTGTTACCAGTTTGGTACTCAAAAGCTACACCCCACCATGAGAAGTCAATTATTTTTTAAAAGGCAGTGATAGATTACTGTCTCTAGTTCTAATGGAAAAATTATATTGCAATGCAACTTTATAATAA…	730	same_strand	27.0464720370456	16.9323984531968	noncoding
XLOC_013454_TCONS_00024314	4:31970705-31977223(+)	CCTAGACAGCTGCAAATTTAATCAGTTGAATTCTGACTTCTGAACATTTAAAACTTGTATTTAAGTCTAGCAAAGCTCAGTCTGAATCACATTTTTTTCTCTCATCTTTCAGGATAGCACTCACCTCCACGCAAAAGACAGGCACAGAGCTGATTCACAAAGGCTGTCCCACTTAGATGCCAGATTTCAGTAAGACTGAAGTGAGGAAAAGGCCTTCTGAGGACCATTTGTAAGACTTCTAGCAAAAGAGATCAAGAGTGAATATGAATCTGCCCCAGAACAAACTGAGCTTCCTGCCTTAGTTCCTGGGGTGAAGGCAATTGTGCCACGTGTACAGTGGATCCAGTACTGACTGCACATTTTCAACTTTCATGACATGCACTGTGTTGTAGAAAGAAG…	572	convergent	0	2.18063063802479	noncoding
XLOC_010771_TCONS_00019472	26:1414553-1416363(-)	GGGAAGGAGAGTTTGGATGGACCGCCCCGGCTCGAGCATCCCGTGGGGCAGTGCGGGGCGATCTGATGGAGGAGCAGAGGCTGATGCGGGGATCGGAGCCCCCCCAGCGTCCCCCTGAGAAGTGCAGCCCCACCGGCGTGGAATTCCCACGGGGGGGCGATGCCACACCTCCCGAGGACACCGGGGACATCGGGTTTTGCTGAGCTTAGCACCTTCCCCCCGCCGTACCGGAGGCATCAGACAGACGCTGCTCTGCCCTGAGGATAGTAGCCTTGCCCTGAGTCCGATCCCAC	293	same_strand	0.315673700956306	2.61845996832562	noncoding
XLOC_013638_TCONS_00024648	4:53382367-53390129(+)	CGGATCCATTACACAGACGATGGCTGAATGGCACAGGTCTTCTCTGTTTTTAGAAGGGACGGGGCACAGGGAAACAACTAGTGTTTACAGCTCTGTGCTAAGGAAGGATTGAAATTACCTTGTGCCAGGAGCAGCAGCACTGGGGAGCAGACTGCTACGTCCTGATAAAGCCAGCTGGGTGGTTTTCATGTTTTTCCTGAACGTTATGGGCACTGGAACAAGAAATGACGGACGGAACATTTAAATTAATCCCACGATCAGTAAAGTTGGTGTTTTCTGAAGAAAAACGTGACTGGCTTTAAGACGAACACGACCACAGCACGTTAGAAACCTCACGTAAGGAGATGATAGCGTCTTATTTTGGCAACGGCGCTAGATTCCGTTTGTGTTGTACTTTTC…	569	same_strand	0.686815629456461	0.219069984847109	noncoding
XLOC_013244_TCONS_00023941	4:4106111-4108829(+)	GTGGGTGTTCCCCCACAGACTGAAATGATGCTGAGTGCTGAAGAGTGACTCACAGACCGAAACCAGAGTCATGGGAAGGGGCTGTGTGACACATTGGCAGAAGAAGCCTGTCCCCTTCCATTGTCTGGCTCAAGAATGGGTAACTGCTGAGGGGTGAGAGTCTTTAGCCCCGATATAGCACAAAATATCAAAGGTCTCGAATTTGCTCAGCTTCTGCCATCTCAGATACAATTCTCTATGTTCTCACTCTGCCATATAGTTACCAGAGCTTTGGAAGGATGAAGTTATTATTTAGCACAGGTTTTTATTATTAATCTTACTAGAGATTGACTGCACACAAATTCATATTGAAATCAAACGTCGTGTTTCTGAAAGGGACAATATAGATTTATGGCTGGC…	456	same_strand	1.41765847814519	0.520543355796852	noncoding
XLOC_000708_TCONS_00001329	1:77940294-77943702(+)	TTCCTTCCTAACAGGACTTGGGGTCCCGGTGCTGCTTCCTGCTGTGGGCACCTCCCTGCTCCCGCGGGGGTAGGGGTGCCTGGGGACACGGCATCCTGGGGGCAGCTGCACCTTGCCTGCCCTCCTCCACCGGCAGTGAAGGTGCAGCGATGCAGCTGGCTTCTGCTGGAGGTTGTGAGCAAGAAACGCCAGAAGCTGCCCAACAGCGTGAAGCTCTCCGTTCCGGAGAAGCCGTAGGGAGGATGACGGCAACGACGGATGTTAATGAAGAGCAGCCTGCAGAGGAAAAAAGAAAGGATGTAGGGAGAGGGGTGCCCTCCGGCTGAGGAGGGGACCCCGTGCGTGGAGGTTCAGCTGCCTCCAGCTCTTCTCCCCGACTTGCTTTCCCGTCCTGTGGAG…	673	convergent	1.2778360225276	1.885560333326	noncoding
XLOC_006440_TCONS_00011610	18:10386923-10387378(+)	AGGGGTCCCTGGTGGCTGCTGTGAGCTGCAGGCTGTCAAAGCGCCTCACGTCTCAGCTCTGCTTGGCACTGCTCTGCGTTCGCTGATGCCCGAAGGCTCAGGGCTGCGCCCAAGGCTGCTGAATGCACGAGGGCCGGTGTGCGGCTGCTGAAGGCCAAGGGCGTTTCAGAGGGCCATTTGGGAAGCAAACCGAGGGGTGTTTTTGGCTGAGCCGTGAGCACACAGTGCAGATCCCAGCGCTGTCCCCGGGTCTCAACCGACAGCATCTGCTGTGCCATGCGGGCTGCTGCCCGGTGAGCAGAAACGCACACGCGGTTGGGAAGGTGGGCTGTCGGCTGACGGAGGAAAGGAGGGAGGAAAGGGCGACTTCTTGG	374	same_strand	0.204466764624111	1.56484030348304	noncoding
XLOC_000549_TCONS_00001040	1:64892205-64916889(+)	CAGGGTTCTCTTCTGACGCATCAGTAGACGGCTGAAGGTTTTTCTCGGTCATCCTGAGACTGGCTCAGACTATGTTATGTTGGCTGTCTGTCTGTGCTTTGTACTTGTCTTTCGTACGGCCTCCATGGCTCACCAGCATGAGCATCATCCTTGTTGGAATTATGGTGACCTCTGGCAGACAAGCAAGTAGGAAGTTGGGAGTCATGAATTCTGACACTGTTCCAATGCCAAATGTGGCACAATGGGTCGAAGTTACTTTGAGGGTGTCCATAGCTGCACTGAGGAAACCACAACTCTGCAGGTATCTGCTTGCAAAAATAGGATAAACAAATCTGTATCCTTCTTTGACCAGGACATCACATCCTAAAAATATGTATGACAGAGCTGCAGTTTACACTA…	1245	same_strand	0.090629534969074	0.400865697164396	noncoding
XLOC_021401_TCONS_00037617	Z:9711747-9713928(+)	AGCCATCTGAGGGCACAGAAAATGCTATATCCCAAAAGTTCACCTGGATCCTTAAAATGTTGACTTTGGCTTTTCTTGGAGTGTGAAAAAGCTCTAATACTCTGCTACTGCCTCCCAGAAGGGCAGTATGTACATGCTCCTATGTGGTTCCTCGCATCATGCCCAGATGGCAACACAGGAGTAAAAGCAGCCCTGTTCTGGTCACCTTCCCTAACCTCCATCAGCACTGACAGGAGAACGTGACAGTGTGTGTACAAAGCAGATGACCAGTGGGTTCTGACCATCTCCTGGGTCACTGAAGGGACAACTTTGTCATCAGAGTCAAC	326	same_strand	0.61146504319029	0	noncoding
XLOC_004788_TCONS_00008612	13:10269746-10278972(-)	GGATCTCAGAACAGCCAGATATCCACGTATCCATCTGTCTGTCTGTCCACCTGCCTAACCTGTGTTATTTTTACCTCCGGAGTGATAAACTGTTTGAGGAAGAGATGCTGTCAGAGGCTGCCCAGAGGGATAGAGGTCTCATTAGCAACCTGTGCTGGCATCTATGGGCTGACAACCAACGTCTGCTATCCCGGGCTGCAAAAATTCTCATTTGCCAATAGATTCAGTTCAGTTGGGATTTTACTGCTTCCGTTTTGCTGGAGGATTTGGGATTTGAGTCCAAAAAACAAGCATGAAAGTCGATCTGTTGGTGAAAGCTCTGGAGAGGTGCAGAGACAGGGAGGAAACGAGCTCCCCTTGCGATTAAAACTGTTGAAACAGCTGTTATCTGGTAGCTGC…	896	convergent	0.0141530811168899	1.15898779590802	noncoding
XLOC_000804_TCONS_00001500	1:87189287-87198237(+)	TGAAGCAAGCACTTTCTGGATGATCTGCGATGTCTCTGAAAATGTTTCAAATTTTGGTGGCTGCTCTGCTGCTTACAGTTACCATTTCAGGTGCCCTTGGAATACCTTTTCTGACAGAAGAATCAGCAAATCAGTTTATACGACTTAAACGACAAATACCATATTCTCACAGCTACTGGGACCCAAGCAGCAGCCAGAATGCATGGGGATACACGGTGGCTGAGCAGATTAGTGAATCATGGACAGCTCTGAGAGACACAGCACAGTACTACATGGATTTGGGATCTTATTCCTTTGATCCTTCAATTGCCAGTGACAACATCAGATCTTACATGGACATGCTACAGCAGTCTGGGACACACCTCCAACAACAGAGTAGGACGAACAATTAAATCCTAC…	416	divergent	60.7267639785146	0	coding
XLOC_007902_TCONS_00014213	2:128510042-128510919(+)	GGAGGGAAGCGCGGTTTTCGTCAGGTGGAAAGGGCACAGGGCTGTGCACAAGGCAGACTGTGCAGGGGAAGGCTGTTGAAAGAAGACTGCCAGGTGAACCAAGTGGCCTTTCTACTGGCTGATGCTGTTTCAGGAATGCTGCTGACCTCAGCACTGGTGCTAGAGACTGCTGTCCGGGGCCGTGTCCCCGCACTGGGCACTGCTGCACGTCTGACTGGATGGGAATTTCCAGTAATGTGGATTTCTTGACCGCTGAGTTCTTGCTGCTCTCTGAACCTTCTGCTGCTGCTGCAGGCAGAACTGAGCTCTTCATGCGGCACAGAGGACCACAACCTTCCCTCTGGCTGCTTCGTCTGTTGCCTTTTGTGCTGCAGCATGGGTTCCTATATTGCCCAAATC…	423	divergent	0.622971974443275	0.0296084138376162	noncoding
XLOC_016850_TCONS_00030546	7:22672500-22691571(+)	GTTCTCTGTGTAGCTGTGGTCTTCTGAAGGCTTATTTGGGTCACTGTGGCTGGGTCCATTTCATCTCCTGGAGTCTCAGTTCTCCTTCTATGAATTGGAAACAATCACTATTGGCTTCACTGTGAAAAATGGACTCGTGAGTGGGGATGCTGAACGCAGAGGGAGAGCTCCCTTCCGAACAAACACGAGACCAGGAGAAGCTGACATACATTACTAACAACATATGGAAAAGTTCGTACCTTTCTGAGCAGGCAGATTTACAAGGTGGGGAAAATGCAAGAGACAGCATATTCTGTTCCCGGCTGGCTGTACAGTTCATCTCCAGATCCCAGGTTCCTCCATTAAAACCTACCCCCTGCCCCAGGGAACAGCCTGGCAAGCTCTTCTGACCCAACAGCA…	759	same_strand	0.582108875737135	0.738482294666793	noncoding
XLOC_011104_TCONS_00020015	27:1603752-1605414(-)	AGCGTCCCGAAAGCAAAGGCAGGAGCCCACCTCGCCGGGGAGCCGAGCGGCGCGGAGGATGAGGACGCAGCGATAGAAGGAGACCTCTTTGAAAGCGAAGCGGAGCACTGCCTGCGCCCGGTGGTCCCCAACGGAGCCCTGAGGGGTTTCGTCGCCCGCGTGGCACGAGCCGTGAGGAAGGACTGCCGCCTGCCCCACCTGCAGCCCAACTGCGCGAAGCTGCTGGCGCACACCGGGCGGCTGCTGGGGCTGCTGGGCGGGCAGAGACCCGCGGCGCAGTGCGCGCCGGTGGGGAACAGCTCTGTCGGCACAGAGGGCAGGAGAAGCGGTGGGGAGAGGGCCGCAGCGCACCGCTCCAGCAGGAGGGTCGTCTTGGCGGTGTCGGTGTGTCTCCTCATC…	543	same_strand	0.22904101764571	0.158225892572193	coding
XLOC_016267_TCONS_00029486	6:34946891-34947622(+)	CTCCGCGCGGTCCGAGGTGGCGCCCAGAGCCCTTTCTTCCCTGCCAGAGGTTTACCCGCCCGCGGCCGCCCACCTGGCGCCTGCGGCCTGTGCCGCCCCGGAGCCGGTAGCTCGTCCCGCCTCACTAGCAGCAGGTCTGTGAATCAAGTGTGTGTGGAAAAATCACTTATATTCAGAACTAATATTCCTTATCATACTGATACCATCGC	209	same_strand	4.94719008547806	6.68187843361728	noncoding
XLOC_002263_TCONS_00004132	1:89878091-89898215(-)	GTGAACTTTCCCAGCCCCCTCTAACTACTTCCTTGTTTCTGCTGCTCTGACCATGTTCAATTTTACTCTCAAGGAAGACAACAGTTTCCTTGGGAGGACTTCTGCTGTTTCTACAGGACTGAGAAGCCTTGAAATTATCCCAAGCAGAGACAGTGCCAGTCTGTGGGAAGGACAGAAAAAAATCTTGGAAGCCGGCAAAATTATACTTCAGGACAAGATCATTCTAGTCTATTACAAAATACTGACTTGCTCTTACATGAATTTGGTATCAATTCCAAGTCTCATTTTCTGTTCCCCTGAGGATGCGCAAAACTGACTGGAAGAGTAACATGATCATATAACTACATTCACTAAACAGCAAAGAATCTCTCATTAATCTTCGGAACATTAATTCTAAAA…	780	divergent	0.161771039799067	0.264488414246443	noncoding
XLOC_002529_TCONS_00004597	1:130100719-130118717(-)	AACAGTTACTACATCTGCAGAAGAGACATAAAATACACGATGATCACCGAAGTCATCTCTCTCCTGGAAGTCAGCTTAACACACATGCGAGGGAGTCTACTCAACTCCTTCCAGTTCCTTCCAGGTCCTTCCAGTCCTGACTGGGTGAAAGTGGAATGGAGAGCCCCAAGCATTTGGCTTTAACGCTTAGAAACTGCATTTCTCGAAAGAAAATCACATTATTTTTTATTCGGGCTGGACCTAGGTGGCTGACTTGCTTTCTGTTTTCCTGCCACGACAGAAAATAAGTTAGCTGAGACATTCTGCTGACTGAGAGCACTGCCACACAGAGCTGCAGAGGTCAGCATTCACATGACATGATGGCACACACAACAGGCAGTCAGACAGAGCCCTTCGGAG…	406	intronic_antisense	0.864283031967318	0	noncoding
XLOC_018393_TCONS_00033344	9:13129428-13131570(-)	CCTTACCTGCAGAGATACTCAATGTCTTCAGCAGCCTGATCTGGGTCACCTTGCTATGAAACACTGTCTTAAATCATGGACTGTACAGCTTCCTGAGAAGCAGCTACCATCATGGGAATAGACCAAACAGGTTTGGCATAGAACTTCTGAATGACATTTAACCAAAGTATCGTGTCTGTGTGTGTGTAGCATGTTTGGCTTCTTACTCCCGAGTTCATTGAATGTAAAGGGAACATTGCCTTGCCCCGTTTTGTTCAATAAACCGTTGTATTTTGTTACTGACCCCATCCTTCTGTCCCTCTGCGTGCTTTTCTGGGAACACTGAATGGGGTCCTTTGCCCCCAGTGTGTCAGGCTCATACAGTGTGTCCTGCTGTGGGTTACACAGGAGCAGGGGGAA…	624	same_strand	44.2849116942422	29.4611317600788	noncoding
XLOC_011599_TCONS_00020914	3:8384765-8397606(+)	CTCAGTTCTGCGTTCTCTGCTTAAGTGTAAAGCCACGGCTCGCTGCCTTGAGTGTTTCACGTCTGGGATTTTCCATGCCAAACTTGTGGTTGCTGAGGAACACTTGGAGAGCACCTGCAACTGGCAGAGGCCAGAGTGGGTTTGGGGAGAGCGTCCTTTGTCCAAACTGAAACAGGAGACGGCAACTCTGAATGGTGATGCAATGAAACGAGTCTCCTGAAGCATCAGCAAAGGACTATGGGGATGTTCTTCAGTCCAAGAAATACCATTTCAGTGAAGTGATTCTGAATCTGGCCCTGGCTCCAAACACCGAGTGGAAAAGCAGAAAGCAGCATGATCTCCAGGATGTACAGCATGAATGGGAAAACCCTGTGCCACCACTCACACGCTCTGAAAAGG…	492	intronic_antisense	0.322009991296973	0.518105953193446	noncoding
XLOC_011761_TCONS_00021233	3:25865624-25868495(+)	CGGGAAGTCATCGGAGGCATTCAAAGAACTAAGTGGAAGGACAGGGAGGTTATTTTAAGGACAGCAGAAGAAATGAGGAAAAAGTTGGTGAGAATGGGAAAGATAGAAAATGCAGCAGCAGTCCAAAAGGAAAAATCTCCTTGGAACTGGAGAGGATTTCACTGAGTGGTGAGGAAAGAGCTGGAAGGTGGTCAGAGGAGGAAATATGGATCTTGGATAGAAGCTATACATAGAAGTGAACAAGAGGAATGCAAAGTGGATGTCTGTGCCTTGAAGGTTTGCTCGAAGTTCACAACAACAGCTGGAGACTGAGCTGTTGGGTGATATTCCCTTCTACACTGGACAGTTTTACCCACTGACCTAGTGCCTGCTGTGAC	377	same_strand	0.25097629922317	0.05790225758805	noncoding
XLOC_011950_TCONS_00021562	3:48078769-48092011(+)	GGAAGAAGTGGTGCCCGGATGGGAATAGCTCACAGCAGCCGAACCATGAGCGGCGGAACGCTTTGCTGAACGGGAGTTTTCATCATACTGCCACGCTGCTTGACCTCCAAATGCGCCGACACGCTGCAGTATCACTTAGACTGGGAAAGAATGTTGCTGCGCTATTGCCCAGGAGATTCAGTAGGATCCCATTACAGCTAGGCGGTGCCTGTGTGCAATGGCAAAAACCAAGCCATGCCCTGACCACTTTGCCCTACTTCCTGAGGACAAGCCAGCCCCACACTAGATGTCTGCCTCCCTGGATTCCCGTCACTTGAGCGTGCCTTGATGTTGTGGGAAGGGCTGTGGTCAGAAGCATGAAGATGAGGAGCATCCAGCATGCAGGGTTGAGGCGTGATT…	593	same_strand	8.52031424755954	3.14137647588342	noncoding
XLOC_001709_TCONS_00003113	1:30805362-30807379(-)	CCTGCTGGGCCATCAGCTGCCCTATGCCGCCATCGTGGTGGGGCGGTGCCTATAGTGATGCTCCACTGTATTTCAGCATGAAGAATACGGGATAGATTAGAATGTGATCAGGAACTTTACTTTGTACAATGGACTATCTCAGAACTTGACAGAAAAATATATGCAATTCATTGCAATTTCTATGCTGAACTTAAAAAAAAAAAAAAAAGCCCAACGTGTTGCCTTAATACACGGACTCGTGTTTTTCCCAAAAAGCAGTACGGTCTCTGTTGGTGTGACTGCCCATGAAGGTGTGTGCGTTAACCTTGTAGTCATGTTTCTGTTAAAATGGTATGAGAGCTGTATTTCTATTTATTGAAAGTCTTGTACTGAAACTCCTGCATGCACTAATACTGAAGG…	422	same_strand	19.2973982678131	7.68713700258873	noncoding
XLOC_000995_TCONS_00001870	1:112025445-112033666(+)	CTTTAAAGTCCTGCACAACACATCGATCTGTGGTGAATCCACGCCTGAGCAAAGACTGATAGAGAGTTTGTTTTAAAAATTGCATAGAGGTGAATGCAAATAGATGGCAGTTCGAAGTTCAGCCCGCGGGCTGCCGTCTGTTTGCCCTCCGTGCCGTAAAGATTGATCACGCCCTATGGGAAGGCGCTCAGAAGGAAAGCCGGGCCCTGCTGGACAACCCCTAATTTTCACGTCTGTTACCCAGGCCTTACCTCATCAGGCCAGAGCAAGATTGGGAAGATACGTGAGGGATGCTTCACATTGCCTTCCCGTGATAAAAACAGGCCCTGGAGCGAATGTATCACTTGCCACAAGGAAGGACACAAAGGGTGACACATCTGCGATATGGGAGTAGAAGAA…	627	convergent	3.17234456417962	0.293680291851514	noncoding
XLOC_003091_TCONS_00005603	10:9444114-9451654(+)	AACAATGTGAAAAAAGAGAAAGGTGAACAAAGGTGCAAGAAACTCATCGTTGGATCTGACTGAAAAACAACACATCAAGCTATGAACAATGGCTAAGGCATGGAGAAGAGGCACAAGAATGTCAAGGAGCTTTTCTGAATGAGACCCCAGCATGGAAGTTGCAGCAGTGCCAGAAACAGTGACTTCACCAATGAAAGAACCACCACAGATAAAAAGTTAGAATGAATGTGGTGTGAAGTAACTGAAGAAAATAAACAAGAGAAAGAAGGAAGAATAATCATATGTTGACATACACAAGCTAAGCGATAGAGCCAG	315	same_strand	0	0.345889005458805	noncoding
XLOC_017785_TCONS_00032212	8:14683064-14704362(-)	CGTTGGTTTATCCAGTATCTGGAGAGGACCTCATCTGGCTTCAGCAGTTCTGAAGCATACAAAAGCAGCGTGGTTTTCTTCTAATGTAAGCCTTACATTCAAGGAGAAGATGCATTAATCAGATTCATCTCAGTGACTGTGAAATTCCTGAGGATGTTATTACTTTCAAGTCAGATTAACGGAGTAATTTCCAGACAACCATGCTACCAGAATACATGATACTACTCCTAAAGTGGACCTCAAAAACTTTGAGAAAGAAAATGATTCCATCTTTTTTGATCAGGTTCTTCCTCTACAGGAGTTCCTGCAGCTACAGGACCAGGAGATGTCCGAGGTCAAGAAAAGGTTAAAGTTGTTCACTGCTTTCAAGCTCTGGCCTTAGAAGTTAATTCAGTGCTG…	534	same_strand	0.414420853553381	0.683037954975803	noncoding
XLOC_016245_TCONS_00029442	6:33116018-33128951(+)	AGGCATTGCATTCAGCAGGAGCTGAGCCCTGGGAGGGCTGGGAGGGCTGGCAGTGCCACGTCGGCTTGGGGACGTTGTGCCATGAGTGCACCCAGCGGGAATGTGCGCTCTGCTTGGAGCAGCTTGGGAAGGCAAAATGCATCTCAGCTCACTGCTGGGCTTATTGTGTAGGCAGCCTGAATTTGTTCTGGAGGGAAAAAAAGGATCTTTCTGGCAAGCATTGCACTCTCCTGGGTTTCGATGCTGTGAGAATTACAATTCATCCAGAGTTCAAGCCTTTGGTTAAGACAATGTCCTCAGGGTTATGAGTTTTGTTTTTCAGAGTTGGTGACCTGATTGGAAAAGCAGCTCTCTGGAAAAATAATTATGGGAGACAAAAAATAATAAGAAAAAAGAAAG…	542	same_strand	0.0387144220710793	11.3493092196946	noncoding
XLOC_013978_TCONS_00025310	4:3719614-3727359(-)	TGTGCAGACACCTGGAAGTCCCTCAGCAAAGCCATGTTTGGCAGTGAGTCCTGTCTGGGCGGTGCTCCTGGAGCTGACTGCATCCCATATCTCACCAGGTGTGCGCCTGGCATTCATCCAGAACGAAGTCCTGTGCACCACAACCACAGGAAGGATGTGGGGAGCCGTGATCCTGTGCAGCAAATCTGCGCCTTCTAAGCTGCTTCAGGTGTTCACATCGAGACCATCACCAGCGAGGCCACTGTTAATCACTTTTCATCCTGAAGAAGGACCCCAGCTGACTGATGCCTCTTAGAACCATAGAACCGTTAATGTTGGAAAAGATCACCAAGTTCAACCCCAATCCATCCCCACCATGCCCTTAACAGCGTCCCTCAGTACCACATCTCCATGGTTCTG…	927	same_strand	0.0265956005863446	0.372105240347851	noncoding
XLOC_014995_TCONS_00027120	5:29334285-29336455(+)	CCTGCGACCGGCCGATTTCACAGCAGCACACAGCCGAGCACACCAGGCTAGTCACAGTGAAGGGCCCAAGGAGGCGGGTGGGAACAGAAATGGGACGGCTGACTTAAACAAGCCAAAGGGATATTCCGTACTATATGACATCAAGTGGAAAGAGTTTTGAAGAGGGGATAGGAAGTGCTCAAACTGGGCTGCAGGTTGGATCAAGGAGTACAAATGTGTTGGCTCATCTTGACTCTAGTTTAGACGTCATCTAGAAGTCATCCAGATAGATAACACAACCTTCAGGCACAAGAAAATATGATGTAATATGTCAGAGCAAAGTCCACCAGAGTAAGCACAGTGTGAAATAATGAAGGTGCTATTTTGCTACACTTCTGCATTTC	383	same_strand	1.11458073782951	1.66183198264011	noncoding
XLOC_016853_TCONS_00030552	7:22753526-22754076(+)	CCTCGCTTCCAGACCACTGTCCTGGCCCTGGCGAGGAGCCCTGCTCACCGTGCCCCGTCCCCAGCCCCGCCAGCCGCCCACCACTGCCACCGGGACAGACGTCACCGCACACATCACCCACCGTTGTACCACAGTCGTTCACACACCAAATTCCGAGTTTCCTGCCTGTTTTGTTTTGGTTTTTTTTTTTGTTTTTCAATACTCACTACACATTTTACGGTAGCTTTTTATAGCTTTACATACATACGGTAGCTCTGTTTTTGGTTTGTTTTTTTTTCCCCCCCTTCCTCCTCCCCCCCCCCCCGTTTTTTGTTTCGTTTTTTTTTGTTGTGTTCGGTTGTTGTTGGTTTTTTTTTTTTTTTTTTTTTCCAGTAAACGAGAAATAAATCTTACTGGTGG…	499	same_strand	17.8418437760168	10.8245557115114	noncoding
XLOC_015905_TCONS_00028769	5:59271129-59291444(-)	CCTTTGAGTGCTGACCAGGAGCTCTGTGCTCAGGGCTCCACAATGTCTGCCGATGAAAGGAGGTCCCTTTTGACTTGGTGAACACACCCGGAGAGCTGCATCCATCTGTAGGCAGCCGTGAGGGGCTGGATGGAGACACCGGAGTTCCTGTCCCACATGCAGACCCTGTGTCCTGAGCAGAGAAATGGAAAACCAACTCAGCTGCAACGTCCCCGCCATCCCACTTTTGCCTTTTGAGTTTCAAAACCAAAAACAATGATTTTAAGTTAAGGTGGATCTCAAGTCAGGCCCCATCCTGGCTCTGTGGTGTGTTGGAGAAGACATGCACATAACCTTGTATTGCAGGAGCTACCTATGGATTTTCATAGCGACACACAGCACTGTCTGGAGTCCCTGCAT…	1087	same_strand	0.352628232071186	0.0050609901560297	noncoding
XLOC_018188_TCONS_00032950	9:17630750-17659982(+)	CGATGACACAGACTTATGGCACTGCAAGCAGCTCTCTGAAAACAGACAGCGCATTCTCTATTCTCAAGATCATCTTCGTGAAAGTATCCATGGGATGACTGCTGAAGAAACAAGAGGAACTAACAGAGAAAAGCAAAGGAAGTAGGACTGCACTCTACCTGAAAAGCTGATGTCCTAAATGACTGATGTAGAAGCAGGAACTGCCATCACTAACCCTGAGGCAGCTGGCAGCTGCAGCACTCTTCAGGCTGCACCAGAGATAAGGAACCCAAACTACACATGGACCCTTAAGTGGAGGAAGGAGGGACTTGCAGAGGGCTCCCAGTGAGCAGTGAGGATGCCACATCTTGAGGCGCTGATACCTCTGCTGCTTCCTCTCATCTGCTGGATGGAGGGACT…	1144	same_strand	0.946239464111016	0.08912625709629	noncoding
XLOC_009288_TCONS_00016791	20:4986428-4986791(-)	CAACAAACAGCGCTTTATCTGCACCGCCACCCGCAGTCCACGATCAATATGTGGTCATCGCTGCTCCGTCCTGCAGGAAGGATTTGTGAGCTGAGACACTCACGTCCCCCCAGTTCCTGCCTCAGGAGTCCCCAGGTCACACAAGCAGGGATACGGAAGAAAGAGGAAAAACACTCAAACAGAGTTCACTCCTCAGAGCTACGGTTGTGTGTGCTTTCCTGGAGGCCTGGCAGGAAAACAGACCAAAAGAAAGGGAAAAAAAAAGGCTGGTGCTGGAAAC	280	same_strand	0.357367058536584	0.0173357635765316	noncoding
XLOC_013908_TCONS_00025169	4:1266893-1267351(-)	TGAGGAAACCATTGCTGTCCTTGTGGCAAACCAGGTGAGGCTGCTGAGGGGCAGTGGTTCTGCCCTTCAGGTGTCTGACGCGGGGCTTTATGCACTGGAAGATGCTTCTGTTGTGTGTGAAGGTCCCAGCAGTGCTGTAATAAGCAAACCAACAGAAGAACAACGTGTTTTGCTGTGAGTGTTTGAAGACTGAAGGAACAAAATGGTTTCAGCAACACGTGTGCACGCCCACCCCTCAGAGGCACACGCAGGCTTTATACAGCCACATAAGCATGTTCTAAAGCAACTTCTATGTTATAAATGTGTGTATGTGGCTGTATTACACACACATTTGTGTTTCGCCTGTGCTATACACACCTGCTGTAGTTCTATGCACTCTGTAGAGCTGCATAACACCCA…	449	same_strand	1.27862047137854	0.866921520647624	noncoding
XLOC_008297_TCONS_00014946	2:38748441-38757520(-)	CCCTACGGGGCTGCGGGCGGTGCAGCTCACCTGGCCGCGGCCAGCTCCGCCGCCGCCCCCGCTGCCATTTGTTGCTCGCGTTCGGAGGGAGCAGCTCTCCTCCCCATCACCGCCGCCTGCTCCGTAGCAACTGGTCCGGGTCGGTGATGTCAACAAACTTCGTGCTCCTCTCAGCCCATGGGCACCACCACTGCATTTAGAGAAGCCGAGGTTTTGTCCCATGAAGAATAATGGAGAGAAATGATCTTTGCAGAGGGCCACCACAAATCCTTTTCATCCTGTAATTTCCATTGGTACTTCTGGTAGCAATATGCATTGTTCTGAAGTCCATCTTGCTTCCTGATGCTGCACTTACAAGGATTGGAGAAAACTGTTAGCTGAACTGGAATTTCATCTGAC…	672	exonic_antisense	4.09566404056892	0.122475699444357	noncoding
XLOC_007509_TCONS_00013515	2:61647354-61648661(+)	CTAGAAAACCTGCAAGCACCATCAAAGAAAGGGACCATAAAATTCAATAAACAGACGCGAGTGTATCCTACAAATAGACACACCACCATTAGAAAATAGAATATGAATTCTTCCATTTTTTTTTAATATTTGTTTTAAAAAAGCTAGTGCAAGTACAATATTTTACACTGGAATTACAGAGAGTATGCACGCATATGGAAAAAAGTTCTCCTGTCACAATAAAAGCTCTTAACTATGTCTGTATGCACTTAAAATCTTCTCCTCTTTTCAATAAGGTGCAAAACGTTATTCCCTCCCTATTTCTCCTTTGTACTGGCCATGTCAGCTCGATTTCTCCCCAACACAAAGCTGCGATATCCCTTTTACTGGGCCTACGCTAGGAACTACGCTGGAAGTGTG…	1144	same_strand	0.610457815710723	0.11232174140848	noncoding
XLOC_021415_TCONS_00037642	Z:11154355-11157741(+)	CGTCTGTCGGTGTCGCAGCCCGGTTTGAGGGAGGAGGCGCGGCGGCACTCGGCATTTTGGCATCAGTATGTAGCATTTTCAATGAAATTTTGGGGAACTGGACAAATTATATCTATTACACGTGAAGAGCCCCATCCATACAGAAGTCTCACGTAGACATCTCTGAACTGCTTTTAGAAGAGGGCAAAACTGGTAGAGGCCTGGACCAATGGAGAATTTCTCTCAGAATCTCAGATCCTTTTCGGTTGACAGCCACTTACTTAGAGCTACACTCCTGGTGTTTG	284	divergent	1.36448663544837	0.950270608038513	noncoding
XLOC_007283_TCONS_00013119	2:31673278-31677241(+)	CAGCTATTTTCTCCATGGTGGACTTACTGAGTCATTGAATCGTCAAGTAACTCAGGTGTGAAACGATCCCACAAGGTCTGTAGTCATGCTCAAAGGGACAACTACAAGAGTGCACCAGGTTGTTACAGGCTTCATCCAGATAAAACTGTGATGGGACTGCAAACTACACCACGCTCATTCCCACATTTTGTACACTGGAGTGCCTGCTCCTCTACACCTTCAACATCTATGCAGGAGCCCCAGCAAAACCAAAAGACTCTGGAGGCACACCTATACCACGCAACTTGTAGCACACCAGGGAACTGTCACAATATTAGTAAATCTGGTTTCTGCAGTTCTACTGAGAAGAGC	351	same_strand	0.945586175462919	0.0543265915509731	noncoding
XLOC_012450_TCONS_00022487	3:9868391-9884542(-)	GGCTTTGTGATAGAAGTTGGAAAAAGACAAAAAAAGATTCAATGAATCACATGCAACATCCCACTTGGAATCTTTGAATAATCCCAAAGAGTGCCATTCACTGCAACAATCAAAATGTAAGCCAAGAGAGTTCTGCAGCATTGCTTTTTGCCCACTGGCCTTCATCTGCAGAAGATACATCGGTGAGGTAATAGTGGTCTTTCTAATGCAAAAGAGTGAGGGACGATTTGTTGAGCCACATTCCCTGAAGAAAGAAGGCTTATGTGCACAGATTCTGTCTGGCCCAACAGCCAGCACTAGAACATGGAATCCCATTGGGCAATTCACTTCAGTATGAAAAAGAGAAGACTCCAGTTTTCTGTCAGGACTGTCAGCTGAAGGGCTGAGCCTAACAGCTGT…	625	same_strand	1.2569448990465	2.53280333781008	noncoding
XLOC_002745_TCONS_00004982	1:169608799-169614629(-)	ATCTGTTCTGGTGGATCACATCTTTGTGTTGTTGGAAGTTGCAAGAACTTTTCTGATAGATTTCAGCAGAACTAAGAATTACTTGATTCTATTGTTGACTTGATCTCTGCTTTTTGAAACTTTGGACCAGTCTGCGGGTGAGATGAGTCTTCTGCTTATTAACACAAGTATGAAAAATAGCTCATGTTCAAGATCACAGCATGCATAGGAGTCCAAACCATCTTGAGATATTGGACAAAGGAATTAGAGGTCAGCTGGGCAGAAAAATGTCAGTGTCTTATGTCTACGCTGGATAGAAGAAGAATTAAGAGACTTATTGATTCGAGGAAGATTTAGACCAGTCACTGAGGAGGAACTAGCAGGAAGAGATTTTCAAGAGCAACCTGTCTGTAGAGCCCC…	766	same_strand	1.37596355856365	0.00173872990514746	noncoding
XLOC_015687_TCONS_00028372	5:38136503-38144130(-)	TTAACGGTCGTCGCGCGAGGCGGCCCCGGCCGGTAGCGGCTGCGGTTGCTCCCTGAGGCGGGGCGGGTCCTGCGGGGCTTGGCGGAACGCGGCTAGCGGGACGGAGTCAGCAGACATTGGGAAATGTGAGGCAAAAGGAATGTGAGTGGATGCAGCTTCAGTTGGTTCTGATGATTCTGATTCAAAGTGTTCAAAACTCTTTGGAAAGTGTTGCAGGAGTCACAGCATTACTTTCTTCAAACTGAACCTCTGCAAACTCTTCAGGCATGTCAG	273	divergent	2.01417149274519	0.473730278462376	noncoding
XLOC_009060_TCONS_00016348	20:4597033-4600433(+)	TGTGGACTAGGAAACATTCGACTGAAAAACTGGAGTTTATGTTCTTCCCATTGGAACTGGCTGCTATCTGTGCCTGCCTCTATGGGGATGTCACATTTAGCAGCTGATTGTGAAATGCTTGAGAACAGGAATTATAGGAACATTATTTAATGCTAAGTGTTATCCACATCATATCTGAAGCTTGAACATGCCAGGAAAACATCCTTCATATACTGCAAATAATCTATCCGAGCTTTCAGGATCAATCATGAATTGGCTGGGGGTCATCTGACTTGTCCGTCTTCTCGTCTCGCCGTGTTCCCTGTCGGATCGACTCGCTACTGCTGCTCCCGACTGCGCGCAAGGCTTCAGTACTAGCATCGTTGCCGCTGTTTTTAATTATTTTGGGGTCCCCTGTTT…	750	same_strand	0.228551958138591	0.3579959815837	noncoding
XLOC_013872_TCONS_00025105	4:88298524-88306781(+)	TTCTGCTGCACGGAGGCGCATTGGAGAAATCCAGGACAACCTGCCCTGACCTTTGCTGTGCACAACCCTGCTAGAGGAGCATGGTTGCTGTAACGCAGCAATATATCTTGAATTGGCCCCAGGAGCTGATGGGAGTTTGCAAATCTAATGTGATTACTGCTCGAGGCATTTCAACAGGAGACCAAAAATAACCCCGAGAAGTAGAGCTGAAAGCAGATTCCTGTTCCCAGGCAAGGAAACACCAAAATGCTGTTTTACCTCTGCTTAGCCCTGTCCCTTCACGGTTATCATTGGGTTCAGCTCTCAGCCTTCTCTATCCTCTGGTGCCACCTGCAGCCCTACAACCAAGAGCTGGGAAGATTGGTTTTGAAGACTTCCCCAGAGATGGATTTTCCTGCC…	480	divergent	0	0.717492862051497	noncoding
XLOC_011371_TCONS_00020465	28:4212360-4222567(+)	AAAACATTTTATTACAACTCCAGGCAGCTTGAAGAGCATGAGACTTTGAAAGCAGCCAATATCCAGAACGGCTCAGTCCTGCTTCTTGTCAGCAACAAAAGATAACGCCAAAGAGCACAGCAAAAGCCATGGGAGACGGGGAGCGTGACAGGAGCTGAAAGGAAGCAGATGGAAGGGAGCCTGACCATGGAACGCAGCGTGGCCACGGGCGCTGTTGCTGCCTTTCTTCAGAGCAAGAAGAGCTGGTTTGGTTGCTGTCCTTCAAATGATGGATCTTATCACGTGGGAAAAAGAAAAAAAGCAAACCACCTGCAAACAGCCACAGGTGTGGACAAGACCAAGGACTGAAGCTGAAGGGTGTGCAAGCTCCCATCTGCGTGCCAGCCTGGGCGTACTGTA…	504	divergent	0.18609212166191	0.363457441057394	noncoding
XLOC_016971_TCONS_00030761	7:2153495-2178010(-)	TTTGAGAGGAACAAAGCCTTGTGGAGAGACGTGCCAGGAACTATAAGATGGAGTGCACAGCAGACCGGTGTTGGCATAGCTAAGTTCTAAGCAAGGAAATGGACTTCTTGGAAACAGTGCTGAGGTAGTGATGTCCGGTTTTCCCAGTTCTAACAGCTCCCAAGGTTTGCAGCTACTAGGTTTTCTGTAACGGCTTGTACTTGGAGAATCTCTTTCAAAATCGGTGAGCAGGGTGCTCTTGTGCTGGACTATGAGGAGTAACTTTCTACGAGTTTTGGAACTGTGCTGATATGGCACTTGGCAAGCTTTACCTGGGAGCATCTCGTGCAGAGAACATGAAGAGCATATCAGAGGTTAGAGGATAAAGAAAAGCAGAAATATTTGCTCTTCTCCAGATGC…	407	same_strand	0.224984693741351	0.2291865213551	noncoding
XLOC_003999_TCONS_00007190	12:1812486-1829602(+)	CTCTGACCTTCAGAGATGCCTCAGCACCTAGAGAACCCTACTGTGCTAGATGCGGTACAGACAACGGAGGTGGTCCCTGCCCAGATGAGCTTACAGCCCCCAGCTCAGCACCTGCTGGCGGTTAACCAGCCCTTCCTTCTCCTTACACGCTTCTGCCCACTTAGCTGCACTCTCCTGGGGCAATGAGGTCAAACCTGCAAGCTTGGTTTCCCCATCACCCCGGCAGAGGAAAGATCAAGTAGGTGGGAGGTTTCGGAGAGCTGAACGACTTGCCTGTTCCCGCTGCACGTTTCTCAGGCTGAGTTGTGATGTGTGCTGTACAGACCTAGGCTGTGGCTAAGCCGTGTGGGCTTCCTGAGATCACTGCTGCTCCTGGCAGAGCTGTGGTTTCCTTGTTCC…	768	convergent	0.197958237842748	0.499904025463345	noncoding
XLOC_014933_TCONS_00027002	5:23838653-23844759(+)	GGGTGGCCGCGGTAAGGAGGGGAAGATGGCGGAGTGAGAGGAAGAGGCGGAGGGGCCGGGGCCGGCCGGGGCCCCGCGGCCTTGGCCGCGCTCAGATTCTCTGAAGAGTATGTTGAGTGTTGAAAAATAGTGGTTTGTTTTTCTTCACCTTCATGACAAGAATAAGACTTTCCCATCAGTTGTGGACATGGATACTCAAGCTCATGATCCGCTGAAATATTTGCGTGCCTCATTAAGAAGGTGATGATGGTGTGCTGTATTGCCATTTTCACAGTCTACTCGCTACTTCTAACATAGGAGTTGAAAGTTATTACCTGAAGATTGTTTCTGAACAACTAAAGGATTAAGGCTGTTTCTGTTCTAGTGAGCAAAACCCTGTCCTTCACTTCCACGGAGCTG…	476	same_strand	13.7228584335641	24.224072820361	noncoding
XLOC_008035_TCONS_00014446	2:3556451-3560289(-)	GGAGGCTTTAAACCACGGCTTTATTTTTAGATCCAGTAATTTTATCTTTTGGGTTTCGGAGGGGTTTGGAAAGAAAGAGAGAGAGGGAAAAAAAAAAAAAAAAGCCTTTTTTTTTCTTTTAATTCTTTTTCTCCACTTTCGCCACACGAACGGCTCTCAGAGCAGAAAGTTACGGGGAAAAAAAATAGCGAAAACTTGGAGATATTTTCCCTCCTCATTTACTTTTTCTTCGCAAACAGCGGTGCTTTTGGGGGGGACCTTTTCCTCCTTTTTTTTTTTTTTTTTTTCCTTGCTGGTGTATCGCCGCGCGTTTCGCCTCCACAATAGGTTTATTCTCCAGCCCTCCGGGTCGAAGTGTGTTTCAGTTACAAATCGGGATTTTTTCGCTCCTCTCTCCCC…	740	divergent	8.15561834570058	1.07092874434038	noncoding
XLOC_006226_TCONS_00011228	17:7215022-7217537(-)	ATGCTGCTCCTGCCTGGGCTTGGATGGCTGCTGGCTGTTCTTTCAGTGCTGGGGAAGGATCCTGCCTGATTGTGTTTTCTTTCTGTGCATGTTGCTGGGGCAGACAGCTTGTTCCCGGTTTCCTACAGACCTCCAAATGTCTTCTGCACCTTTCTGCCAAAACTTGCTTTCATGAAAAGGGAAAATGTGAGACACTGGGACTACGGGCTGAGGAGCTTGCTGCACCTCCCCAACAAGGAGCCCTGATGAGGATCTAAAAGTGTCTCATTCCAGCCCCAAGGTGATTCTGCTGCGAGGGTGCCTCAGACAACAATTTTAGTAGAGTTT	327	same_strand	1.47475883012319	0.035970396460129	noncoding
XLOC_004728_TCONS_00008509	13:7137989-7147506(-)	CCAACTCGAATCTTTAGCTCTACAAGCACAGTCCGAGTCTTGAAGTCCAAGGGATAAAAAGCACCCAAATCTTTCAGCTGGGTCCTCCGAGCGTGGAGAATGGAGTACTGCACTTAAGCCCTGCTTGCAAGAGAACAAAGCGGAGTGATGTAAAATAGAAAATGAGACAAGCAAACCTTTGGTGATTGAAGAGGAGGAAGGAAAATGAAAGAGAAAAAGCTGAAGAGTGGGAAAAAGATAAAATAAAATGAATTTTGGGGATTCCACTGTTTATTTCTTCCTTTGCGTGCTCTGAGCTTATCTGGGCATCCAAAAGTTTGTTTTATAGTATGGAAGAAGAGGGACAGAGGAAGAACCGCAGGTTTTCTTGATGAAATTTCCAAGCTTTTGCAGTTTGTT…	940	exonic_antisense	0.334725219353875	2.26004842747631	noncoding
XLOC_007768_TCONS_00013963	2:107951490-107960383(+)	CTCCTTTCCCAGCTCAGCAGCGGAGATTTCTGTTTGTGCCAGTGGGGCGGCCTGGCGAGACCGCAATTGCTCTACCCCACAGATTGACGAGCCCTCAGATGCCGATTTACTGTACATGGCAGCCACGCTGGAGCCGAGGCACATCTGGAGTGGAATCCTACTAGGAGAGGGCCAACATTTATCTTGAACAACCTTAACTAAGTCTTGACCTTCCCAGTCAGAGAACCACTGGGCATTACTTCCCTATGGCTGCTTGAAACCATTCACAAGGTGAAAATCACAGAATCACAGAATTGTAAGGGCTGGAAGAGACCTCCAGAAATCATGGAGTGCAGCCCCCCTGCAAAGCAGACTGCCTACAGCAGGCTGCACAGGTATGCATCTCACTTCTAAATAAAC…	727	same_strand	0.0663064641379012	1.79651052708818	noncoding
XLOC_007819_TCONS_00014054	2:115933959-115957252(+)	AGTTTCAGCCCTTGTCTCTGCCTCCAGCTCCTTAAGAGCCACCCAGCCCCAGCGATCGGATTGGGCAGCCCGCCTTGACACACCACTGTGCTGAGTGCTTGAGGACGTGTTTCAACAGATGGTTGGGGTTAGTGTGTGTCATCACACTCGAGTGGGGATTAGGGCAGAGAGGCAGCCCGGCTGGAGCTGTGTGGTCTTCCCCAAGTGGGAGCTGCGAGCAAAAGAAGAACCACCTAGCTTTGGGGGAGAAGAGGGAGGAATCCTCTCCAGCAGCTCAGAGGGAAAAATAAAACCCCCACACTTTATTCAGATCTTCACACTGACTTGCCCATACCTGTGTGCCTATGAGTTACTGGCCTCCTGCTCGTGAAGGAAATCTCACACTCTCCTCACCGCTTA…	499	same_strand	0.0310643747058452	1.91739005375515	noncoding
XLOC_006025_TCONS_00010862	17:7247236-7249127(+)	GCAGATTACCGCAGGATTGCTGGGTAGATTTAGAAACCCGGGGTGCTTTTCTAGCTCTGTGCATGTGTTTGTGTGCGTGCGCTGCTGGCTCTGAGCATTCCCCTTCCCCACTGCCATCAGGGATGAATTTTTGAGAGTGCCTGGCTTGTAGACCCAGCTGGGAGAGGATCTAAATGGAGAGCACATGGAGAGCTGTCCTGGATGAGGTCAAGCATAGCAGCAGGTCTGCTGCAAACACATGGGGACAGCTATTGCGTGTACAGCACCAGTCTCTGGGTGCTTATGTTATTTGTCGGGCAGAGGGATAATTGACAGGTGGCTGTCTGGAAGAG	332	divergent	2.96009471754312	0.0153210237954581	noncoding
XLOC_004705_TCONS_00008464	13:2541157-2546807(-)	GATGGCAGACAGATCCCACAGCAAACTGTGTCTGTCATAGGAGGTGCGATGAGCCACTTATGTTGGCCAGATGTCTCACGGTTGGTTGAGATGACCCTTCCCCTCTCTCTGAAGGGACACAACTTGGCTTTTCTACAGCTCCAGGTAGAGGAAAAGCACCACTGGCTGCAAGAACTGGGAATGTGACTCAGCATCACAGTGTACTGCCTGGGAGGCTGGACGTGTTTAGGAGCCCTGTGCATGGCCAAGCAACTGGATGCCATTGACGTGGTGCTCGAGCCTTGATCTGCTGTTCAAAGGGGAGAGACTTCTTAAGAAAAAGCCTGAACTGTGAGCCAGTGTCACTATGGAGAGGAGAAAGATTAAACAACCCAATTCCTTGTGCCCGCTGAGTATGGC…	468	same_strand	0	0.250555336782708	noncoding
XLOC_021476_TCONS_00037756	Z:20384360-20392160(+)	GGGACTTTCGGGGCCGGGACGGGAGGAGGCCTCCCCAGGGGGGCCCGCGTAGCGCTGCGGCTTTATTTGCAGCGCTGAGCCCGGGTCAGAGCGGGTTCACGCTGCTGCTAGCAGGCCGCCCGAGTGCTGCGCTTCTTCGTGCCGCGTCGGAGGCAGCGGGGTGGTGCCGGTGAGCCGTTAACGCGCGGGAAGGGTCCCACAGTGCAGCCGCTGCGGGGCGCGTCCGAGGACTGGAGGGCAGCCACGGCCCTCGGGGCCTGAAGGCCGGTCTTGAGGTGGCACTCACAGCGACAGAACCACGGTCCGCTTAGTTCTGTCTGAGCGTAGCGTTGCTGCGGTTCAGGTCTAAGTTCTGCACGTAAACAGGTGACGTTCCCATCAGCAGGAGCTTCAGCGGAG…	749	divergent	0.532179751139693	0.987335598583613	noncoding
XLOC_003418_TCONS_00006188	10:14745431-14756941(-)	GAAAATCACTTTTAAATATTCAGAAAATGAAAAGTTAAAGATGTATCATAACCTCTCTAAGAAAGACATTGATGCAGAATTTTGGGATTGGAACAGTGGCCAAACTGAAACATTTACTTTTAGATTAATATTGTTTTTGTTTTTTTTTTTAGATCAATCCATTAAAATACCACTGCAGAATGAATACATAATTGTCTGAAGTGCAGGGGCACAAAAGCAGTTCACCACGAATGCTGGCAGTTGCAAATCAGTTGCATTTGTTTCTTCCTTTAACTAGCATCCACTGCATCCTGATATTGCAGCAAACTGCATGAAGATGGTACAGACAGATGCCAAAAAAGAGGGCCCCCATCAGCCCCGTGTGCCCCGCTGTGAACCACCAACACGCCAGGATGAGTG…	871	intronic_antisense	0.0335477806127032	0.45962822679732	noncoding
XLOC_007174_TCONS_00012914	2:15355285-15374192(+)	CAGCGCGGCGGCAGAGGCGATGTGGAGCCGGGGCGCGCGGCTTCGCTGTTAGAGGGAGGTCGGGGCGCGTCTGTTGCCACCCGGGAGACCCGGCCGAAGGTTCCATACATTCTCAGCTCCCTGATCTGGAAAATGCATACTTTGCATCCTTGTTGAAGTCAAGACAGTCGTACAGCAGGAATCCTCTTTCCTGGTGAGTTCCATGCAGGGTACCAGGCCTCCCTTTGTCGTGTGCTCCGATCCTGCCTGTCACCAACTCATAGCAGCTGCTGAAATGCAGTGGTCCACCTCCAGTAAGCCATTCATCGCAGAATGGCTGAGGTTGGATTGGTCCTCTGGAGGCTGTCTTGTCCAAAATGACTGCCTTCCAACCCTGATAGGAATGTGTTCAAGCCTGCT…	516	same_strand	1.89670792770918	1.68038097418425	noncoding
XLOC_007035_TCONS_00012647	19:9359773-9369527(-)	AAGAAGCGTGAAGCGGTTCCCGGTTGCGGGCGGCGTCGGAAGACAGTGTTTGCTCTCTGAGCTTTCTCCAAACGTGTGCTGTTGGCCATCAGCTCCAGAGCCGCCCCAGGCTGAGCCCAGCGCTGCTCCCGGCTCGGCTGTGCTGTGCTTGGCGGGGAGCGGCGGCTCCTTTCCAGCCCCAGAATGCATCAAAACTTGGAAAATCAAAATTACATGAAGGTTTACCAGCAAAGTAGCTTTAATTTATTGGCATCCTTTAGAGAAGATTGAAATGTAATGCCTGTTGAATGGGGAAGGTTGGCCAACGATGCCTTCGGCGCTGTGACCGCGTGTGCCAGGTCGCAAAGTTGGATGTCTCAGGTTTTGAGAAAAGCCTCCTGGGTCCTTTTCCTCTGGAAC…	624	intronic_antisense	1.47173808854109	1.26984540220365	noncoding
XLOC_005822_TCONS_00010502	16:103405-104189(+)	GGGCGCCCCGTCGCCGCCGCTCCAGGGATGCTGAATTAGCTGCTGCCCCGCCGAGCCGCTGCACCCGCACCCCCCGCTCTCCCGGCCGTCGCCTCGGCTCTCCCTCGGGCTCCACCCCCCCCGTGCCGCCCCTTTGCTGCCGCATCGCCCGCTCTGTACCCTCCCCAAGAAGTCGCTCAGACGGCGTCGCGTTGTCTGCATATCCTCGGGGACCGTCTGTTGTGCGGCAGCAGGGGAGGGGAGCGGGCGGTCTGTGCTCTTCTATTCCCTTCAGTACAAGAAGGTGGTTTGGGTTCTTTAACCAAATATACTCTTTTGTTTTTGCATAAAATCACCAGAAGGAATTGGTCTGTTGAATATATAGGAGTGGTGGAGAGAGTCGAAGAAGTGTTTCCTGTG…	595	same_strand	29.2344644571007	55.6820501835342	noncoding
XLOC_021777_TCONS_00038340	Z:68526972-68531766(+)	GCTCAAGCCTTCCCTCAGGACAATGCTTGTATTCAAGCTGCCCTCTGAGCTTAGTTCAGTTCTTCAAATTGCAAAGTTGCTGATACGCAATTTCATCCTAGGAGTAAACAGTCAAGCTTGTACCAGAAGCTGATGGAGGACACAGAAGTTGGCTTTCAAATGACAAGGCTTTTCAGATTCATGCATCCCCTGAGCTTCCTTGAATCTGCTGAGACCACAGAGAAGTGCATTTTAATTCAGTGAATTCAACGATGTCCTCACTGTGTCATGAAGACACAATCCTGATGTGAGTCAGCACTCAGGACACAGCAGAACATCCTTAACAGGATCCAGGCTGTGCAATCCCAACTTCACCATCCATGGAGGTGAAGGAATCAAAACAAGAGCTGAATCCTCATG…	695	convergent	0.683901448302686	0.0115525146321116	noncoding
XLOC_015693_TCONS_00028380	5:38423254-38425207(-)	GGTTGGAGGTCTCCTCGGGCAGAGCCGTAGGACTGATGGGTGCAGGCTGGCTGTGCCTGCTGGGCTCGAGTCTGGATTGCTAATGGTGGCTGTTCAGTATCCACCTTAGTTCCCAATGGGTTGGAAAGCGCTTTGTGATGTGGCACACATACACCATTCCCCTAACGACGGAACCGAAGTATTTCATCAACACTTGCACGTTTTGACTCTGCAGTTTGCAGGTGCAAAGTTTCTCACTGAATGGGAGAGTATTTGTGGCAGGAACCAAGACTGGAAGGGCTGAGGCGGATGGCTGAGCGCAGAGCCGAAAGGTGGTGATGCTCACACAGCCCCGCGTGAAGGCGGGATGCAATTAGTGCAGAACGTCTGCTTCAATAAATCACCGCAAAAAGCGCTGCG…	810	same_strand	0.224535044877089	0.344541116327515	noncoding
XLOC_015814_TCONS_00028613	5:52816072-52817006(-)	CTTCCTGCCGCCGGGCTAGGCTGGGCCGAGCCGGGCCGTGCCGTGCCGGGCAGCCCACGCGTGGAAAAACTGAGGGAGGCGGCTGCGCGGGGGTTGCGCGGTCGCTGCGCGGCCGCTGCGCGGCGCGGCGCTGAGCCTCCGTCCGTGCGGCGATGGCGCAAACACCGCGCAAAACTTCACCCCCTCGCCGCGTGCGATGGAGGGGCCGCTGCCCCTGGCCGATTTGGTGCCCAAGAGGTTGACCCTGGCCCAACGATGGCTTTGAAGAGCTCCAGAGAAACCGGAGCCAAAACGATGGGAGCAATGATGAGGA	313	divergent	1.91717498068554	1.11816272444799	coding
XLOC_011871_TCONS_00021411	3:38347728-38376525(+)	GAAGCAACGCTAGGAGGCACGGACCTCCACTGGTGTTACTGGAGTTCTCCCTGCCACATGCATCTTTGCTCCTTGGTGTGTATGGCCTTTAATCACAACCTAACAGATAAGGAGTCTTGAGTTCAACTCATCTCCATGGGCGGTCCTTTTCCACCTGTACTGAAGTGAACAACTTATTGGTTTTTGAACAGATCTGGAAACACCTGTCCGTCTGTCTGTTTGCTGTTATGCAGTGTGATACAGCCCCATTGCTGCTGCTGAAAGAGTGTTTTTTCTGCTCTCCTTTGTGAAGACCTTCATCTCTTCCTACCCACCATAGTTTTCCTGTGCGTGACACTGAATAAAGGGATGTGATTTGTTTCACTGCCAGTAGTTACGAGGACGTCATGCAAGAGCAAT…	422	divergent	0.0282307537423676	0.398592495207551	noncoding
XLOC_000731_TCONS_00001372	1:79625410-79674482(+)	CCATTCTCCTGATGTCTAACTGGATTACAGCAAAGACCTCTTCAAACACAGACACTGTTCAGAAGGAGATCAGCAGCTTTGTGGCCAAGTGTGAAGATGACAGTGTTGAAAATGAAGGAGAATCTTAGGTCATAAATAATTGCCTTGTGACCCAAACGACGGTTTGAACCAGTGGAAGAGAATTCAGTAGTGGAAGAGCAGCTATCTGTTCTCCTGGAAGCATTCCAGAAGCACTAAAGTTGCCCATAAAGTGATGTTTTGAAGACTAGTCCAGCTGTTTCCAGTGCCTATTTTTCATTCCTTGGAGTGGACGGCCTCCTTTTTGAATGTTGCTGCATGGAGAGAGAAGAGAGTGAAGAGTTGGACCAGGAGGATGGAAAGGAGAGGAATGGAGTGGTG…	1225	intronic_antisense	0.308605564281017	0.350522182501773	noncoding
XLOC_022077_TCONS_00038891	Z:27619231-27623727(-)	CGCTAACAAAACAATGTTTAACTTAGAAGCCTGATATTACTCTGTAAAACAATTCTGCAATACAGATATGACGAAGCACACTACCACCATTTTCATCAGGCATTTTCTGTTAGAGTTTACCTTCTCCAGGACAACATGCTGGAAATCGAGTAAGGATCACTACCATTAGCTTGAAGTGTGATTTTCCACAGGAGTAACGTCAGCCTAACATTAATTCACCAGCTGTGAGAAGCAACAATACAGCAATCACACGCAAATACTAGAATGTAGGTGCAATGCTTCCAGGTG	288	intronic_antisense	1.18040747173554	0.0135206294921021	noncoding
XLOC_007450_TCONS_00013413	2:53244371-53246039(+)	ATATCATGAATGCTGTATGCTTTGGGAGCTTCTCAAACATTATGAGGTTTTGCAAAAGCTACATTTGAAATGCAGCACTTTCGCTCAGCAGAATCAGCCACACAAACTTTCCAAGCCTTCAAATCAATGCTGCCTTCACCTTAGTAGGTATGAAGACCATCTAAAGAACCTGAAGGTGCACAAATCCATAGGACCCAACAAGAACTATCCATGAGTTATGAGGGAAGTGGCTGAAGATGCCAAGCTGCTATTCATCATATTTGAAAGGTCATGGCAGTCTAGTGAAGTTCCCACCAACTGGAAAAGGGGAAACATAATCCCCATTTTCAAGAAGGAAAAAAAGAAGATCCAGGGAGCTAGAGGCCAGTCAGTCTCACCACTGTGCCTGGCAAGATCATG…	412	divergent	3.9166266080461	2.85902274551786	noncoding
XLOC_012726_TCONS_00023007	3:43365964-43391302(-)	GTGTTCTGTGGATAACGAAAGTGCTTAGCTAGTCCTCAGTTATGGTCTGAGCATCTCAGTACTAAGCTTGGCAAATATCAGGTGATAACTTTACTCCCCTTCTTGTCAACTTACTCTCCTCCTGCAAATCTTCACAGCTTCCAAATGAAAGGTCAATAGTAAGCTAAGAGGGCTTACATTTTAAGCACCTGCATGGTGACCTCATCTAACATCTTGTCTCACCTGGAAATAATTATCAGTTTATTTACTATGCAATAGACATTCATCTTTTTGTATTCAGCTAGCTTTTTGTTTATTGTACCACCGGCTTTGTCTTCCTGTTACACATACAGTTGTTGATTTTACTTACAGTATATACTGTGCCATTTTGATTTTTTTTTTTTGGTTGGTTGAATAAAC…	542	same_strand	81.4496523981663	63.0362185879704	noncoding
XLOC_002083_TCONS_00003808	1:71596133-71619780(-)	GGCCCGGCTGGGGCCGGCGTGCTGCGTTCGGCACCGATCCGCCGGGGGGAGGCGGCGCGGGAGGGCCGTTGAGACGCGCCAGCGTGGGCGGAGAACCCAGCGAACGGGTGGAAGGCGCTGAGGGAGGCGTTTTATCAGTTCCTGCAGCCACTTTGTCACTGTCATTGGTCTTTAATTCTCACCCATCTCCCCGGCTGCTTTTAGAAACAGCTTCACAGGCAGATCAGAGCTCCTTCTGCCACCTCTCCTTCCACCTGGCGCAGAGGGCCATGGTACTTCAGCTGTGCAGTGCTACCACCCTCTGGCCACTTCAATTCCACAGTCCTCAATCTGCAGGAGACTCTGAACTTAGTCGTATGCCTCCTACATCTACTCTGTCATCAGTGAAGATATTAAACA…	918	divergent	1.25179078567362	1.30399120981174	noncoding
XLOC_009835_TCONS_00017812	22:1384705-1387668(-)	GGGGCCGGAGATGGTGGCTGATGGGGCTTTGGGGGATGGGAAATGGACGATGGCTGCAATAATGAGCTGCGGGAGCTGACTTTGGGGCAGAGAGCTGAGCCTCCTCCTTAGCAGTGAACCCACACCTCTGCCCATGCACAAAGCTGAGGCAGCCACAGCTTTGGATGGGATCGCTCCGTTGCAAAGGGGAAGCGCTGCTCTGAGCTCTGCCTTAATGCCTCTCTGTGCCATTCCAGTGGTCTTCCGTGCATGCCGTGCTCCAAGCATCAGAG	272	convergent	9.74593064867652	0.0722483871933448	noncoding
XLOC_006304_TCONS_00011350	18:2459781-2465601(+)	CAGTGCAAGATCTTCCTTGAGTGGGTCTATTGCTGGCATGCTGGGAGCAAGCATGCACCAACGCATGCAAGATGGCAAGATGGGTGAGCGAGGCTGTGCAGATAGCCTGACCTCACTCAGGGCAGCAACACCAGGACAACAGCATTGGGATCATCACTGGGAAAGCTCAGAAAGCTCCAGCGGAGTGATGTATAAGGAAAAGCTGCAGTGCGGGGCAAATTGTCTCTCCCAGCGCCTGGAGCCTGCAGCCTCACTATGAGGAGGAGGAGGAGGAGGAGGCAGTGAACCCATCCCAGGGCAAGGCAATGGGTGAAGTGGGCATCTGCCTAAATCCCACCTGGCCACACACCTCAGAGCTGGAACATGCAAGATTTTGTTGATGGGACCAATAATCAGAGC…	943	convergent	0.317324357367213	0.00885771515157508	noncoding
XLOC_013007_TCONS_00023530	3:95398553-95421347(-)	ACTGCTTCCCCAAATCCCACTTTGCTGCAGCAGATGCCATGGATCTGCCCCGGCAAGACCTTCCCCCACTATGCTTTTGAATAACGTTGCTTTTGTATGGCGATGTTTGCCTTCATCCCCACTTCTGCACATCCCTCATCTGCTGCTGTTGTATTCCCAAGCTTGGAGGCTTGCGAGGGTTTCTGGTCTCTGCAGCAGGACCGGTGCCCCGAAGGCATTTCTGTGTGTGTTAACTGCCACCTGCAAAGGGCTGTTGCTGAGCTGATGCTACTGGAAGAATGTTGCCACGAAATCCATCTGAAGGCAACAGCTCTCTGGCGTAATAATGTTTCATGAACATAGGGGAGGAATGAAGTCTGCGCCGCAGCTGTTGTTGGTGAATCCATTATCCTGCCTTCC…	1454	divergent	1.40961888957178	1.09953325777247	coding
XLOC_014007_TCONS_00025350	4:5326520-5356354(-)	AAACTGTCTGAAAATGAGAGTGAAGAAAACTGGCCTGCTTCTATAATTTCAACAGAAAGCACCCCAGGTAAACAAAATGGCACACTTGTGCAATCAGCAATGAAGAATTCTCCCTACTTAAATGGCTGAAGTGAGACAAGTGGAGAGAGAAAGTACGGCTTTCTGTGAGAGCTGGGGAAAAAATCACAACGTAATTCCCCACGGCCTCCAGTTGCCTCATGACCACGCTCCTATCCTGCCCTGACCCTGTGCTGACGGACTCCTGAGAGCCTGCAGGGGCAGAGTGCTGCATCACCCCATTGCCACCTCTTTCCAATGGGCATCTGTCCACATCAGTGGCTGCAGGAGAACCATCAGCAATCCTGGAGCAGCTCTTTGAGTTCCCCAGGCTGTGCTGCC…	673	convergent	0.0294697498204453	0.200574858061249	noncoding
XLOC_004620_TCONS_00008326	13:15146839-15149414(+)	GGCCAGCACTGTGTTTGTGTGAGGACTGTTAATAGGGCATCTCCTGCTTCCCCGAGCCAGGAGGGGCTGCCTGCAAAGTGTGCTGCTTCTTGTGAGAAGGGCTGTGCTGGGGGCAACGGCTTTGCTCGATGTGCAGAACGATGAGTAAAACACAGAGCACCGCAGCTCTCACCGGAGGCTGAAGGCAGAGCTCTGTGCTCAGAAAGCGCACTGGAAAAGAGACCACTGCCATTTGTGATTTGAGTGATGGGCAGAGTTGGGAAGGATAAACCACCGCAAGACCAGACTTCCTCATTGTGATCTTCTGCCTGGAAGTTCTGGAACTATCAGGAGAAGCCTCATCTGTGCGAAGCTGCTGTCAGATGAGAAAGCATTTGGCAGAGTGCAAAGCCGGGGCGC…	496	divergent	0.214693585200396	0.0203052022071414	noncoding
XLOC_000925_TCONS_00001732	1:105166282-105168873(+)	TCTTCATTCTCCATTCACGGGATCTACCATGCAATGGGCTGCAGAACAGAGTGCCTTACAGACTCTGGGTCAGAGATGTCTTCCAAACCTAGTATTGAGAAAAAGGACCACAATTCTACCTCAGGAAAGAAGATGTAACTTGGAGGCTGATCTGCATTTTCTCTCTCCAAAGATTTTTGGAGAAGATACAAAGGGTGAATATCTGGAACTCTGTCACCTGGACACTTTCTTTACTTCCCAGGAATCTTTCTTGCCAGTGAAATATTAGAAGCTAGCAAAGTCATTCCAGTGACCCCACAATGAGTGGGTGGAAGAGGATGAAGACCAAACAATGTCAATGGAATGAATCGTGGA	354	convergent	6.6510935113079	0.307072758816792	noncoding
XLOC_000658_TCONS_00001237	1:75124831-75140950(+)	GCCTTTCTCTCGCCTCCCCCTTCTTCCCCCGGCCAGTCCCCTCCCTAACCCTCTTCCATCCTCTACATTAGATGGGAGTCCCCTCCCTCAGTCGCGTTCATTTCATACCAACTCTCATTCCACGCGTTCCTCGTTTACTCCTTTAAAACTCCAGGGAAAATAAAAACCCTCTCTTTTCTTCCCAAATTCTGGCGGAACGCTGCCTCCCCCCGCCGCCGTGCAGTCTCGCCGTCCGGCCCGCCGCTCCGTACTCTTCAGACCTTTACCATGCATGAGAGCTGCTGTTACTTCAGCACTTCTGGCCTGATATTAAGGACCTCTTTGCAGAGAGGACAGAAAACAGATGCGAAACACATTTCCTTCTCCCTTTTAAATAAAAGACTTCTGCTGAAAGCTGGA…	551	same_strand	7.47161129466258	11.8525755163379	noncoding
XLOC_015350_TCONS_00027735	5:3515538-3522890(-)	GATGACAAAAGGACTGGCACAGTAGAGAGTTGCTATAAGGGAAGGGAAGAAGATTGCTCACCTGTAGCAGAAGATTCTAGGCTCACAGGGGAAAGCTTCACCAAAGAGGAGTCTCCAGGAAAAGGACCGTCCCTCGTGGCAGTCAGCACTTAAATGAGGTCTAAGAGAGGTGGAGCCAGGCTCCACCCCTTCTGGTTGCACAGGTGAATTCCCTTCACCTGTGCTCCCAGGGCTGACCAGGTCCTTTCCCCAGGTGCTCAATCAGGGGTTCAGGCCATGACTCAGCAGTTCCCATACAACAGTACTTGGTTAATTGAGCAC	321	divergent	1.54058467903651	0.152454820966904	noncoding
XLOC_014164_TCONS_00025617	4:23264378-23265305(-)	AGCGGGAGCGGTGCAGCGCACGCGGTGGGGGCCGGAGGGTTCGGCGCCTCTCGGCGGCCCCGAGGTGATGCTGGGGAAGCGGGCGTATAGTGTGGGCGTCGGAGCCGTGGCCGCCCCTCGGGTGAGCCTGAGCCTCGCTTGGGCCTGGCCCTCGGAAAGCTCGGTGTGGAGAGCGGCGGTCCTCTGAGGGCAGTAGCCGGGCCCGATGAGCAAATCTGTCGCTGGATTGTGTTGGAGAAGATGAGCTGCTTGTTGAAGATTTGAAACGAACAACAAAATCCTCTTACATGGCAGTCAGCTCCAAAGGGACCAGCTGTAGGAGTGCATGCTCAGCTGAAGCATTAGAAGTATCCCTGTGTGCCTGTTCCATGGCGCTGCTGAGGTCTGAGCCCATCAGTT…	496	divergent	1.41615715418856	0.910054425601102	noncoding
XLOC_011328_TCONS_00020394	28:3203889-3204406(+)	GCCAAGCGCACCCCATCCCGCGTGGGCGCAGTGCCCGCCACCCCCAAACCCGACGCCCCTAAAGCCGCCAGCCTGGCCCCCAAGGGCAGGGGTCCCACTGGGGACAAGGCCCGGCTGCCCCCCGGGGACAAGAAGGGCCCCCCCGGTGGCACAGGGACCATGCGCAGCGCTGGATTCAGAGCACCGCTGGGAGCCGGACGGGCATCCCCAGCAGGCTCACGGGCTGCAGCCCCCCAGGGCCCCCCGGTCTATGTGGACCTGGCTTACCTGCCCGGCTCGTGGAGCGCCCGCACGGTGGATGAGGAATTCTTCCGCCGCGTCCGCTCCCTCTGCTACGTGGTGAGCGGCGACGACCACCTGAAGGAGGGGGTCCTGAGGCCCATCCTGGATGCGCTGCTG…	406	same_strand	9.17311516957019	10.5411531899585	coding
XLOC_009014_TCONS_00016255	20:286574-309434(+)	CCCCGCCGGGCCCGCCGCCGCCGGAGCGCTGCGAGGAGCGGGCGCTGCCCCGCCGCGAGACCGCTCCGGCCCGGGCGCCGCGTCCCACCGCCGCGGATCGAGCCCAAGGAGAGTGGTGGGCACGGTCTCACAGCTGCCACCCAGCTCTTCCAGCCCTTCAGCCAGTGCATGGACCATCAACGCCCCCCAGCTCACGCCTGACAGCAGCAGCCTGGCAGAAGAGGCACCTCGGAGAGCAGCATTCAGACTGT	251	same_strand	0.0284515807846025	0.403698901883018	noncoding
XLOC_002411_TCONS_00004390	1:111082110-111093632(-)	CATTTCTTTCCCTTCATCATGCTTGCTGTATACGCCTCCTTTTATCATCAGGTTGAAATTGCTCTAAGTAATACAGAGTACTTCCTTCATAAGACATCGTGTAAGTTTAATAGTATCTTTTGAAAATGATGACTGCTGTCAGAGGACTCCATTCACATGCTTGTGGACAACCTCGCTGAAGCATCTTACCTACAAGTGGCCATCGGGGACAATTGCTCAGCCATAGAGACGAGTTTCAGTGACTGCTGCCCTGATACCATAGGCTTTCCTGCTTTTGCAAGCACTGAAGCCTGATATATATCCTGCAGAATGGAGAAGGACGGAGCATTTTCCACTTCAGGTCTTTGCTGAAGGAATCATTCTATAACCTCACCAAGGTCCCCACTCCCAACGAATCTG…	1155	divergent	0.0975998381334908	0.277231167428761	noncoding
XLOC_013533_TCONS_00024456	4:40544551-40574563(+)	ATCAGCCTTGCAACTCAGGCATCAGATAGATGAAGATTCTTGAAAACTCTTTGGTGAAAGTCCTGTTTTATAAGAAAATGTTCCAGGGTAATTTCGGTCTGCATAAAAGAAAATCTGTCAACAACATCTTGTTTGCCTGGATTTCTTGTCCATTCTAGTTTCCTCTAAAAGATCAATCTCCACACAAAGCTGTTTCCACTGTAGCTGCAGAATGAACTGTGAAACATATTTAAGAAGAAATATCCATGTACAGGAGGCTTTGTCTGCTTTTCAGCTGGAACTGGAAATTCCCAGTTGAGCAGTAACTGGCATGATGAGATTTCATGGAGATTATCGACCAAATAAACTTCAGCAGCTTCAAGGGAACCATTATGGACACATCATGTTTATTTCAATAAT…	922	divergent	3.61457689316775	0.00269691504816365	noncoding
XLOC_009649_TCONS_00017475	21:3948254-3949353(-)	ATCACGGATTGATCTCACAACCCTCTTTTGTTTTGCCTCTTTTATTTTTGTCTGATGGAAACTTAAAACAAAACAAACGACACAACACAAACATCACCCAAACCCTCCTGTCCAGCAGTCCCACCTCCCAGCAGAGCCCGGAGCTCCTGGCTCACGTCGGAGCCACGGCACGGCTTTGGTTTGGAAGTGAGGGCAAAGAGACTTCACCAAGTGAAGAGAAGCCATCAAATTCCTTGTCTTCACCCGAGACTGCCTCCGAAACAAAGATCCTGACTTCTCTCCCCGCTTTGTACACTGGAATGGACCTTGAAGCCTGT	317	same_strand	0.0280132010764014	0.460924942394733	noncoding
XLOC_004666_TCONS_00008404	13:17742649-17744932(+)	GCACTGGAGAGTTGTGACCCTGCTGAGCAGTGCAAGGACTCTACTGAGGCTCTTGGTGGACACAGCGAGAACCCACACCCGAGCTCCCTTTGGCCTCCATGTCTCGCTCTGGCCAGGCAGATGTGGTGTGTCAATGGATCAAAGCCTTCAGAATCCAACCAAAAGAAATGGGGAGAGAGGCTGCCCTGGTCCAAATGTTCCCTGATGGAGTCCAACTCCAGCTTGACCAACACTCACCCGGTCTGTCCCCGCACCAGCTGGCTTAGGGCTCCTCAGTTCTGATGGGATCTCAGTGCCTTCTGTCCCTCCCATGACCCAAATGCAGACTGCTCTGCGTTGCCCAAGCGTGATGCCAAGAGAAGAGGTAGGCACCACAACAGGCTGCTGGATAGAAGACTC…	988	same_strand	0.293708924864346	1.5099189014098	coding
XLOC_015003_TCONS_00027137	5:30758512-30776878(+)	CTTCAGTTTTTGATATTATATTGAAGATTAGCACTTATCATTATTTTTCAGAAAAACATTAGCAGCTATTTATACACACTGATAAGATTCCTTTGCTCTTCTTGGCTACACAGTGCAAACTCTGACTGTCGTCCAACAACACATGCTCCTGTCTATTCATCCTATTTGCAGATCCCCACTGGACTCACAGCAAGTACCTCTGGACAAGATCGAGCACACATGACAAATGCTTCTGACTTCTTTTTAAATCGAACCTGGAAGGCCATCGCTGAACAAACAGAATGCTATACAACCGTGGCCATAAATTGTGAAAGCTAACAATAAGTGCAAGATTACTCCCTTGGGAAAGCAGATACCTGTGTTCTGAGACATGAATCTACAATATAATCTCGCAGCGTA…	589	intronic_antisense	0.219985029700748	0.784447362526058	noncoding
XLOC_015907_TCONS_00028776	5:59508901-59510881(-)	AGACATTCCTGTGGGTCTGACCGAATATTCTTTCCTTCTGAGAAAATATTGTTTATTTATCACCAAAGCCCAACTGCACAAACATTAAAAAAAGGTGCATTAGTGGCCCTGGCAAAGTGTGCAGCTCCTTGGTTTGGAGAAATATTCCTATAAGAGTATCATCTGAAAGGGACCAGAGGAGTTGCTCTGTGCCTGGGTGCAGGAATACAAGAAAGAATATTCAGAGCAGAAGCTATGGGACAACATAAACGGCACGAGAAAGCAAGGCTGAGAACCAAGGACACTTCCAGAAGAGGAAAAAGCGAAGTCAAGAAGCATCGTGTCAGCGGTACCATCGGACAGCAGCTGAGAGATACCACAGTCAGAGGAGAACAGAGGGAGAAGAGCAGAAAACGATTA…	508	same_strand	0	1.63353648543496	coding
XLOC_014175_TCONS_00025632	4:27163124-27186795(-)	ACATAATCTACAAGACCTCACTCATGCCTTTACAGAAGACTTGGGACATAGTATCTCCATGAATACTGGCAAGGATGGCCAAATATCAGTGTAGTGACTCTGGTCTCTCCTCCATAGGAGGTCTCAGAGGGTGATGTTGGACAATTGCTCATCTGCCCAGAGGATTCTCATGAATGTGCAATATTACCTTCATTCATCTAGAGCCCTACGGATGCAATGATCATTTTAAAGTGATTACTGCAGTATAAGTGGCTGAAGGGAAGGGGCAGATCCCGGAGCCACCAATCCCCTCCATGTTTCTGATGGCCATGCTCTGCCTACACCACAGCTGCCATAACTGCTGTGATCACAAGGGCAAGGCCTGCCTTTCACGGTGATGTTTCAGCAGCATGAAAACCA…	568	convergent	0.814408716876203	0	noncoding
XLOC_007434_TCONS_00013383	2:51181009-51213325(+)	AGGAGAGACAATAATGTGTTTACAAATGATTGCAACTCACACAGGGAAGAGAAACCACTGCTCATGCCATATGTGTTTCAGAACGAGCTGCTGAATACCAGGGAGGAAGCCCCAGATGACCAATCCTGTTGGTATCAAGGTGGGTGAAAAATCTATGGCTAAAGTTGGAGCAGCATTTAACATTTACAGGTACAGCTGGATGTCTCAATGTTTGTGGGAAGCCTGCTGCATGTCACCATCTGGAAACAGAAACAGGAGGTGAGGCTGGAATTGCAGTAGGACATCTGAATCAGAAAAGGGAGGTGAAAGTCAGGAGCCTGTCTCCACAGGGAAGGTACTCCTCCTCTGGATCTGCTCCAACAACGTGATGTCCTTCTTGTGTTACGGGACCCAGAACTG…	437	intronic_antisense	0.886454903599537	0.0327511266899844	noncoding
XLOC_014834_TCONS_00026827	5:15687699-15692542(+)	ATTTTGCCATCTGTATCAAACCTATGGTACACAGAGGAAAGAAGGCGAGTATGTGAACATCAGTTTGCAATGAACTGAAGGCTGTGATGAAAAGCCAATTACCACGGGTGGGCAGATGGAAGGACACCTGAGCTGTGCAAGGATGCTTGGAGCAGCATAGAGGCATGTAAAGATGCTGGATTAAATCACAGCACTTCTCTGTGATGCATTCAGCATCTGTTCTTGCATCCTCATGAGACCAGCTCTGTTACACTAATCCTGCATTTGGAGAAGGAATTTTGGGGTGCGCTTTGTCCTACACCACGACTAAAGCTCAGGGAACAATGATCAGAACCAACACGATGGATAAAAGAAGAGGGAAATGCTACCATTACCAACAGGCAGAATATGAGCAACTGG…	787	same_strand	0.272689972430449	0.00398111503769959	noncoding
XLOC_000209_TCONS_00000403	1:30917857-30926352(+)	AGTTGACAGCATCCCCTGCCCTTCCCCTGCGGCATGCAGCTGCCCACCCCCAGCTGCACCCCTGAGGTGGTGCTGAGTTTGGACTGCAGTAAGGGAAGACATCACACAAAATGTTGAACCACGCAGTTCTCTGCCAGGAGTCACCACTAGAAATGTTCAGAGGTTCCTGTGGCAGGTAATCCTCTGCCTGAACACACAGCCGCAGTGGGGTTTATGAGCTGTGCACTGTGAAGAGGATGGGAGCACAACCAAAGGCCTCGGTCTTCAGGACTTCTGCAAGCAGCAATACTTCGTCAATTCAATCTCCAGTTCAAAAAATTGTGTGAAGGGCACAGTATACTCTTGTGGCAAAATACTTTGAGGAAAGAAACAGAACTGGATGACGATTCTTGCAGGGCA…	771	convergent	0.0881112413129838	0.259073634881634	noncoding
XLOC_009218_TCONS_00016650	20:13409009-13425061(+)	CAGGCTGTACTGAGCTATGTAAAACTTGATATTGAGCGATTGGCATTCATTGCCCCCTCTGCCTGGCCTGATGAATGAGGAGCGTTAACCATTTAAATCCCCGCAGCAAATTCTCACAGTTATCTGAAATGCGGGACGATCGTCTCATTTCGGAGCCCAAACCGGGTGGTTTTGGTCTTGTTCAGCTGCAGCTCTGTGCTGTCGGGACTCTCTTGCTGCAAGCACCCAGCAGAAGCACACGTGGAACTGCATGGCACGATGAGCTTTTGTCAACACGTGGATGGACTGTCATGACATGAGGATGGACGGTCGTGATACGAGGATGGGCTGTGACAACACGCCAAGTTTCTGGGTGCAGGTGGGAGCTGTCCAGCAGGGCCCAGAGCTCTGTTCTGCTGC…	1439	exonic_antisense	0.274050794326048	0.30052266365967	noncoding
XLOC_011081_TCONS_00019972	27:807879-808346(-)	GAGACTGGCCGCGGTGCTCCTGGTGGCTGTGAGCAGAGCCCAGGTGCAGCAGGAGCCGTCGGCAGAGACCAGCGAGGGCACCGGCATCAACATCACCTGCTCACACCCCAACGTACAGCCCGGAGATTACATCCATTGGTACCGTCAGCTCCCGGGCCGAGCACCCACTTTCCTCGTGAACGCTTTTAAAGACTCCAAGGAGTTGCCGGACCCGGCGGGGTGGCTGTCGGTGTCGGCAGACCGGCGCTCCAGCGCCCTGTGGCTCACCCGACCCAGGCTCGGGG	284	convergent	0.0863778057330258	0.181151006874059	coding
XLOC_002097_TCONS_00003832	1:73148370-73151172(-)	CTTCAGAGTACATAGAAGTACACTGAGAAGCACAAAGTAAAACATGTCAAAGGTATTCTCTATATCCTCAGAGTAAATAGAGTATTTTTCAAGCTGAAGAAATGTTCCAAGCAAAAGTGATAAATGCAAGAACAAGTCTGTTTAATGGAAGATAACTGCAACCTTAACCAATGAGAGAAAAAATGCTTCTCCATAAGAAAGCAGCATGTGAATAAGTACAATTAGCACAGGTTTTGAAAAATGGAAAATGTAAAACTTCTGAATGAGAATAAAGGAATAAATAGCCTCTTAAGGAAGACCTCTTAAAGGTTAATTTCCTTGACTGGTTCTTCTCTGGCATTCTTTTCTTCCAAGGTTCTGTGTTTTAAATCTGCCTCTTTTTATGGAGGAGGATGGGAT…	429	convergent	0.156315758958893	0.150071575516415	noncoding
XLOC_007160_TCONS_00012886	2:13502403-13521925(+)	ATCTTTCCCTCCTGAGTCTGGTTCATGGGAGTTGTGAGGAATCTGTGAAAAAACCTCGTCTGTTCTTTGTGCCACCCTTTTGCCACTACAGCCCAGCCTTCCAGGCCTGCTGCAAAGGTCAGCCCTGACTTGGCAGAGGAAGAGCAAGGGTCAGAAAACCGGGATGGGGAAGGACTTATTGAAGAACACGTGCAACCTGATGAACCAGCTCCTCTGCAAAGTGGTGAGAGAAGGCTGAGGGCATGGGACCATGGTACGCTATGAATTCTTCCTCCACCGCAGAAGGATTGGGATGCAGAATTCATCCTGGGAAGGAAAGTCTGGAAAACCGCTTTAGTGTTTTGTGGACCATTAAAAAAAAAAAAAAAAAGGAAAAAAGGGATATTTGTCATTGCAGTG…	722	same_strand	2.99337985982347	9.0988821931391	noncoding
XLOC_006615_TCONS_00011912	18:10175116-10175775(-)	CCCGTCTCAGCCCCGGCGTCGGGAGGTGAGGGGTCCCCGCAGGTGCCCGGAGCTGGCGGCTCCTGACCGCGGTAACGGGGCTGACCCCGAGCCCGGACGGATCCTCGCGGGGCGGCCGGGAGCTGCTCCGACCCTCTCGTTCCGGCCTCCGCTGGCGGTGTCGGGTCTGTGTTTGCCATGCGCTGTCCTGGAGGAGCGCGGCCAGGCTGGCTCCGTTCCGCCCGCCGCGGCCCAATTAGTGTCACGTCCAGG	252	convergent	1.45611027717853	5.43368157063368	noncoding
XLOC_007768_TCONS_00013964	2:107951538-107960383(+)	GGCCTGGCGAGACCGCAATTGCTCTACCCCACAGATTGACGAGCCCTCAGATGCCGATTTACTGTACATGGCAGCCACGCTGGAGCCGAGGCACATCTGGAGTGGAGTAAGCTTACTCAGAAACAGGGGCCAGCTCCAGCCGGAGCCAGCGGAGCCGAGCGCGGCACTTGAAGGCAGCCCTCCTGCCTCCCTTCCCTCTCCCCGGATCCTACTAGGAGAGGGCCAACATTTATCTTGAACAACCTTAACTAAGTCTTGACCTTCCCAGTCAGAGAACCACTGGGCATTACTTCCCTATGGCTGCTTGAAACCATTCACAAGGTGAAAATCACAGAATCACAGAATTGTAAGGGCTGGAAGAGACCTCCAGAAATCATGGAGTGCAGCCCCCCTGCAAAG…	778	same_strand	0.0663064641379012	1.79651052708818	noncoding
XLOC_008292_TCONS_00014939	2:38003224-38004333(-)	TGCCATTCCTGGGAAATGACAGAATACAAAGCCGTGTGGTTATTTCAGAGATGTTTTTCTTTAGGTTACTGGAGGTCCTCGTCATTACGTTTGGTCAAGCTCACGGTAAAGTAAAACTTCAGGAAGTTTACCTGACCTCCTGATGAAGGACTATTTTTATCATGTTGTCAACATATGTGTTAATGTACAAACATGTTGGTGG	202	same_strand	4.65788805793231	0.204460602751934	noncoding
XLOC_021980_TCONS_00038716	Z:16011734-16039391(-)	GAAAGGGGAAACAAAAAAGAAGTTGCATTCTTCAAGACATGATGTTGTTCCAAGTACTTTAGCCAGAAAATAGAAAAACCTTTCTTGGCCCTCCTCAATGGTTTAGGAAGATCCTGACTGTCAGGGTGTATCAAGTTAAGTGCAACATGAAGAATGAGGCAATATGAAGAAAAATCATACGTACAGCAGTCCCAAATCTCCAAGAAAGCACTTCAGTTGAAGAAATAGTTAATTTGATTAGTCATGAAGAGGCCTGCTCTGATGGACTGCAGCTATTCCTGTGGAAAGCAGACTGAAGTTCCATGTGCTCTGCGACTGAGACAGCAAAGGTCATTCAAGTGCACAGATGTGGGATGTTCAGCATACTGGCCAAAAAGAAATTCCAAACTCCAGAAAACG…	1057	convergent	0	0.997542079270255	noncoding
XLOC_004503_TCONS_00008096	13:7390744-7393638(+)	AAATTGTTTCATTCTAAAGCAGAAAAATCTCATCCTCCTCCATCCTCCCTCCGCCTCTCTCAAGGTTTCCTAGCAGAAGACACATCTGGAACATGCAGCACAGTTTGGAAAGACTGAATAAAGCTTGAGACATTGATTGCCAAGCTCTCCATTTGCACAGTCCCTTGGACTGCGACCAGTGCAACAACCAGAGGGAACTCTGCAGCCCACTCAGGAAATCTCTGTTCTTCAGAAATGTGCTACCTCTGCTGTGTGGAGATCTATGCTCAGCACAGAGAAATTACAGCCATGGCTTTTGGCTTTTCTTCTGCCATCTATCACAAGTTCCTGGGTGGTCC	338	divergent	0.462541971818325	0.0719992721332195	noncoding
XLOC_008068_TCONS_00014519	2:7817082-7822802(-)	AGCAACCAGATGCATGTTTTGAATTGACACAGGCAGTTTATCCATATTCCTGGACTGCTAAGCACTACTTTCAGCAACTCTCAGGGCTAGAACTCATTCCCTGGGAAATTTCTTTCCTGATGAATCTTCAAGATTTACCAGCAGGAGTGCAGATCTGAGATAAAACGACCCATCTTTGCTTCTTTCAGATGGCAGAGACCAGCTTCTGATACTGAAGTTTCACTAAAACCAATGGCAGCAATGTGAATGTGCACCCATTGAGAAATTGGCCCCAGTCACGTGTTTCCTGAAATCATCTGCTTAGAATAAAGGTTTAATGCCCCATCATACGGACTGGTATTCTTCGGATGGGAGGCCTTGTGGTTACAGCCACAAAGGAGGAAACTGTCCCATGCATTG…	568	divergent	0.161654480087686	0.186722484913796	noncoding
XLOC_018505_TCONS_00033538	9:22231783-22235874(-)	CGCGACGCTGCGGTTCGCGCTCAGTGCCTGCCCTCTTTAAGTCGTTCTGAACGGCTGGGAAGAATCGCTCCGAGACGTGAAATCGTGTAACACCATCCACAGGAGGTAGAGCCCGTGTTGTCACCTACCCAGAATCATACCCAGGTACAGTCTCCAAAGCTGAGCAGTGAACTGCATTGGCAGAGGATGGGCAAAGCTGGAATGAAGGTAACACCAGTTCTCCAATAAACCTCATGGGAGAAGAGCTGTAGGGTATCCAGAAACCTCCATCCTGGTGGGTAAGCGAACCACCTCCGTCCTGAACATCCCCTGAGGATTTTACAGTGCATTCCTCGTCTCTTGCTGGTGAAGCCACTGCTGGTGTTGAGCTTTAATGCCTTTAAGTCTGTACCACAAAAA…	638	divergent	7.17049200728873	5.18995587293572	noncoding
XLOC_018112_TCONS_00032802	9:13514777-13520731(+)	TGAGGCCAAAGCACAGGGAGCGGTCAGGCACCTCTATAACAACGACAGACAACCACTGCCGCTCCAGACCATGCAGTTCCTGCTTGAACAGTTGCCTGCTGACAGCTTCCCACTACCCCAGGGGCAGTGAGGGCAGTGCTGAGGGCGATGCAGCCCAGGAGTTGGATCGCATGTGTAGAAATCTTCAGCACCGTCTCCAGAGGCGATTTCCAAGGAATCAGAAGCTGAATTCATCAGACGTTTGCTGAGGGATTTGGGAAAAAGAAAACAACCAACACAAAACAACCATAAACAAAGCCCAGCAGCCCAGCCAACAAACAAAAGCAACTTCAGGAAGAAAGTGGCAGAATCCCTAAGGTGCCATTTAGGAAAAATTGGAGGAAATCAGAGACCAGCACT…	522	same_strand	0.174533544544471	0.53983892102375	noncoding
XLOC_015771_TCONS_00028540	5:49017847-49054365(-)	ACCTATAACCAACACCTGTGTGAAGAGATCAAGGATCCTGATTTGTTTCTAGGACAAGCTTCTAAGAATGGTGGTGAAACATAACAAATTGTAACCTTTTGTGACTGATTTCAGAGGTCACTGCTTCCTTTTCCAGCCTCACAAACAGTTTTCTCAATCATCTGGGTGCCTCAGCGCTTGGATCTGTGTCCTATGATTTGATCTTCTTTTCAGAGTGTTCTCTCATTTGTCTCTGTCCATGTGTTGTTTTTCTGACACTTCTTTTTTTCTAGTGGCACTTTATAACAAATTTTCTCTATGATGAACTGTTAAAAGAAGTGAGATATCCAGAAATAAACTGGAAAAAAAAAAAAAAAAAAAAGAAGCAACTGACCAATAATCTGCATAGAAACCATCCAG…	918	convergent	0.443069907790022	0.319193815175554	noncoding
XLOC_016801_TCONS_00030462	7:19987683-19993139(+)	CCCATTCATCAGCAAACACACCGGATCGATGCCGCTCTAACCTATCGGGTGCTCGAACCAAATCTCCAGGTTAAATGAATACCTGACGAAAGGGCCCACGTTTCAAGGCAGTGACATTTGATAGCTGAGAGGAAAAGTGGCTTTAATGAAAAGCAACCTTTGGAATTCCTGCTTGTGAGAAATCCAATTCAGCTTTTTGTGCTGCCAGCAAGAAATGATCAGTAGCACCAGTGTTTATGAGCTGATGAGAAGCAAAGCACTGTACCTGTGGAAGAAAAACAAAAGATCAACTCGGAG	297	same_strand	0.3021923460223	0.1669289250606	noncoding
XLOC_016039_TCONS_00029064	6:15880444-15882147(+)	AGGCCATTTGCATGCAGGTGACAAAGGCCATGGCTGGGGAACGCATGGGCAGTATCACTGGGTACTGCCTGCCAGGGGCTGAGGCTGGGGTGAGGACCTCTTAAGACTGAAGCCAACAAGCACTTTGTGATCTGTTCCCAGGCAGGAGGGAACTGAGTTGACTGGAGAACATCAAGCCATCTGAAGAGGCACAATACAAGAGTAGGGCTTCCAGACTTTGCTTCTTGCTGTGCCACAGGTTCCTTGTGTGAGCTCTGCTTTAGAGTAGATTCACGTGTTTGGTTCCAAGTTGTCAGGAATGCCAGGAGCATTGCTCCAGACATACAGACAATCATACTTGTTCTCAAGTATTTGTCTTACCTGACTTGTTCTCTTGGCTTCTGCTTTGTTTCACCAAAC…	404	same_strand	0.229376465259083	0.0877296147797666	noncoding
XLOC_021547_TCONS_00037899	Z:29049414-29050770(+)	ATAAGCTGCTGCTAATGGCCGGGAAACGGTCTTTTTGTGTGGACTTATCTCAAGGAAAATGGCCATCTCAGGAGGTATGCACAGGACTCTTGCTCAAGCACCCAGGAATGTCACGTAGGCAGCAGAAAATGGAGGATAAAAGAGGGTCCAATAACCACAACGGTGGAAGCTGATCCTTCACCACAACCACGGCAACGGTAGAGGCTTCTCTCTCACCACGACAGACTTGAGAGGTTCTCTGCCATCTGATCTCTCATTGCAACGTGGAGGCTGATCTCTCATGATCTCTCACCACGACACAAGCTTCCTGCCTTCAGATCCTTCTCTACGGACCGTTTGCTGACGGACTTCCCTGGGCCTGCTACCTGAGACCTGCTGCTTCCTCCCTGACCTGCACCC…	845	divergent	0.0139595161023176	0.312588762088389	noncoding
XLOC_004423_TCONS_00007957	12:18135058-18143888(-)	CCTCTGTGTCATACAAGAGGAAAGGCCCAAGGTTCAGAAAGCAGCGCTGTGCTCTGTGCCTGCTGGCCATCGGCTGTGCAGCAAAGCTTTGGTGCTTCAAGGAGAGGGTGAGATGCTCTGCAAGATTTGAAAACGTCCCGATTTTTATTCCTGAAGAGTTAAATGACGTGGATTTACACTGACATACGCATACAGGCAGCTTTTTTCCCCCCCCAGCAGGTACAGAAGTGAGTGCCTGGTGTGACACCTGTGAACGGAGCTGCACAAAGCAGCAGTGACAGCGTGGTTCCCGCAGCAGAACTCAGTGCCACGCTGCTGCTCACTGCTCCAGCTTCCCTTCTCCTGGGCACACACAGACAAACTGGGTTTCCAGGCATTGGAAGTGCTCACAAGGACCCT…	610	same_strand	0.0947488202950809	0.190156707194973	noncoding
XLOC_011732_TCONS_00021165	3:21484213-21485161(+)	CTGGGACAGCAGGCTGGAGGCTGTGTGCTGCTCTGATACAATCACACAGCGTAAGGATACATCCGGTTGGAAGAGCAAAACTGAAACTGTTCTCTGACTTTAAAAGTCTGTGTGCATTATGAACACTTCTGAGCAATTTCACTTTCTCTGTGCAAAAGCTGTGGACTCTGCCTGGGATGCAGAAAGGATTTAAAAGGATTCTGTGTATTTTCAAGTTAAACCTTTGATTTAAGCATCAGATACTGAAGTTTAATGATACACTGAACAACTGTCCTCTTACAGTGAGTGAGTCCTTTTAAAGTTTCTCTACAACGGTGTTTGTTTTGTATGGTAAAAGTTAGTTTTCTCGATAGCATTTATGTTAGCGTCCAGTTTTCTCCTTCCCCCGTGTTAGCCACG…	841	same_strand	108.413905207518	13.1098669915216	noncoding
XLOC_005177_TCONS_00009332	14:2673569-2702501(-)	CTGCTTATCTTTGCATCCTCATTGGCCAAAAGTCACTTTGAAAGCGGGCCCTGGGAGCCGTAGCCTTGTTGGGGCTCACTGTTTGAAAGCACCTACCCAAGCTGCTCATCAGTCCCTGCCTCCCAGCAATGACTGCACCCTCTCCATCCCGTATGGCCTTCAGCAGTACCCACACACCCAGCACTGCCATTCCACCCATGGACCCGCACGCCTTTCACCAGCACTGCATTTTCTTCAAAAGAGGACAAACGAGAGCCATTGTCCCCAAACCTCCCTGGAGCTCCACAGGACTGCAGGAACTCTACAGCAAACCCAGACATTGCAACTTCAAAGACCAGCGTAAGAAAATGAAATGGGAATAGGGGAATAAATGGAAGGAGACGTTGCCAGACTGCCACC…	1217	divergent	0.165456013437132	0.340934787554337	coding
XLOC_012455_TCONS_00022495	3:10601086-10661804(-)	AAAAGCAAATATATTGAGGAGACAGAAGATGTTATGCATCTGAGATGGCAAAGAACATTTATCTCTTTTATGAAGCGTTGTGTATGAAAGCATCAGGGAGACTACATACTTCTCTGTGAGAGTGCAGGGAAGAGGATGCTTGCTTTGTTCGCTCATCTTTGATACGTGCCATCACCTAAGAAATGCCTCTCCAGAACACAAGGCACCAATTCATGGCCTGGTTCATCTCTGGTTCATGCCTCCTGAAACAGTAAGGAGATACCCTCTGCTTGGCACATTTCTAATTCATGGGGATCGAGGACAAAGGGATGTGCTGGGGTGGATTTTTCAGCGATTGCGTGGCCCCAATATTTGCAACTGGAAGTCTAATTACTAGAGGAGGAAGGAGGAGCTGCTGCT…	679	convergent	0.00639790540753566	0.176398950369186	noncoding
XLOC_003320_TCONS_00006015	10:3943352-3947384(-)	GGAGTTCCGTTCCACCCTTTTGTTTCATCCGCACTTCCATGTCAGATGCCATTCTGTCAGACTGCTCCTTTGCTGCCATCTGTCACAGCAACAAAATGTAACAGAATATTTGTGGGAATGTGTAAGTACTAATAGCTGGAGTTGGCATGAAAACGCAGCCTTTTGGCAAGGTTGAGCTCATGAGCTGGCAAACACCTTCAGGAGGCAGTGAACTCTAGTTAGAATCAAGGAGCTGGCCACATGCAGTGTCTTTTGCTCTGTGAATCCTGGGTCTGGTCAGCTCCAGGTAGCTAAAGTCTTCCATTACAGATAGATCTTTACCATAAGAACATAACTTCTCTTTCTGTA	348	divergent	20.1013711039483	1.80023825986122	noncoding
XLOC_012708_TCONS_00022970	3:40063999-40073499(-)	CCACGACATACACTCAAAGGATATTTTCTTCCTTGCAGGAGGTCCCTGCTTCCCATACCCACTGAATACATTTAACAAAAATACTTTTCTCTCTCTTTTGTATCTTGGAGGGAAGTCATCATATCTGCACTCATTCCATGATTCAGATTGGCCAATCTCTAATTGCTTGAGTTTGATTTCTTGTCTGTTTTCAGATCCCAGGACTGCTGATTATTCCTTCTCCTTGGTAGACCAAGCTCACCCACAAAAAACGTGAGAGGCTTCTAAACTTCAGCCAAATAGACATCCCAGGCTCTTTGCTTCCAGGAACGGAAAACTGAAGATAACACAAGATGGCCATCTCACCTGCTCCAGTGCTCCGACCAGATAGCAATGGCACACAGCAGCGAGGGAACGTGC…	579	convergent	0.22827652613125	0.436449849926012	noncoding
XLOC_005629_TCONS_00010157	15:2766522-2770724(-)	CAGAGATGTTCTGTGGGACCTCGAACTTTCTTTAACTGCATCCTCTTCCACCTTTGCTAGAGCCTGCAGTTTCAACTGCATAACAGCATTAAAATTGACTTTGGAATTAATTTTAAATAGATGAAATACTTGTGTCTTAGAATCTTATAGCAAATGCCCATAATCTGGCGTAGCAATTTTCTTTGATTTCCATCTTAAATATCTTCACGTAGATAAGGGGTGTTTTGTACCCATTCTTAAGAAACAGGCTCAGGGATGGGTTATGAAGAAACTTTTCTTGCGTGGCTTCTGCCGTGTGTTTTTTTGTTTCTTTCCAGCAGCAGCAGAACTGAAGACTTACGTGACTGATGGATTCATTCAGGGCATCTCGGAGAAATGATGCTGATGTTTTGGTGCCAGG	400	same_strand	0.746007991528569	1.70896897505004	noncoding
XLOC_001015_TCONS_00001910	1:116759456-116801508(+)	CACTGAGTAGCTGGTGCACTGATGTGCACTAGGAAGCATGAGACAAGCTATGTAAGGTTGATGAAGGCATGGAAATAGCAACACCAAACAGGTGTGTACTGCATACTGTGCTCTCAGAAGGTCTTCTGATAAAGCTGGAGGAAGGCAAAGTAATGAAATTTATCACCTCTTCCTGACAAACTTGATCACATCTGGCTATGGAAACTTGAGCAATTACAGGAGCTGAAACAGGAGCTTATCAAAATTTGATCCAGGACTGCTTAAAAGATTTTCATATACATCAAGCCTGAAGGAATGTGTGGAGAGGAATAGCAGCAGAGACTGCAGAAAAGGCAGATCAGAGAGTTGGAGCTATTAGTCTGAATCAAAACCAAATATTATCATATTCTGTATGAAATA…	815	same_strand	0	1.59595985695194	noncoding
XLOC_004964_TCONS_00008930	14:5202947-5210432(+)	CAGGCAGAAACAAATGTGCCAAACCAGCTGCTTCTGTTGACCCGTGGGCAGCACCAGCAGGATCTGCAACTCAGTCTCTGTCCAAAAATGTTGACCCATGGGCTCCTGCTCAGCCATCTTCTACTGCAGCAAAACCTTCGGTGGATCCTTGGGGACCAGCGCCCGCAAACAAACCCCTCTCTACTTCTGGAAGTACATCTTTTGACCTCTTCAGTAATTTGAATGGTACAGTTAAAGATGATTTTTCTGAATTTGACACACTTCGAACTTCCAAAAAACCAGCTGAATCAGGTTCCACTTTGCCGTCCCAGCATAGCGGTACCACAAGTCCTGATCTCTTTGATTCCCAACACTCAAGCATGACATCAGGCAAACAGAGTGCAGCTCGAAAAACCCCCG…	548	intronic_antisense	28.2436533132778	42.3083814580131	coding
XLOC_014859_TCONS_00026873	5:16818923-16826481(+)	TCTCCCCCAAGAATAAGAGCCCGCACTTTAAGGTTGTAAGTCTGAGCAATTCAGTAAATGATGCAAATACAAATGAAAATTAGCCAACAAAAGAAATTCAATTGAGTTTAATAGGAGGCTATTATCATACCTCGCATTCTCTGCTGCCCTGGCACAGGTAGGAACCAACCACAGGGGACGGAACAGCTCTGTCTGCTCACATAGCGCATACATACAAGGCAAACAGCAGCAGAAAACCCGGTTTATTTGACTGTAGTCATTAGCGCTACGCATTACAGGGTCAGTGCCGCTTCGCAGAGCGCTCCGCGTGTCCCCCCGCTCCCCAAGGAGCAGCACCGCACGGGGCCCGACAGATGTGAGCCCACCGCGGTGGGGTCCCTCCGGCCCTCGTGTCGCTCC…	453	same_strand	0.163949481156387	0.11279095594352	noncoding
XLOC_005721_TCONS_00010312	15:7970730-7998451(-)	GACGCGCGGCGGCGGCGCTGAATCTCTCTTACTTGTAGGTGAGATCAGTCTTGTCCCAGCGTCCCCCGGAAAGGACGAAGCGTTTCTGCCGGTTGCGCCCGTTCTGGCCATCCGGCAGCACCGGGAGGTCCGGCACACCACAACGGGGTGTGATGTTTTCGAGACATGTCCTGAAAGAGAAAAGCAAAGCTGTCACTTCTGTGTCTGGGATATGAGAGGTCTTGATGGACGGATGGACATCTACAAACAGCACATCTGCAGAGGGCCAGGAGGCACCAGGCAGCCACTCCAAGGCACAAGGGGAGGAGGAGTGAAGATGGACTCCAGGGAAAGCCCTCATTGTGGAACTGGGACGGGAGCTACCCAGGGCCGAAGGAGCATCCGAAGACGCAGCAGGTC…	683	exonic_antisense	1.51701871870949	1.22306874808082	noncoding
XLOC_008794_TCONS_00015852	2:114320922-114342305(-)	ACTTTCTCCCTCTTTGGGGGTGCCATGGTCTTCTAATTACATTATGTTATTCCTTCTCCCTGATTAGGTTTCTTTCACAGATTATTCAGAGAACGTATTGAGCAAGAGGAACTACGAGGATAAAATTAGGTGCTTCACAGATACACGTATACTTTCATCGCCAGAGAAGTGACTCCATTTAAGCCAATCTCGTCACAAACTCCGAGTGCTGGATGTCAGCTGCTCCAGATCAAGCTGGAGGTGCAAGCCAGCGAGCAGAGCATCTGAAAATGAGAGACTGCGGGTGAAGGAAGCGGGAAGGTGAATAAGAGCCTCATGCTTCCTGTTGGAGCATCGGCTGTCATGGAAAAGCAGTGGTAGTAGTGGTTTCCTCTGCACATCCATTTGAGGTCCCGGCTG…	1298	same_strand	0.0029589582067945	0.350520997961007	noncoding
XLOC_016637_TCONS_00030162	7:3707913-3729740(+)	TGCCACAAAGACCAGTGATGCTGTCAGCGCTGGGCACCTGCGTGAGGAAACGCCGGCGCAGCTAAAGCATGCAGTCTCATGGACAGAGGATGAGGATTGCAGCATGTGGAGCTCATTTGTCCCCAGATGTCACCACTTCACAGAGGTGGAGGGACTGAGGGGACACCTCGCTGCCTCTCTGGGGCAGACAGCCTTCCTGACCACTGAAGTAAAGCAGCAGGGCTGCTGCTGAAAAAAAAAAAAAAGTCTGTCACTTGGCTACCTTCATCTCAGTGCAGAGTTTGTAGGGAGAAAAAGACAGGTTGAACGCCCCGGCTGTCTGTTTTATGGACACATCAGTTTCAGGAATCAGAGGTGGCTGGGATGGAAGTGACCTCTGAGGTCACCGGTTCAGCTGGG…	1176	divergent	0.0942262940072375	0.707819485369767	coding
XLOC_015077_TCONS_00027253	5:38235093-38236488(+)	GTTTGCACGGCGGAGCCTCCCCACCCTCTCGCCGTAATTCCCCGGGGCGGACGAGGAGGGAGACGGGGATTAAAGAGTCGCAGTGCTTGGCAGAGAGCCCCGGCGAAACACTGGGAATGTGGAAAAGTGATACGGGTGCCCAGCAAAACAGGCTGCAGGAGGGTATTTTATGTGTCAGAGAGTGCAGGAACGTTCGGATGCCCCGGGGAACATGAACAACACCTACAACGCCTGGAACAGCACCGCATGCTGCGGTTCCAGCATTACTCACCCCCAGGACTCGGGCTCTTCCCCACCCAGTTACATATGACCAGGAAATTATAGCCTGCACGGCTCCAGGCCTGGCTGAACGGTTGCCATATCGTATGATGCACAACAGCGG	382	same_strand	1.46488914753832	0.653685781113065	noncoding
XLOC_003422_TCONS_00006193	10:16072965-16095963(-)	TTCCAGTGGCATCCTGCCAGTACCCTCTCATGAGGAAGAATCAATTTGCAAGGTATTGAATAAACCCTTGGGCTCTGCCTTGGAGAGGTGACCACCCATGAAACCAACTGACATGAAAGCACCTCAAGATAAGCTTTCATCTTAATAAATCTGAGAGGGAGGGTATGAAAGCAGAGAGTGGCCGTGGAGGTGCTTCCAGTGTGGCTATGGAGGCACACAGCTCCCGTTCATCAGGACTGTTCCTTGCATCTGTCTGACCTGACCTGTTGGCAGAATGCGGCTATTGCATTTCTTGTCCTGCAGTGTTAAGCTCGGTGCTGTGCCATGCGATCTTACTGTTCAAATATATCCTTTCTG	357	intronic_antisense	0.0630982472076982	0.129486795054973	noncoding
XLOC_002603_TCONS_00004741	1:140326854-140327783(-)	CGAAAAGAGCCGCGAACTACGGGTGGGGGTCTCCCAGCCGGGCTGGAAACCGAACGGACTTCGTCCAGAACCTCGAGGCGGAGGGACGGAATTGCAGAGCCGGAGACGCGCTTTGGTGGGAAAAGGATCCGCTCCCCAGGACGGGGGCTTAGCGCCCGAGTGGGAGGCACAGATTGCGCGTCGGAGGCCGCCGCGGAGCGAAGCGCTTCGTTATCCGACTGTGAGCAAACGCGCGGCGCGGAGCCCGGCGGGAGCCAAGTAAACCGGAGGAAATGAAGAGCGCTGGTATTGTCTGAAAATATCCTCCTGCGGCTAAATATATCACTTGACTCCTATTGTCCAGCGGCTAATCATTCTGCGTAAATACAGCTGTTTTCGTCCTCACCGTGCTCGCTGTAA…	404	divergent	0.0963059541032073	0.415570181969947	noncoding
XLOC_013021_TCONS_00023558	3:99086076-99108718(-)	GCAGATATTTAGAGGAAGTCCATTTGCTTGACAAAAACATCTATTACTTTTATCACCATTGGAGACCGAAAAAGAATCAATTACAATACTTCACTTGGGAATGACTAATTGAATTGTGAAACATACTGATGTTCTGAAGTCACCGAGAAAACTACAACATCCATCCTTCCCGTTCCCCTTGAAAACTGACACCTTTGCAGCAAAGGATGTAACAGCCATGATACCACAGAAAAAGAAGGTTGTAATTAATGTGGCATCTGTGATGATGAGGATCCACTGGAGACATATTTCAAGAAGCTAGAAGGAAGTCCTAAAACTGGTGTGAATGCCTTGATAAGGATCACAGTATGGGCTGGTACGCAAAGCAGACAGTTCACTGAGGTTAAAGATATTGATAAT…	665	same_strand	0.0254970115126676	0.682200175632781	noncoding
XLOC_005541_TCONS_00009983	15:9298585-9321230(+)	CACGCTTCTGCGCATGCGTTGTCACAGGGCGGGAGGATCGTTAGTCACAAGATGCAGCCTTTTCAAAAATCTCACCTTCAGTCAATGAAACGGAGGACCCCATACCACAAGGCCTGATTCTGTTAGCTTCCATGTATCCAAAGCTACAGTGACTCAGCTGACTTCGATGAATGCCCTCTGGAACTGTGCTAGCTGGAAACCAGCCTCACTCCTACCACCATGGAACTTTTTTTATGCTGTGACATTGTAATGGGAGGTGGAGACACCTCGAGGAGAAGGTCGAAACAGACACAGCAATTGCAGGCAGTAATGTCTGTCTATGACTGGAGAAAATCCTGCCTCAATTATAGAAACGTCAGGAAGACTATCCATCTTTCAAATCTGTTTTGATACGTTTTC…	965	divergent	0.649566352973469	0.630596653149662	noncoding
XLOC_000297_TCONS_00000580	1:45362482-45362908(+)	CATATTTTGACCTTTATACCTGCTCAGATTTAAATTTTAAAGGCTTCACAGACAATCTGCTTTAAGGGATGCTGTTCTATAGCGGTTAAAACCAATCTAGGTCCAGGCTGCCACGGTCTTGCCATGGTTGTGATCTCAGTGCCTCCTTTAGTCTGGCTTTTGCAACCACTCAGATATGTGGGAGCCCAGCCTGGCTGAAAACGAACTGCAGCTTTAGCTTTTAGTATAGCTGGGTCCCTCAGCTAATTCACTGCAGCACCGGTAGCATCTCAGGGGAGTTGGAAGGAATACATGCCTTGGCAATGAGGAGGAATGCCATAGCTCAAATTTAAATCAGTGTTTATATGCCACACATTACATCGTTACTGTCTGTACTGAGGTGGGAAAAACTCAACTCCT…	416	same_strand	0.546841823961249	0.944734164153246	noncoding
XLOC_013439_TCONS_00024287	4:29955393-29961202(+)	GAGGAGGAGGAGGAGGAGGACGAGGCGGGCGGCCCAGCCATGAGCGGCGGGGAAGTGGTCTGCTCGGGCTGGCTCCGAAAGTCCCCACCGGAGAAGAAGTTGAAGCGCTACTATTTCACTAGGAGGGAAAGACCTTGTGTCATGCAAATGACTTGAGCAAGGCAGGCAGAAAGATCAGACAAAAAGGAATCATCTTGTCAAGGCAG	206	same_strand	0.5804269337896	1.66012480009431	noncoding
XLOC_021624_TCONS_00038045	Z:43717378-43724972(+)	CGTCTCGCTGTGTTCCCTGTCGGATCGGCTCACTACTGCTGCTCCCAACTGCACGCAAGGCTTCAGTATTAGCATTTTGTGGAGATTATATGATACAGTTATATTTTGGTATATGTGCATTTGTTGAGATCGTCAAAGCTGAAACTATGAAGAGAAGCACACATCACTATATGGCTGACCTCATGTGTACAAGATGACTTCAGCAAGTTAAAGTGATCAGACTTCTTTTCAAAGACTACTAGATTTCCCAGGAAGAAATGATAATTTGATTATACTCAAAGGGAGGGGAACAAGCAACCCTCAGGCTGCTGAAGTACAGCTTTCTTTAGGTACCTTCCATCATGCTGAGTCAAGTACATGCACCCCAGCCCTCTGGAGATCCTGCACCAAATCACTTTT…	507	same_strand	1.19809234123145	3.28343560092013	noncoding
XLOC_010422_TCONS_00018858	25:743542-744262(+)	CTCATGCTCAAAATAACCCTTTTGGAGGGCTATAAAACCCACTCAGCCCAGTCCTCTCCACTCACCATCCCTCCCAGACACTCCTCTTGTTGCTGCAGAGCTTTGCTGACGCTCGGAAGAGATGGGTTCCAGCGAGTCCTGCCACAGCCAGAATCCCTCCTGCCACAGCTCCCATGCCTGCAATGACTCGGGGCCCTCCTGCCATTCCAGCAGCCAGAACGTCCCCACACCCGTGTACGCCTGCGTGACGCCATGCAGCCCTCCAGCACAGACCTACTGTGTGCCCACGCAGTGCTATCCCCCAGCGGTG	310	same_strand	0.0902401663267201	1.59180515925438	noncoding
XLOC_021514_TCONS_00037830	Z:24163527-24173770(+)	TTTCCCAAGCTCGGATAGACTCTAATTGCCACAGTTTACCAGAGTTATTCCTGGGGAGGAACAATCCACAACACACACCACTGCTCTCCACCTGTCCTCTGACTTCTAGTGACCCTTTGCCACCACCCATCCAGTGGTGCTGATGGAACTGGTTGTGGTTCATGCTGCAAACGAGGTCGCTGAGATGGCTCCACGCGCTGACAGCACACAAGACTGTGGCATGGCAGAGAAATGAGTAGCTCTTGGGAGGAGGCTGCCTTCTTGCTACAACCCTGGGATAGGAGCCTGGTATTGAGTGTGTGTGCATGTGTGCAGCAACAGGCTAACGCCTTGCCGGTGGACAAGCATCAGTAAATGCTCCTGGGCTGGATATGAAGAGCAGTGGGGGAGTGAACTCCC…	688	same_strand	0.0992267948828754	0.399200190598472	noncoding
XLOC_013646_TCONS_00024666	4:53992768-54012680(+)	GGGCACGTTTCCATACTGACTCAAGCAACACTTTTTCCCATGACATCAGACTCAAAACAACCAATGTATTATAGCCCATATGTTGATTAAAGAAAACCCAAGCAGTGCAGAGACATGCACCAGCCTACAGAACACCGACTGAACAAAAACTGGACTGCTTGCAAGACATGGAAGTTAATAAAACAAATAAAAAGCCCCAAGTTTTCAGGATAAGAAGCCTGGGTAAGACTTCTCAGCAAGATGAGGTTGTGAATACTGAGACAACTACAGCTTGGCAGAATCAGAGAAACCCACTAGGCAGGATAACCTACAGTTTTGTCAAGTCCAAGGAAAGTTAATTGGTTAATTCTGAAGCAACAACAACAACAACAAAAAAAAAGAACTGAGAGAAGCAAACAG…	402	divergent	0.0765267976458461	0.572760963781456	noncoding
XLOC_013075_TCONS_00023662	3:104709242-104710765(-)	GAACAGGGCCACGCTGCAGGATGTGGAGGCGGTGGCGGTGCTGGAGGAACCCCAATCCCGGTACCAGGATGTGATCAATGAGGCTCTGCCTGCCATCCGTGGGGCCAACCAGGAATTTGGGGAGAGCCTGGACAACGTGCGCAGGGAGCTGGAGGCTCACGTGGCCCAGAGCGATCACCCGCAGGTGGTGGAGAAGAGGGAGAAGCTGCGCAAGGACCTCCGCCTGGTGGCCCACGTGCTGAATCTCACCTCCCACCTTGCCCACGTCCTCGACGCCTCCTCCCAACGCCTCCAGGATGAGCTGAGCCACCGCCTGCAGCGCTCAGCCGCCCGTGCTGCTGCTGCCCAGCCGTAGGACACGGGCAGGGCTCTGCCATTGCTATCCATACAGCCTCGCTT…	461	divergent	0.50051702583029	1.85446606014192	coding
XLOC_009016_TCONS_00016258	20:445233-449237(+)	GCTGAGGGTGGAGTTGCCGTCGCTGCTCCTCCCTGTGCTTGCGGGCAGTCTCGGCCCGGGGCGGCGGCCGCTTCAGGCCAGGAAGAGGAGGGGACTTTTTCCTGCTTGCAGACATCAGGACCCAGCACTGTGGCAGTGAGCAGCAGCCTGCAGTCGGTGCTCCTCAAGCTCTGCAGCATGCCCTCTGCTCCAGGACAGCGTGCACATCTTCAGCAGGAACATGAGAGAAACGCGGGGAAATCATGGAAATGTTTGTTGAAGAAATTTAAAATAAAAAAAAGAAACCAAAAACCATAAATCACAATTAAAGGGAAAAGGTTTCAACAGCAACAAAAATAATAAAACCAAAAAACAACTGCTAAACAGCACCATCAAGATTTCTACTGGCAGCATCTGTCA…	535	convergent	1.0208074529433	0.189135530116516	noncoding
XLOC_015597_TCONS_00028217	5:28058964-28068129(-)	GTGGAAGCAAAGTTACCTTGTTGGAGGTTCTTGTCTTTGTGAGGCCTTGTGAAGTCATCAAATGATTTGGGACCATTTGGCTCCTACTCCACCTGGCCTACTGACATCTGTTGGGATCACGTGTTTGTTGTGGGACTGCTACTGAGATGGTGACAACACCTGGAAGAAAAAGAAGGAAAGGAGAAAGCTACCTCTTCAAAAAGCAGAATAATCTCATTGATTATCACTTTGATGCATTATTTATCATATAAGTGTATACAGGTGGCCACTTTACCAGATGGACTGCCATTGCACATGTGAAATAGAAGTTGCTGAGTGATTGCCTTTTTCCCTTCCTTGCTGTCTAGAAACTTACTTTCTTTAGCTGCCACATGCACCAATGGCAACTGGGGAAGCAAA…	543	same_strand	1.54617301263601	0	noncoding
XLOC_002169_TCONS_00003961	1:77844047-77846545(-)	CGGGCTGGCAGGACGGAGCGGGCCGTAGCGTGAACGCTCCTCACGGGCGAGCGAAGGCGGCTCCTCACGGGCACTTTGGTCTCGGGATGGGGCGGTAAAGGCGCAGGGATCACCAGAGCCGGCTCTCCGCCTTCTGTCGGGGCATCGCGGCGGAGTGCGGTTGCCTGAAGGGTCTTCGGCCGGCCTCGCAGCGGCGCTGGCACCAGGAACCCTGCAGCCACTGTGATGGCCAGACAAGAACCTCAAGAGAGGAACTATGACAATATGCTAAAGATGGTGGAGGATCTGAACAGGGACCTAGAAAAGCTTCTGGAGGAAATAGAAAAACTGACAGTGCAGGCAACCTGGATGGCATATGACATGGTAGTAATGCGTACCAACCCTGACCTGACCAATTCC…	447	convergent	0.304440685795593	0.953319805088743	coding
XLOC_016230_TCONS_00029413	6:31633878-31637138(+)	AGTAAAAGTAACAAGCAATTTCCTGAGACTGAGCTGCTCTAGTGCAATCAAGTCATGGAGAGGGGACAGGTCAGCAGTCTTCTCGCCCACCCCGGGGCCACCTGCAATGGCCCGAGCATGCACATACCTCTGCGCTTGTGCAGTGTGCAGAGATGTTGCTACGACGGGGCAGAGCTTCAGAAGGCTTTTGTTGTTGTTGTTGTATTTCTTTTTGTTGTGGGTTTTTTTTTTTTTTTTTTTTTGGCCATCCTCTTCTTTTGATTTCTTCCACATCGAAAACATAAACTCCGTAAAGCACTGCTACAATCCTAGAATATCCTACGTCAGTCTGTTATCCTGTTCAGCCAGGAGCTTTGAAACAAAGCACTGAAAACACAACTGTATTGGCCAAGGAGGCTA…	1015	intronic_antisense	0.135827805888283	0.129276638681147	noncoding
XLOC_015907_TCONS_00028777	5:59508901-59510881(-)	AGACATTCCTGTGGGTCTGACCGAATATTCTTTCCTTCTGAGAAAATATTGTTTATTTATCACCAAAGCCCAACTGCACAAACATTAAAAAAAGGTGCATTAGTGGCCCTGGCAAAGTGTGCAGCTCCTTGGTTTGGAGAAATATTCCTATAAGAGTATCATCTGAAAGGGACCAGAGGAGTTGCTCTGTGCCTGGGTGCAGGAATACAAGAAAGAATATTCAGAGCAGAAGCTATGGGACAACATAAACGGCACGAGAAAGCAAGGCTGAGAACCAAGGACACTTCCAGAAGAGGAAAAAGCGAAGTCAAGAAGCATCGTGTCAGCGGTACCATCGGACAGCAGCTGAGAGATACCACAGTCAGAGGAGAACAGAGGGCCAATATATCTGAAGAACAG…	577	same_strand	0	1.63353648543496	coding
XLOC_012999_TCONS_00023517	3:93166160-93169154(-)	GTTAATCATGAAGATGAAACCATCAAAATGGAGTTTTCATTTAAGCTTTACAATATTATTGATGTCCCACCCTGTAATTTGCAGACTAAATGCATTTTTGTGCTATGTATTGTTAGAAACATCTATCTTTACCAAAAGATCTTATATTCTCATATAATGTATTATACCGTGTTTGCAGAACTTAGTTGTCCTGTAGTATATGTTGAGGGACTCTGGAGCTACATCACTGTTAACATGGAAAACCTTTTGACGTTTTGTATGACCTAGACATCAGTGACTGTCTTGCTGCTAATGCTGAGAACAGATGTTGCCCTGCAGGAGGATGCACAGAAAACTTGAAATGTAGATGGAAGATGGCAGGACTAGAGATTATTAAATGGAGTCTCCAGGTGGTGGCTC…	470	same_strand	16.1034118059781	7.30471348188115	noncoding
XLOC_013051_TCONS_00023619	3:104006298-104008771(-)	CCCCGGAGTTCCTGTTGTGCAACGAGGCTGCCAGGGGACAGCAGGGGACGGCCAGCAGGCCGGGCTCGGTATGAAGCAGCCCATCCCGCCGTGACGGGTTGCCAGAACGTAGCAATGCAGAAGGGGCCAACAGAGAGCGGCGGGCATCGCCATGGAGCCTTCAAATCCACATCTCTTCTATGCGGAGATAAGGATGTGGTGTGGGACCATGTCCGAGACCAGGCAGAGGACATCAGCTGCCCTTCCTCTGTTCACTGGCGCCGTCACTCCATCACATCCCAGCACAAAGCCTCTCTTTAGATGCATTTACACCACATGAAGGCATTGAAGCCAAGAGCCTGATAAAATGAAAAGCAATTTGACAGGAAAGCGTTATTTTAAAAGTATTATTATAAAACA…	455	intronic_antisense	0.0928397921233075	0.175926707921663	noncoding
XLOC_000531_TCONS_00000994	1:62002951-62005695(+)	GGCTGAAGGACGGCGCCGGCGGGCGGACCGAGCGCGGGCCGCGCCGACGGGAGAGGGAGGCATCGCGGCACGGCAGGCACAGCGGGCACGGCACACCCGGAAGAGCCGCAGCGAGGAGTTAGGGGAGAAAGAGATGCCTAGATGAGACAACTTTTTCTTGATACGTAAGCTGGTGAGGTTTAACGTCTGAATCCTTCCAGTCTGCTGACAGGACGCTGCTCTGGAGCTGCAGATAATGTATCTTAGCCAATCTTCCTAAGCTGCCACGCTGCAGATGAAACACAGGCGTGCTGTAGTAGAGGCTTAAAACAGCATGGAAAGTCAATGGAGAGGTGCTCACAAGAAGCAATGTAAAATTGGAGGAAGGTGTATTCTATTTTGGGGCTGCATCAAGATCGA…	500	intronic_antisense	1.47829255416371	0.702717565497352	noncoding
XLOC_000550_TCONS_00001043	1:65013271-65029326(+)	TCTGTACATCATTTCGGTGGTAAATTACGGTTGGGATATGTTAACCCCAAAGTCATCATAAGGAGACTCAGAAACAGTTCATGATTTCCTGTGATGAGAAACTTGTTTTCATATCCTGAATGGATTTTCATATCTTTGGAAGAAAATCTTTCTTGTGTACATACACATTCTTCATGTGATCAAAGTGAGGTCCTGTTCCCTTCAGCTGCCTTCTGGACATCACTGCCTCTCTGGTGGAACAGCAGAACAGATGTTAACTACAGCAGTTGCTCTCAGTAAATGGCTCACTTTCTGTAGTGGCTCATCTACCTTCTGGCTGAGCAGAAGAACAATCTGATATCAATTGTAATGCCATCCTCAAAGCCATCCTTCAAATGTGTGGAGTGGGAGAAGTGAAGG…	802	same_strand	0.0846324971782012	1.50166518837525	noncoding
XLOC_012881_TCONS_00023303	3:66629905-66653638(-)	TGGGCGGCCGGCGCTCTTGGCAGCCAGAGATTTGCCTGGGTTTGTTCCTGAAGGACTGGTGTGAGTGAGAGGTCTCAAGTGACCATGGTGGTTTAAAGAATGATCTTGTCACGTGACTCTGAAGTAGAGCAAGAGTTGCAGCAGACTTCAACTTTCAGTCCTACATTGCCTGTTCAAGAAAGGTCTAGAGAAGAAAGTCCTAAATAACATGGTGAATTAAAAAAAAAAAAGATAATTGCTGGAGTATCATCACAGAATGGCCTGGGTTGAAAAGGACCACAAAGATCATCCAGTTTCAACCCCCTGCTATGTGCAGGGTCGCCAACCACCAGACCAGGCTGCCCAGAGCCACATCCAGCCTGGCCTTGAATGTCTCCAGGAATGGGGCATCCACAACCT…	764	same_strand	0.0942240384295815	0.409167974083199	coding
XLOC_006485_TCONS_00011691	18:2492967-2507488(-)	CAGGGGAGGAGAAAGGGAATGAACCAAAGTGCAGAGAAGTGATGGCTTTGAGGGCTTCCAAGGACCATCATCAGGGAGAAAATAAAGAAGTTTTCTCGTGGCAGTGAGGTGTTCTACAGTGAAAAAGAGCTGGGAACCTAGCCTGGATTTTTCTACCCTAAGGAAGACACAAAACCTCCTGAACCTCCAACCTTGAAGCCTTCCCCCTGCCCCAGCCCGGCTCACAACGCTGCTGCTGTATGCCCATGAGCGACCCAGGGAGCTCTTCCATGCCAAAGGCAACAGCGTTCACCCACCAATCACCCCAAGCGAGCCCCTGGCCCCATTTTGGGAATGGCAGCAAACCCCTCACCTCGGAACCAAGCTCTCACCTCAGTGCTCAATGTTTGCAGGAGA	396	same_strand	0.282061198509887	0.0605775314560665	noncoding
XLOC_008488_TCONS_00015293	2:62639724-62674607(-)	ATTGACTTTAAAGATCAGCCTGTGCTTATGAGTGCTGTCATTGGTTTACCATCACTCCCCAGTCTGACTTGATTTTTCCCATCTCATCAAAGACAAGCTACTGCTGTGAGCTGATACCATGCCCTTTTTTTTCCCCATGGCTCCGCTGTTCTCCAGGAGATCACTGTCTTTTTTGAACTGAAGAGCCCAGAACTGGACACAGTACTCCTGTTGTGGCCTCACCAGAGCACAGTAGAGGGGGAAGATTGCCTCCCTCGGATTGCTGGCCATGCTCTTCGTGATGAACCCTAGGATAACACTCGCCTTTTTGGCCACAAGGACGCAAGGAATGCATTGAAACCAGAACCCACCCATGTCAGAGACAAGCCTTGGGCATACTGAGATATTATGTACACCTTC…	701	same_strand	0.315372068975315	0.0136393493487799	noncoding
XLOC_018443_TCONS_00033433	9:15515593-15525548(-)	CGGCTTATTCATAGGAAGCGACTTTCAAACTCATAATCGGGAATATCTGCACGGCTGTGGGTGATGGCAAGAAGGTGCTGTGCTGTGCTGGGGAGGAGAGCTGGCTGACACTGAACCCATTGGATGAAGCAGGACTGCGTGGGACTCAAATAATTTTGGAACTTAGCAGCACCTTTGCTCCCAGAACGAAAACTGGCAAGATGGTCAAGATGCCACCGAGACAGCTGGGAAGTAAATAACTTCTTTGCACAGCTGACCAGCGGCCTCTCCAATGGCTGCAGAGCCTGCGCCGGTTGGGGACGCGCACGGAGCTGCACGGATAATGGCACCGGGTCGGCCCCTCATCGAGTGGTGGAGGCACGGGACCTCTTACAGAAGAGACCTGTTGTAATCCGCAGC…	448	same_strand	7.21527367136397	1.3503267066349	noncoding
XLOC_004179_TCONS_00007528	12:18579534-18579930(+)	GCCGACGAGGGGAAGATGTGATGGAGCGGAGTGTCGCAAGGGGCAGGGGCACAGCTGGGGCTGATGACGGGGAGCAAAGGTGCTCATCCCAGGGGCAGGCGGTGGGGCCGCTGCCCGGCGCTTCCCGCTTAGCCCTGGATCCGCTCCAGCGCGCGTGAGCAGCACGAGCCCGTGGGGAGCGCCGGGAGGCGCCGCTCGGAGGGGCTTTCCAGCCACATCCACATCTGAACCTCACGGCGAGGCGAAGGCGTTGGGGAGAGGCCGAGATGGAGATCTGCTCACATCCCAGAGCGCTCAGAGCGA	303	same_strand	0.585032387917806	2.33893356048737	noncoding
XLOC_012603_TCONS_00022772	3:27926825-27941529(-)	CAAAAGACAAAGAAAGGCTAGAAAAACTGCAGCAGATGTTTGTGCCTTGCACTGGTGTGGACATGGAAGGAGTCATGACAACACACTGCTAGTACTGAGGCAGATCACAACAGTGTCTTCTACAGTAGAACTGGGACTTGATGAGGACCTAAGTACATCCATCTCCCATTCCTGCAAGTGAGTGATGAAGGAAGTACAGAGATCTGTAAAGAACAAGACAGTGGCAGAAACGAGGAACTAAGGAGTCAGCCGAGCAGGATCATGGGCTGCAGACACATTGAGGAGCAGCTGAGAAGTACCTGGAGCTGGGGCTGTCCTTGTGTTCCCTGTCAGCCTGGGCAACTCCTGAGATCCTGGCACCTCTGGTGCTGGGAAGATGCCAGCCTGCACAGTGCCGTG…	525	divergent	0.161232115209827	0.0366488354989937	noncoding
XLOC_005119_TCONS_00009223	14:14287667-14292493(+)	GGGGAAGAGAATAAAAAGGAAGGAGAAGAGAAGAGCTGCGCTGTCACTGCTACCGCCACCTCAAGAGGCCTTCCCAGGCGCTGGCCCAAGGAGGTCCCACAAAAACCACGACGTCAGGAAGAGAATGCCTGGTGATGAGCTACAGCCAGCTCTGTTGGCTGCTGGGTGTGAAGCGGGAGGACCCGAAGCCCGGTCCCTTGCACGTCGATGTCATAGGAACGAGAGCNNNN	230	divergent	1.15384234826353	0.92017229894349	noncoding
XLOC_009357_TCONS_00016934	20:9653330-9655922(-)	GCCCAAATGGGAGAGCTGGAGGAACAGGACCAAAGGAAGCAGGAGAGATGACGGAAAGATGCGTTTTGCTGTGTGGAGACTGCTTGCCTTACACTGACACTATGGAATGAAGATTGGTCTTGGGCAAAGCTGGCAGCCTGAGAGATCGGTTTTGGAGCCGAGAGGGATGGGCATCCCTTGTGAAGCTCTGCAAGGCCTCAGCTTCTCACTGCTGGAAACCCGAACAAGGTACGGATCTCCAGTCTGGAACCTCTTATCTGCATGCAGATGGTTTGGTCTGCAGTACATGGAAGGAACCCGGTGCTGGCATTTGGTGAGATGGTGCCCATCCATCAGCTGCTGCCGCCCTGCACGGAGCTGTGTCTCAGCCCAGGGAATCAATCCTGCCTAATGTATAAA…	439	divergent	0.0088390816311805	0.691707185020255	noncoding
XLOC_006817_TCONS_00012263	19:8002832-8017187(+)	ATCAGTGCCATGACAGCAGGTACAGCACTGCGTCCTGTGCTGATGGAATTCAACAACTCTCTTAAACGTGCATTGAGGAAGATCCCTTCGCAAACTTGATCCCAAACTGAGTTTTGGAATTGTCACCAAGGCCGAGCCCTGCTCTGGCTCTGTGTCCCTTCCTGCTCATGCTCACCTTCCTGGCCGTGCTGCCACTGACTGCCTGCTCCTTCATGCCCACCTGCTCCATGGCACACAGAGCCCTCACGCTGCCACCTCTGCGCCAGCTGAAGACGGGGCTGCAGAGAAATCCTTTACTTCCATTTCCAACAGCACATGGGTTATCTGCCTACAAGAGAGCACAGAATTATTTTATCAACCACATTTCTTTTCTTGTTTCTTGATGACGGATGCTACTCT…	467	intronic_antisense	1.2299292957464	0	noncoding
XLOC_021309_TCONS_00037452	Z:425979-429096(+)	GTCTCTTTGTAGGGATCGCTGGGAGCTGAGGGCTGGGTGCTGCCGACAGCAGCACTGATGGGGCAGAGGAGGGGAGGGGGCCGGGCGTCCCTCTGCCTCGGGGCACGCGGATACACTGCGTGAAATGCAGAAACACGGAAATGCAGAAAAACAGAAGTGCAGCAGGGGAATAAAATGGCTGAGTCCAGTCTAAAAGTGACTGCTTTGTGTTCTTCCGAGAGGGCAGGGGGACGGCTCCAGCCCCGGTGACGCCAGCAGCTGCACAGCCAGTGACGCCAGCACAGTTGGACACTGCTCCGGGGGGGACACAAAGCAGGAGACTGTCTTGCTGCATGCACTGCCCAAGGAACTGTTTTGCTCTTAAGAAGCAGAACCAACCTTCTTTGTGATTTTCCTTCT…	473	divergent	1.09379451779415	0	noncoding
XLOC_000042_TCONS_00000078	1:3229153-3269757(+)	CTCACAAATGGGCAACTGGTGCAGGCTTGGAAGAAGGTTCAAGGCAGGGAAGGCAGAAGAAAGCAAGAGGTTAAAGCAGGTTTTCAATGACCATTCTGTTACTGTAACCACCATGGATGCGAACGCTGTGGTGATAAAGGCTTGCTATTTTCTCCTACTGGATTCCTCAAATCCAAGAGCTACTCAGCAGTTTCCAAGGCAACCACCTGTGGAATAATTAAAAAGGATGAAGTGTTAGTGTGCCAGATGAACGGAATTCTTGCCTGGAGAGAGCACTTCATTTTCAGCTGTTCTGAAGAATCAAATGTGATTCTGCCAGCACAGTTCAGAGGACGAAATGATGTCTGAGTTGCCATACAAGCATCCAGGGACAATCCAAAAATAATTCAGCTGCTACAC…	556	same_strand	1.09109887820068	0.578537860693359	noncoding
XLOC_004363_TCONS_00007838	12:11338421-11345231(-)	GAGGGGGCGGGCAGGGGCGGTGCGGGGCAGCCCTCGGCCTCGCGGGGCGGTGGTGCCGCTCTCCTCAGGCGGCCGCGTCCCTCCCCCTTCAGGCCCTCCTGAGGACCCGTAGCAGATGACGGCCGCGCAGCCTCACAAGGCGCTGTGCCCAGCTCCTGCGGAACTTCGCGCCCGCCGCCACTAACTGCAAGCTGAGGAAAGATCCAAAGCTGATATATCTCTGGAGTACACTGCCCAACTCTGAGCTGGGAGTGGTGAATATAACGCTTGGAATCAGTTTTACTTTAACACACTCCAGAATAACTGCTCAGCTGTGGAAGGACTGACACCCAAGATGTGAAGGATGGAAGTGCAAAGCCTCTCGCACTGTCACAGGACCAAGACTTGCAGCAGACTCAC…	632	exonic_antisense	9.30764414230864	5.58128171684385	noncoding
XLOC_008769_TCONS_00015806	2:110827436-110831191(-)	GCTGGGGGAAAGCGCTCTCGGTTGGAAGGTGTCTGCCCCGGTTGCTTCGCGGCTGGCCTCGCTGCCCCCTGCCGGCTCGGGGCGCTGCCGAGCGGGAGCCGTCGGCCGGGGGTTGTTCTGGGGTGAGCAGGGCGCGCCGGCACGGCCCCTTGTTGGAGCGGGGCTGCCCCGAGGGAAGGGAGCTCGTGGAGAAGCGGCAAAGCGCCGTGTGGAGAGGAGCGAGTGCCTCCTTCCTTACTGCACCCCGTGTTTGGAGAGGAAGATAGACTGAACATTGCAAGACGAG	286	divergent	1.64476503202832	0.327058579084545	coding
XLOC_013014_TCONS_00023541	3:96287311-96290608(-)	CACGGGGCCGGGCAGGTGGATCCCTACGGGAGCCCAAGCGAGCACATTCGGTGCGGGTGCGAGATAAGAACCGAGCAGAGCTGAAATCGGGGCCACGCCAGGGAAGGAAAAAAGAAGATACTGAGAGATTTCAGCAACAAACCTCGGGAGGCACAAAAAGCCCGCTGCCTCCAAGCTGCACCTTTTCAAAGCTTATCTCCATACCTCCACTGGCAGATTTTGTTGTGACCAAAAACAAGATGTCAGTCAAAACCTTCACCACCACTACTTGGGAGGACGTTAAGCACTAATTCCTGATGAGGAGCAATCCCTGACTGACAACAGTCTCTTGGGAAACGCCAGGGAAGGAAGGACAGCCTCCCAGAGCTGCTTACAAGCTCCCTGTGTGATGAGAGGCTG…	572	divergent	0.445703877819645	0.122592765277226	noncoding
XLOC_017451_TCONS_00031606	8:15140252-15142217(+)	GTGAACCTTTCATACACTTCCATTGCACGCGGTTCCCCGTCACAAACTGTGACCTGGAGTTTACATCCCAGGCTGCGACTGTGTCTGCAGGTGTACATCAGGACACAGGAAAAGGCTGGGAGCATCGTTTATGGGTTTTGTTCAGCATAAAATCAAGTTTCAGACCTCTGCTGTCCTAAGGGAACTGGGAAATATTCCCAGCTTTATGTAATGAAGAGCATCTTACTGTCTCCCAGCTTGTGTGCCGTAGGTTGGTAAGGCCTTTATTTCTCCACGGAAAGAAGTTTCAGGAGAAACGAATCAAGAAGAAACCCAGATGAAAAACATAGTTTATCACCCAAGGTCATCATTCCACAGCCGTGTGCGGGGACACTGGAGCAGTGCGGGCGCTGCATGGGA…	543	divergent	1.02956851388023	7.42488569199814	noncoding
XLOC_007492_TCONS_00013484	2:59827452-59852370(+)	CAGCCAGTGTCCTCGCAAGAGTGCGACCCTGACTCTGTATGGCTGATGCTAAGCTAGAGATATGAGTTTAGCCCAGGTTCTGCAGCATCATTTATGCCTCTGTGCTCTGCTCTATTGGGAGATAAGCTCGAGTGGTCCTGGGTCTGGGCTGGATTTGTGCTGTGCCCAACCAGGGGCTCGGATTGAGTTCAGCCTGGGGTTAGTAACGATCCTGGGATGCAGCCTGAGCTGATGAACTCAATCAGACCCAAACTGACTCTGCATGGAACTTGCCTGGTGCCTCTGGCCCTTCAGCATTCTTGATTTGCTGCTCATCAGCTGTGACATTCCAGCTTCATTTTGGAGTGACCATTCCTAAAAGCAAAAAGACAGCAGTGACTCTGGACCACTTTTTCTGCT…	633	same_strand	0.269943798446201	0.00241268332398819	noncoding
XLOC_000827_TCONS_00001550	1:89173824-89179335(+)	GCATTCAACCAGCTTATCCTTCTGCCTGTGACCCGAAAGGGAAATGTTGCTTGAAGAGATGCTATATGCAATGGCATGTCATTCTGCTACCTATTTTTAAATATTCACATAGACCACATGTATTGGAAGGAAAGATGTCTATTCTGAGACAGCTGAATGAGCAAATTCCTTTTTAAAAGAAACTGATGATCACCTGCAGATGGGGCTGTGCCATTGGAAGCCATTGTAAATCAGAAGCTGTTTCGCTGAACTTCTTACTGGAGCTGTGCAGCACCATTGCAGATGAGGAGATAATTGTGCCTAATACACAGTCTTGTTGGCTACCAGCAGCAAACTCATATTTCGAGAGTGTGGAGCCTTGCCTGGGGATTTTTCTTCCCTATCTTCACCACTGAGTCA…	813	same_strand	0.195956369841241	0.593945228344972	noncoding
XLOC_016117_TCONS_00029206	6:21705551-21709588(+)	CGCTCCAGAAGTCGCAGGGCTCTCGCTGAGGCCGCATCTTGACTGCTGCGTCCTTCGGCGCCGGTCCTCCAGAACAGGAAAGTGGGAATAAAGCTACGAGCCCAGAGCTGGCTGCTCATGGAATATCTGCGGCGTGATTGGCACTAATGCTCTGCAGCCAGTGGGAGAAGATACGTTACCCAACCCTGCCGCATAGAGGTGGAACCCTTCCGCAGCCACTCGGATCATTTACAGCAGCCACTTCCACAGGCAGTAGCGAGGCAGAGATCGAAGTGAGTACCTCTGATAAATTATGGTAACAGAAGAAAGGAGCGGCGCTTCGCACGGCG	329	same_strand	4.94338234841897	1.30152436965567	noncoding
XLOC_021284_TCONS_00037418	W:13-1836(-)	GGATCCTATATGTGTGGGGTGGTTGTGGTTGGATGGGTCCCGAAAGGTTAAAAAGGCTTTGGATGGTGATATTGGTTGGGAAGGTCCTGGAAGGTCACAAAGGGGGAGGGGCGGTTGGGTCCTGGAAGGGGAAAAAGGTATAGGATGGCTGTGTTGGGTTGGAAGGGGTCTTATAAGTCCTATATGTATGGGGTGGTTGGGTTGGATGGGTCCTGAAAGGTTAAAAAGCCTTTGGATGGTGATATTGGTTGGGAAGGTCCTGGAAGGTCACAAAGGGGAGGGGCGGTTGGGTCCTGGAAGGGGGAAGAGGTATAGGATGGCTGTGTTGGGTTGGAAGGGGTCTTATAGATCCTATATGCATGGGGTGGTTGTGGTTGGATGGGTCCCGAAAGGTTAAAA…	439	same_strand	0.0317886601921549	0.939516261859517	noncoding
XLOC_010110_TCONS_00018281	23:3904060-3905242(-)	GTTCTGCTGCAGTGCAGTGCGATCTGCCGGACAACGGGAGCGCAGCCGTGCAGGAAGGGCAGTGCAGGGCCACGTCCCCATGGGCCGGGGGCACTGCTGCTGTGTGGTCACAGGGAGGCTTGTTTTGCTGCTTATTTGCAACACGTTCGACTGTATACTTGCCAGAATTGTGAAACTCTTGTAAAACCCCTTCAGGAACCCACCCGCGGCAGAATGAGGGCAGAACAGCCAACAGGGAGCTCAGCAGCCAGACTGGAGGAGGAGGTCTTGTGAGGTGAATCCCTGTGTGATGGGGAAGGGTCTCAATGCTGCGCAGTGCAGCTGTGCTGCTCCTCCTGCATCCTCAGCAGTGCCTGCAGGAGGAGGAAGAGGAGGAAGAGGAGGAGGAGGGTGGCTGAG…	550	convergent	0.330180451212859	0.398690414310895	noncoding
XLOC_011879_TCONS_00021425	3:39186558-39188201(+)	GTGTATCAGCTGAAGGGGCCCCTGCCTTCTTCTTCCTCCTCCTCAGCAGGTAAGAAGAGCCTTGTCCACAGGAACGCTTCAGGCAGGATCGTACTTGCGCTGTCTGAAACATGTTGCAGTGCTCTATCTCCAGGTTGTTTGGAGTTTTGCTGCTGCTGCAGTTAAGTGGGTGAACATCTGCCGTCCAACTGACACAGCACGAAACCATATCTGTCAGGAGCAGGACATGCTGTGCTGCGATGAAGAGAAGTTTGTGTACAGTGAAGTCTGAAGGCTTCCATTTGCGCCTCTCCATCCTGTTAACGAACAGTTGAGCACGCAGTAAGAACGGACTCACCCAAACCAAGTTGCAC	353	divergent	0.602953972312215	0	noncoding
XLOC_000861_TCONS_00001616	1:95162176-95183652(+)	CCCCACGGTGCCTGGCAGCTGGGACACAGCCACCATGGCCTTTACTTCCGACAGAGATAAGGCCAGGGCTCTGGAAGACAACGAGATGGGAGAGAGGGCAGACTCAAAAGGAGGCCAGCATCCCTAGCTGCAAATACAAAGGACAACCTATCATGAAAGCAAGACTGTGAATTTAGCATCCTTTCCAACTTTTCAATTTTACATGGTGCTAAAACAGTGACTTAACCTGAAAAAGTTCCAGAATGGGAGATGATATTTTATGTTAAACCATGGCTCATCCCAAGTTGTATTCAGCTGAAGTCCCCCAGGAGCAGGATGATGGTATCTTCTAAACTTGGAATGTGCATCAAGCACTAATGAGCCATAATAATACATATTTTGCATATTTTCCTTGGATTT…	587	divergent	5.01405599182923	0	noncoding
XLOC_021639_TCONS_00038071	Z:47099731-47129470(+)	GCTTACTACTTTTGCTTCTATGTTCATGCTCAGATGAATTACTACACATACCACAACATATTTAGCTTCAGGCCAATGTACATGTGTGAGTACCATCTGATTGGATAACTTCTATACTTGCAACGATCACAGAATTTCAGGTTTCGGTAAACTGCAAACAGGTAGGAGTAAACAAGGCTAAATTTTATATGTCTTACAGACTATGGAACCTTTCTCTTTGCCTCGGATGAAATCCACTGATTCCAAGAAAATGAATACATTATTTGTGGAAGCAGGAAAGTGATGAATCTGGAACTAGTAATGTGCTACTCGTTTTGAAGTCCTCATGACCTAGAATGCTTGCACTGACATAAGAAAGAGAACAAAGATTTGTATTGGTTTAAGCTGAATATCAAACTA…	1197	divergent	11.5847239364381	0.00471782603321635	noncoding
XLOC_015479_TCONS_00027985	5:16292479-16298630(-)	AGGAGCGGCGGGCGGTGCGCGCGGCGGGCGGGGCGGTGCGCTCATGCGCAGCCGTGACGTCGTGCTCAGCCGCCGAGCTCCGCGATCGTTTCGTGCCCGGTAGCGTTGGGCGCCGCCCGGGCCGCGCCGCAGCGGGCCGGTGAGGTGTGGCATTCTCAATGTTCCTGAGTTGTTTGAACGAACAAATGGATTAATGAAGAGCAACTTTACCTCCCCCCCACTCAGTACAAATGGAGCGGTTTGGAACATACTGAGACCTGCCCACGCTCTGCTCGGGCCATGGGCAATACAGACTTTTTCAGCCCTGCTTCCACCGTCGCTCATCTTTTGGGGGTATAAAAGCCCTCCCTGAAAGCATTCCTTCGCATCTCTGCTGTTGTGCTGCTCAGGAATGGTTGC…	490	same_strand	6.06985982894045	10.5353060952889	noncoding
XLOC_014892_TCONS_00026926	5:21372136-21412619(+)	GGGCACGGCCGGAGGTGGAGCCGGCTGCGCTGGCGGCTCGGGCGCTCCGTGGCTCCGGGCACGGGGTGCGTACGGCAGCGGGAGCTCAGCGCAGCCTCTGAGAGCCGCCCTCCCGACCCAGCTCGGCCGGGCCCCGGGAGCCGCTACCGCCACCGGCAGATGTTGTGGTAAGCGGGTAGGCAGTGTTCTCTGTGCATTGCGCTCTTTGAGATTAATGGGAAGGAAAAGTGGGTAAAGAGGGAACCCAGAGGAGCCTGGTACCCAGCAGTGAAGGTTGACCAGTCT	285	same_strand	1.37707739102459	33.6153163387219	noncoding
XLOC_013241_TCONS_00023936	4:4040104-4042134(+)	GCGCTCATCTCTGGCTGCTGTAAACCCGAGGCTGTGCACACGAGGTTTGCTGTGCATTTCATGCTTCTGTAGAAGCACGAAAGCCATCCTAGCCAGCCCTCTAGCGGTCCCAGGCGGGGCGATGGGGCCAGATCCGGGCACTGGGGTCTGAGCAGCGCAGGAGGACCAGGGGAAGCTTGCCTGCAGCCTACAGCCCCTGGAAGCCACGAAGCAGAGCCCAGCAGGCAGCCCAGGAGGAGAGGGGCATCCCAGCTGTGCAGCTGGAGGGCATCCAGGTGGAGAGTACGGGAAGTGCCTTCCCGTTTTAGGAGCTGCAACTCCCAGGTGACTCCAGAGCCAGGAAGAACAGAGAGTTTCAAAGTGAAGGATGAGATGCTCCAGGCCCTGGAGCCAATTGCT…	546	convergent	0.273285356752733	0.0178177353736492	noncoding
XLOC_000859_TCONS_00001613	1:94667834-94672242(+)	GCCACTAGATGTGGTTCAGAGGAAGCCTGCCAAAATTTCAGAACTCTGCATCTTCTCCTTGAGGGCAGACCACTCTCCTAGTGGCCTCTGGAAGCCTGTATCGAGATCAAAACTTTGTAATTCACTTTGCTACATGGTGAAATAAGACGTGTTTTTTCTCTTCCCACTCTCCAGAGTTGCTGTCCTTTACTGCCTTTTAGAGCTCCACCCTGTAGTGAGAAACACGTCTTTGGTGACACGGGTCCGCAAGCAGTCTGCTTCAAAACTGCAGGTTGATTAAAAAAGAAAAAAAAAACCTACAATGTTCACACTGCAGGAGTATCTGTTCTTAAAACCATTTACAATAAAGAGGAAACAAAATAAAAATATTGAGAATGAAGTGGAAAAATAAAGTATGTG…	476	same_strand	0.200468311238139	0.0482693231964771	noncoding
XLOC_011745_TCONS_00021198	3:23856279-23885925(+)	TGTCAAATCAAGCATTTTTCTCGAGAAGCATGAATCTCTTAGGAGCACATTCTTCACCTGATCTCTGCTGAACCCACGGGTTTCTTCAGGAGACAGCAGCGCTTCCATAATTTACAACTGAGCACTCAGAGCATCTGATTCTGATTTTCCCCACTGACGAGACCCCCGATACTGAACTTATTCTTGTGCAAAAGGTGCAATAAGGACACCTTTCTTCGCTGAAGGAAGCTGAAGTGAGTGTTGATGGAAATACTGCTGATAAAAATGTGTATTGAAAATAGACAAGCGGATGTTAAGTACAAAAAAGAAGATACTTGGATTTGATGGCTGAGCATGAATGGCTGCATACAGATACAAAAGACAAGACAGATAAGAGAAAACAAGAAGAAAAAACACTGT…	818	convergent	0.0379520321272823	1.72999692995155	noncoding
XLOC_022204_TCONS_00039135	Z:45915736-45938313(-)	GCGCTTGGGAAGGAGGCTGGGGCCGCCCGTAGGTCGCCGCGGGAATGTGGAGCTGGGGAGACGGGGCAGGGACCGGCCCTCGCCGGTGAGGAGGGGAGCGGTCGCCGAGCCCGCGCCGCGTATGCGCGCCCTTCGGCCGCCGCTTCAGGCCGCCCCGGGGGTCCGCTTCGTGGGTCCACGGCGGGAGGCGTCGAGGAGCCGCGGCGGCGCTGCCGGGCGGGCGGAGCGAAGCAGACAGTGAAGGACTGGGAATTCG	256	convergent	0.444996904492841	0.654728235397071	noncoding
XLOC_002539_TCONS_00004613	1:131661636-131663567(-)	GCGCACGCGTAGCAGCCGCCGCCGGGCGGGGCGCTTCGGCCGGAAATCCGCGCGCGCTCCAAGATGGCGGCGCCCGTCTTTTGCCGGTAGCGGCGCCCGGGCGTGATGTAGCGCAGTCCCTCCGCCATGCCCAAGTACTACGAGGACAAGGAGGAGGACGGGCAGGCCTGCAGCGGGGTGCGGGAGGACCTGCGGCAGTGCCTGCTGGAGAGCCCCTGCGTCCTGCAGGAAAACAAAAGTCCCAGGCAATGCTTGAGGGAAGGGCACTGTAAAGGTTTGCAGCTCACGTTTTTTGCGTGCAAAAGATCGATGCTGGATACAAGGGCAAGATTCAGAGGAAGGAAGGGATACTGAAGTTCTTGGAAGAGACCCTGTCATGGGAAATTGGAGTTCATCAGC…	596	divergent	58.0916828214869	32.7127052952133	coding
XLOC_005803_TCONS_00010470	15:11392632-11393017(-)	CATTTGTACAGGGAAACTTGTGTGTGTTTGTTTATTTATGGAGGGGAGGGGTCTAAATACAGCAGTTCCATCCCAAAATGAGGTAATGCACAGGAACAAGAATCCCTGCGCTGCTCCTCTGCCTGCTACCTTATGCTGCTCTTCTGTGGGGCAGCAGCAGCGCCACGGCCCATAGCTCAGTGCTGTGGGGAGCAGGGAGCGCTGGGTCAAATACCCGCGCTTTCCACTGTGTTCTCTCCTCTCCTTCCAGCCGGCCATGCTGCAGGCCACAGGGCTGCAGGCCACAGGGCTGTGCTGACCCACGCGCCTCACTGACCACACAGCGATGGATTCACAGGGAG	341	same_strand	0.43214155196561	0.103302774808111	noncoding
XLOC_011536_TCONS_00020760	3:342670-346687(+)	GTGATGGAGTCCATGCTGTCTCCATCCTCCCTTCAGTCTCCAAATGCCTGGCTTACCAAGGAGGCCTCTTGTCTCATGTTCATGGAAGAGAACAGGAAGGTGACTGTGGCTGTGCTGCATGTTGGAAAGTGAGGACATGCTCAGGAAGCATGGAACAATGTCTAGCCAGAGAACTTAGTCTGATGAAGCAAGTTTTCATCTAAGCCTGCTTGTCTGGTGACAAGTCCCATTTCAGCACAGGCAGCGTACTTACAGATGAGCTTATTATGAGAAGAAGCCGCATACAGACAGGATTCTGCTACCTGTGGCAGAAAAAAGGTTTGATCTGCGCAGGACCTCTCCAGACCCCTTCACCCTCACTTGGGAGGAAAAATCGAACAGCAAGAAGGACATGCTCAG…	736	same_strand	0.815776533929053	0.157930248631941	noncoding
XLOC_004140_TCONS_00007459	12:12109810-12141127(+)	TTCCCAAAGGCAGGGATTGCTGTTCTGACCTTGCAGAGAGGTGGCCATGGAAAGCAAGAGGGGTCCTCCCATTTTCAGACCCATCCTTCGGGCGATGCTATGAGAGCAGTTTGGCGCACTTCGGTATGCAGCGAGTTCCTCGGTCAGGGTTCCCCTTGGAGTTCCTCAGCAGGCACTTGAAGTGGGAGCAGCTTGCCCCATGGGATGTGTGCTTGGAGATCTCGAGCTGTGGTGGAAAGGGGCCTGGATAGACTCTAGTGGATCTAGACCTGATCCTGCATCGATGGACTACCACCAAGACCAATGGTTTGGCAAATACTCCAGGATTTTATCCAGCTTTGTTCCCTCCGTGTCATCCCTTTAGAGGTTTTCACAGATCACTGCAAATGAAGGATGAAC…	1102	convergent	0.284307479098517	0.173415609681136	noncoding
XLOC_007536_TCONS_00013567	2:64879529-64887361(+)	CTTATTGCTGCCTCCTGAGTCACCACATCCTTCTCTTGTCACCACCACCTTTCTGTTTAGAAAGTGATAATGAGACGCAGTGTTCAGCAGTGAGAACTGGGTCTGTGTGCGAGGAATGAATTTACAGAGGGGTTAAAATTCGCTCTTTGAAAGCAGAGAGCACCAAAAGGTCCACCTGGGGAGTCAGTTGTTGGCGTGCTGCAGTTTTACAGTGCTTCCCTACATTTCTTGTGGAGACAAGCCCCAAGGAATCTGAAGACTTGGCTTATTTTCCTGATCCTGCAACAGATCCTGCCTTGCCCGGCTATGGGGCTTAGCAGCAGGGCAAAGAAGAGGAGCTGGGAAGAGAAGGAGGAGAGGCCAGGCTTCTCCAGGTGGAGAGCCTTGCTGTTTCCCACC…	1391	divergent	0.768457373677702	0.268991250143607	noncoding
XLOC_000859_TCONS_00001612	1:94664093-94672242(+)	GTTTACAATAACCCCAGGTTTTCCAGCTGGTGCTGCTTCTTTGAATACCTGTTTGCACTGGGAGGCCACTAGATGTGGTTCAGAGGAAGCCTGCCAAAATTTCAGAACTCTGCATCTTCTCCTTGAGGGCAGACCACTCTCCTAGTGGCCTCTGGAAGCCTGTATCGAGATCAAAACTTTGTAATTCACTTTGCTACATGGTGAAATAAGACGTGTTTTTTCTCTTCCCACTCTCCAGAGTTGCTGTCCTTTACTGCCTTTTAGAGGTGATTATCACTCCATTGCTGGCTTCCGGATTCCATCCTCCCTCTGATCCAAGATCTGTCCTCTCTGGTCTGAAACACTGATATCACAGAAGAAATCAGTTTTTCTGGTTCAGGCTATTCAGAACTGTTGTTC…	817	same_strand	0.200468311238139	0.0482693231964771	noncoding
XLOC_003871_TCONS_00006981	11:9748905-9775323(-)	GCTGTAACAACGTTGCACCTGAGTGAGCTGCCCAAGTTTTTTGTTACGTCTGTGCTTTTGAATAAAAGCACACCGATTCTCACGAGGCTGGGGAGACGTCATTTGCCTTGAGAACTGTGGCCAAGCTCTTTGTCCTGCTTGGTGAGACTGTGACCGTGAATGGGAAAGTGGATCGGCAGTAACAGATAGAGCAGGGAGCAGAAGGAGAGGAAGGAAGTGAAATGGGGCGACAGCTGCAAAAAGCAGACCCAGCTGCGGGTGCTGGATGGCAGAGCGTTTGCTGTCTTCAGTGGTCTCCAAACTGTGACTTGGCAAATGGACTGAGACAGTGCCTGCTGACCAGGATGCTTCCAGAGAGATGCAGTGTCACTTCCATGCTGCCCAGGTGTCAGCCTGGGC…	1427	same_strand	8.71100138784863	3.69029145622526	noncoding
XLOC_012998_TCONS_00023515	3:93048735-93080166(-)	CCTATTGGTAATCTTTCCATTACCCTACACTCTTCCTTTACAGGTTCCATCATACCTTTTTGGCGATGAAAAGTACTGGATGTAGTGTTCTAAATGTCTGCCCACCATGCATTTAACATGGTGACTCAGATGGTATGCAGTCAAAACAGCCATTCAAAACTTTTCAGTCTGAAAAAACAAAGGCTCTCTGACCTGAACCAGTTTAGAATTTGAGGTAGTGTTGTAGGCCACAACACGAGCTTCAGTGATGAACCAGGATAGCATCTGGTAACGACAGGAGATTTGTGCAATCTTCCTCTTCAGTAGTTCCACTCATACAGGAAAGTGACCCAGAGCAGAGGGATAAAATAACCTTTGTATCCTCTTGTACCTGAACAGCATGAGCTGGTCTGGGGAACG…	1485	same_strand	0.69282219173151	3.76860021881783	noncoding
XLOC_008500_TCONS_00015316	2:64668312-64685278(-)	ATTTGTTTGCAGCATCTTCCTCTCCTGCCTTACATTGCATGTGTGCTGGTTCAGTTTGTTCCAGAGTGTTGATTTGATTCAAACAGATTCTTGGAGGAGGGGGAACAACAAAGATGGAAAAGCTAATTCAAGTAGAGGCCTGTTCTTCTGTACTGTGAAGACAGCAACTTAAGCTAGCTGTCCTCTGCAGGCTGTTGCAGTTATTTGCAGCCACTTGGGCCACTGAGGCCGACAGAAGCCTTGAGAGAGGTGTCGTCCTTGTTCATCAGTCATCTTTTCCTGCTGTCAACAGTTTCAGGACTCCCTGCGCCAGCACAGACAAGGGCTCTGAATTCAGTGACTGATGGATCTCTGCAAGGTGCAGTTCAGCTGGGGCCTGATGGGAGCTGGAGCACAGAG…	402	same_strand	0.290769458918139	0.356437087354129	noncoding
XLOC_003317_TCONS_00006010	10:3685754-3731834(-)	ATTACACAAGTCTTCAGCCAGATTTGCTCTGTGGGCAACAGATAATATCAGGTGTAATTTCACTGACTGTTGAAGTAACTCTGAGAAGCGCTCACTGTTCTTTCTAGGTTAATCAACTAGATGAATATAACCCACAGTTTAAAAACCAGTCCACGCTGCTAGCATAGTAGTGAGCTTGGTGTTTCTCCACAAGTGACTCCTTAAGAATGTTATAACATAACTTACCTCTCTCTTTACCACTGTATGGGAACGGTTGAGTCCTGGCCTGAACCACTGATGGAGCACCTGGAGAAAGGACCTGATCAGCCTTGGGAGCACAGGTGAAGGCAGTTCAGCTGTGTGATAGGAAGGAGTGGAACCTGGTTGCATCTCTCTTAGATCTCATTGAAGGGCTGACTG…	810	intronic_antisense	0.270134341504502	0.128784182164756	noncoding
XLOC_004760_TCONS_00008564	13:9319321-9322886(-)	GGTAGACCTCTGCCTTCTGGAACAGCAAAAGGTAGAAACCTGCTGTTGCTTGAGTCTGAACATTTGCATCATCCTGCATCAATGCAGAGAAGCTGGGCAGTGCCATTTGGAGCTGCTGCCTGATGTGGTATTGCAGTGATGTAAAGGCATCTGGCTATGGTCCCTGCCATTGGACACTGAATGCTGGATTCCAGGCACCAACTGATGTTGAACCCTTCTTCAAAGCCAGCATGGCATGTTCCCGAGCTAATTGGACATCAGAGTCACACGAATCATTGGAATCACCATAGTGATAACAAATACATCATCTGGAGGAAAAACCAGCTGTTCAAGATGGACCACCAGTGCCCCTTAAGTAGACGCTTGCCTAACATTTGGGATTTGAAAATCTTCATGAAT…	563	same_strand	0.48326345172085	0.0179887761245012	noncoding
XLOC_003465_TCONS_00006273	10:18907440-18912680(-)	GCATGGGTCAGTGCCACTTGTCATCGCCTCGCTGCCAGCAAGCTTTGTGCCGGGGTGGTCAGAGCCCGAGCTGTGACGTTAGAGCCCAACTCCCTCCTATCTGGGCATGAAGCAGAGCAAAGCCCTGCGGGAGGAGAGGAGCTGCAGCTGCTCCGGTGGTATGTGGCAAGGAGTAACCCAACACAGCCTCCTGCAACGAGATACAGCATCAGACATTTAAAAGGAATAGCTTTGATGCCGGCTGTCAGCAAAAAATGCAGGCAGAAAACGCGTGCCTTCAGCTGCTGCCACGCACAGAGCAGCAAGAGCCCCATCCCAACATCCTGCTGAGCACAGAGGGCCTCTTAATGGGCGAAGAGGAGGTGAAACGCACAGCAGAGCGGTGGGGATCTCCCCAGC…	594	same_strand	0.00798519484776745	1.83209490785805	noncoding
XLOC_018403_TCONS_00033364	9:13786215-13794398(-)	GCTTGCAGCCCATTACAGGACTGCATAAGAGCTGAGGATGTGACAGAGCTGCAGATCTGCCTGGAAGATTCCCATAGCAGGTGTAAGCAAGGGCCAGAGCTGAAATAGTGGGAGCAGCAGTACCTAGGTAGGATGGGAGAGCTGCAGTGGAGGTGCCAGCCCAGGAGGAGGATGGGCTGCTTGGAGTTCCACGCAGAAGCATGGCACATGAGAGGGAAGGAAAGATGAGATGTTCAAAAGGGGTCTTGGCAGAGCCACAGGAGAAGACCCAGCATGGTTCAGGAGAGGACACACACTGCCCACCGGGAAAGGCTTGTGGGGCCTGAAAGCAGCACTGAGTCACTCGGTAAAGAAGCCTATTTTGACAGCATCCCCCTGGCCTAAGCAGGAAGTTCTCCA…	568	same_strand	0.321943357729497	1.16227986702701	noncoding
XLOC_015045_TCONS_00027200	5:36562389-36602895(+)	GTGCAGTAGAAGGTGTAGAGCTGTGTGCCTGAACCTGCACCGTGCCACCTGCAACCAGCCCTGGAATAGAAGGAAAGGATAAGCTATGCTGAACTACAACAGGGAGATGCTGAGGCTGAGCTGTCATGACCTAGGAGTGGATGTGGGAGCTCATGTTTCACAGAATGGCTCAAGCACAAGCACTGCTTTGTTCCCAGTGCTCCGTGGGGCATGGCATATTTGCGCCTCTGCATCAGAGCAGCTATAGCCACACAACCAGGTTAATCTCTTTGATTGGGAAGCTTTAGGATTCTTTTCCTAGAGAGCTCCCAATGGCAATCAGTAGAAAAGTGAAAACATCTAAATCATCTCTTCTGAAAGCCAGTGTGAAGGAAAGGTATGCTCTGAAGTCTGCACATC…	1144	same_strand	0.579765001342116	0.176907023045478	noncoding
XLOC_012694_TCONS_00022942	3:39133851-39144533(-)	AGGACTTTGAGAAGGTCATTGCTTTGGCCGTGGGAGTGAGGTGCCAGTCCCTGCTGAGGATGCTTCCAGAGCTGGTGTGGATGTTCTTGACTACTCACTGCAGATTTCCAACCCACTGCACAGTGCTCGGGGTGGTGCCACTCCCAGCCGCCTTCTCCCTTCCCCGGATCCTGTTTGAAAGCATCCCTGTCATAGGAAGGAGATGCTCTCCATTGAGCTAAGGAGGGTTGTCAGCAGCCACTGGTTGTGAACACAGAGAGTGAACCATCAGGCCCTGAGAGAGAAGAAAGTGCTGCACAGTCTCCACGCTCATGCTCTGGCCAAGAGAAGAGTACCATTGCTCACCAGGAGAATGGTGTCCCCCAAGCAGCAAGATTGAGATTGAAAGCAAAGACACTA…	850	same_strand	0.6725874726012	0.00120983659961817	noncoding
XLOC_003419_TCONS_00006189	10:14912365-14940121(-)	TGCTAAGATACAGCCTTGCAATGGAGAAGTGAAAGCTTGAGTATTTTGCTAATTAGCATAAACTACATCAACTTGGCAGATTTGCATAATGTGGAGACCTCAGCTCATAGGTGACAGGTGTTTCTGATTACACCAGATGAGATATATGGAGTGCTGAAGGTGCTAGTTGTGGTTTTTTTTGTTTGTTTGTTTTTTTCCTTGGCCTGATAACACTGTTAGCTATGGAGCTTGAAGCAAAGCTATATTTCTTAGGGTGAAAAGAAGATGGAAAAGCTCCTGATAAAGAGGAAATAAAGCTGGATGAGGATTATCTCAAAAGGTCATTGCTGAAAAAGATGACTCCCTAAAATCATGATGAAAAGTTACTCTAACTGCTGTGCTTTGTTGGAAGACTTCTTG…	989	convergent	1.42367850373995	1.02990328483379	noncoding
XLOC_014809_TCONS_00026786	5:13272913-13273763(+)	ACAAAGTGTGTTCAGCAGCAGCTTCCCATCATGACCCCCTATTTGCACACTGAGAACTTTCCAAAATTGGGTTGCAATTTCTCAGATTTGGTCTCTGCCTGAAGGTAGAAGAGGAAGTTGAGTAAAATCCCTTCAGACCTTCTGAAACAAGAACAGAATGAAAAATTGCATTTTCCTATTGTAATAAAAATTCTAACCATTTTGTTCTTCGTAAAACTGCTTGAAATTTGAAGAATGGCATAGCTATAATTCTCATCACAGGCCAGACCCAAAGCAAGCTGAGGTCAACAATTCATGGCTGATCTCCCTTGATTTTGCCTGGCTCTGACAAACATCCTACAGATCCTTGCTCCATGAATAATCTCCTCGAAGAAAATATCCACAAGCAGACGAACGGAC…	538	divergent	0.777046799837396	0.00211687777274318	noncoding
XLOC_008387_TCONS_00015119	2:48324800-48335527(-)	CTGGACCATGGTTTGGTTTGTTTTCATTTTCGAACTATTCATTCTTTTCTTTCCATAGTATTTGCTCGTTGTCTCAATGATTTGGCAAAAAATTCTGCTAAATATATTTAATATAATGTTAGCAGTGACTACTAGCATTAACATCCCTACAAAAGATGAAGGTTTAGTGGAAATTAGTCCTGTGGAATCATGTCATTTAAGAGAATGACAGCATCTTCTCTTCACATTCATTCAGCTGGTATCATGGGCGTGCTGGAAGAAAGCTCCAATGCTGTACACAGCTCACATATGG	292	same_strand	0	6.08475246617092	noncoding
XLOC_016243_TCONS_00029439	6:33060794-33079350(+)	GTCACTTGCCTGATATATACTGCCTGCAGTGACTTACCTCCGATCTATAGAGGCTGGCTCCTGGAGGTCTGCCTTCCAGTTAGCAGCGCCGGCGAGCAGCAGCACCTGTGTCTCCACGCCAGACAGCTGGCACGCTCCATGCATGCCACCGCGCACCATCTGTGCCACACATCACGTGCCAGTTACGTGACTGGGGAGAGTCAGGAGGAAGAAAAATATTTGCTTCCATGAATCCTCCTACTGAGTAAAGTTCTGTAGCAGAAGTTTTCCAGTTCCTGAGGATGCTGCTGACTGCCTTTCCTTGCTTGCTTAAGTCTCCACAGTGCTGAAAATGAAGTCCAAGATGTGTGTTCTGCACGTTTGCCATTGCAACTCGAGGAGACAGAGCTCAGATGAAGT…	1137	same_strand	0.00569713469319971	0.213291051085969	noncoding
XLOC_006489_TCONS_00011695	18:2801591-2854644(-)	CTTAAAGGTCCCTTCCAACCCAAACCATTCTATGATTATTAGATTAATTTGGACAAAACCCCCCATATTAGGTCTGCCTTACAGGACCCAGTTGTCCAATAACTTTCACTCCCAAACTGTCCACTTTGCATCAGATTCTTAGAAAATCCACACTGTAAGTTGGGATTGTGCGCTGGGGTTTCTGTGTGTGCTTTTGTTTTCCACGCAGGAGGAAATCTGTAGCTAATGGGAGTTTCCATTTATGAGATTCTACAGCTCTTCCAGCATTCCCCTGCACTGGTCCCAGGAGCTGAATTTATGACAAGAAGTTTCAAAGCGAGCTGTATAAGGAAGAAGCAAGTCTGAGATCCTGCTCTGCCCATGCCAGGAGGTCCCAGGTTCCTTCCAAGCTTATGCCCA…	2036	convergent	0.727471832922404	1.28926460346261	noncoding
XLOC_005054_TCONS_00009090	14:10003509-10015541(+)	CTGACTGCCACTGGGGAAGGGTTTCTGGTTGGAGATCCTTTCTTTGTGGAGTTTCCCTTGTGAGCCTACATCTTCAGAGATGGCACAGCCATAACTCTGATATGGACTTCAGCAGAGATAGAAGGTAGGATTGGCACACAGTATATTCAAAGAGCAAGATCTGAGACTCTGTCCAATTTCCTCGAATTAATAACTGTCTGTAGGATATGACCAAGCAATTTGGAACCTGACAGCAGAGTGTCTGTCAAGAGAGGCAAAGCAAGTGGGATTTACATCACTGACAAATCTCTTTTCATGTCAGAGTACAAGACAAATGGTTTCTTTTACCCTTCATTTACAACACAAAGATAGAAATGCCTCTGGAATCAGATGATGGAAAGATCAAGACATTTCATAGAA…	619	same_strand	0.0141882021611753	0.32704119689662	noncoding
XLOC_003653_TCONS_00006608	11:13231594-13300520(+)	CTTCATAATTGATCGCTATTCTTCACAGATGAAGGGCATAGGAAGCAAATAGAATAAAGCAGTGTATGCTGAATATACAGTGTGGACATGTGAGTTCTAATGCTCTGGAGAACGCATTGCACCAGAATGGCTTTTCCTGTGAAAGAGGTCATAACTGCATCCAGGGAAATCATTAATGGGAGTTCCTCTTATCTTTCTTCATGGAAGGAAAATGTATCCGTTTCTGTGCTCAAGTGCTGCTTCTGCATGAGCCCTGCAGGAATCCTGGCTGCTACTGCAGTTTCCTGCAGTGCCTGAGGTTACAACTACATCAAAGCACATATTTAATTCCCATGTTACTTCAACAGCAAGATATGTGCACAGATTGACCTGAAGAAAAAAAGACTGCCACCCATACGA…	1442	intronic_antisense	1.19790374100614	0.00167828533099033	noncoding
XLOC_003200_TCONS_00005793	10:18170227-18171064(+)	GGCCCCGGGGCGGCCGCGCGGCGCAGCGCAGCGGAGCGCGAGGAGAGGAGAGGAGCGGAGCGGAGCGGAGCCTCCGGGATACGACGGGCTGCGTGTGCTGAGCTGAGCTGAGCGGCGCTGCGCTGAGCTGAGCGGCGTTCTCAACGGGCTTCTCCTTTTCTTCATTCTGATCTCGCTTTTCTGGGGGTTTTGGTCCAAACGCTCAGGGCTGGTGCGGCGGCTTTGGAGGAGCCGCGTTATCCCGGAGAGGGACGGAGGAGATGGGAACGGCCAAAGCTCGGAGCGAAACGCGAC	294	exonic_antisense	17.3884120625566	9.32020474863441	noncoding
XLOC_010049_TCONS_00018176	23:1646684-1648376(-)	GTGGGGATCACAGAGCGGTTGGAGTTGGAAGAGGCTCTCAGAAGTCCAACTCGCAGCATTGGGCACAGACACCCACAGCTCCATCGGTGCTCGGAGCCCCCCCGGCCTCACCTCGGGTGTCTGCAGGGATGGGCACCACCGCCCCTACGAGCAGCCCATTCCAGTGCCTCACCGCCCTTATTGTTTTCCTTACATCCAATCTAGAGCTCCCCTCTGTTAGTTTGAAACCATTTCCCCCTGTCCTATCACCCTGCTAAAGAGTCTGTCCCCTTTCTTACAGCCCCTTCAGACTGACAGGCCGCTATAGGTCTCCCCGCAGCCTTCCCTTCTCCAGCTGCACAGCCCAGCTCTCAGCCTGGAGGTGTTCCATCCCTGGGAACATTTTTGTGGCCCTCCTCT…	788	convergent	2.33168978182719	1.86380726543018	noncoding
XLOC_016804_TCONS_00030466	7:20131913-20139632(+)	AGCAGAGGGATGCAGGGGTGGCTGCTGAAGTGTTTGCAACCAGGCAGAAACAGAAAAAGCCTGTGTTTGGAAACCTGAGGACTACAGATTATAGGGAAACTGATCATATAAACTTGCATTTTATTGTTTAGAGTGTTGTTTTCTACTGCTTTACAGCAAGTTTCAGGAGGCCACAACTCCATGAACCTGAAACTTTGACTGCTGACAAGAAGTTGCTTGAAGTGGAAGTGTTACAAAGAAGCCACCTTCCACACAGAATCGCTGCCCTGGCTGCTGTCCCCATCTGCTTGGCGGTGCTGTGGGGCAGGCGTGCCAGCAGGCTCTGAGCAGCAGGTCCCGCATGCTGCTGTGTTCCTCATCAAACGCCCTGTGCTGCATGGATGCCTTCCTCCAGGTACT…	923	same_strand	0.205590215844573	0.0511327375008846	noncoding
XLOC_016980_TCONS_00030776	7:3521071-3528225(-)	AAATGATGATCGCAGCGGTCGTATTATTAGAGCAAGGTTGTTTGCCTTGCCAGGAGATCTCCTCGCTCCCATCAGCAGAGGCAGCTTTCTGACACGCAGCGGTTTCGCCGATCGTATTTCAAGTGACCCCTGTAATTGGAAATCTCCCAGCAGTACAGAGATTTCTCCTGCTAGCGGACAAGTCCTACACCAAATCCTACAGCAGAATATTTCCCTGTTTTGGACGCCTACTCTTTTCTCTGAAAACAGCAAAAATGAGGTTTTTGTTTGGTCCGATCCAACACCTCCTAAGCAGAGGGGATGAGATTCATACAATGGATACAGAGCTCAGTGCCACGTGCCTCGCTGGGGACATAGCCCTCCTCACTGTGTGATGCAAGATTGGATGAGGTGGAGACC…	1282	same_strand	0.0681023133544506	0.194147252361357	coding
XLOC_014275_TCONS_00025807	4:42815500-42830160(-)	TCTCCCTCCCTCCCTCCCTCCTGAACGTCTTCAAAAACCTTCTCCAGATACTGCGGGTCACTTCGGCTCCAGCGGAGAGAGAAAAGGGGAAAAAGCCTTCCCGGTCTCCCACCTTCCCTTCCTCCCGCCGGCTCTTCCTGGGGCGCGGGGGGGCCGTGCCCTACCCTCCCCCCTCTCCCCCCCCTCGGGGGTTCTCTCGGCTCCCCGATCGCCTCCAGTGCGCTCAGAGCCCGCAGCGGGACGTCTTCTTCAGGCCCACATCTGGACTGAGGAGCGGAGATGATGGAGAGCGAGGAATCGGCTGCAAGCAGCCTGCTTCACAGGCACTCCTGGATGGGTCACCCCATGCCTGCGAGCAATGGGTCAGGGCAGTGCTGTCAATAACATGGTGTTGTATGT…	612	same_strand	3.59105288320992	1.25229183926877	coding
XLOC_016014_TCONS_00029006	6:11590864-11591809(+)	GAGGATGGCGGATGCCACCGCAGCCTTCAGAAAGGGTGTGGAGGATGGCGTGTGCAACTTGGAGGTAGGTTGGCCTCATGTCTGTTCCTGGGGAGGTGACGCAACAGCTTGTTGCAGGTGTCATTGCCATGTGACTGGAGGAGAAGGTATTTGCAAGGAGCAGTCCAGGTGGATGGACAGAGGAGAAGTCATGCCGGACCAAAAGGGTGAAGGCTGCAGAGAGGATTGGCTGGAGCAGGTGTGCAGTTTTCCCAGTGGTGGGATGAAGGAGGTTCAGGCTGGAGGCAGGATCCTGGTGGTGTGAGTGGGGCGCCCCTGTGGAGCAAGGGTGGAAGGTGTGTGGCAGGTCCTGTCCCGGAGGAGTGGAGTTAAGGGTCCTGGCGTGGCTGTTTTCCTGCA…	449	divergent	1.12328647173808	0.497474914265661	coding
XLOC_016845_TCONS_00030540	7:22175268-22176774(+)	CCCAGTGCTATAGTGGGGAGGAGCAAGAAGTGCCTGGGCAGGGCTTGCCTCCAGCCGGCTGTGTGCTCCTCCATGCCCCACTGCCCAGGGAAGCGATGCTGAAAGCAAGAGGACTCTGTGGCTGTTCTGGGGAGGAAACATATCATTTAAGATGAACTTTGCCTTCTACATGACGTTTCTGGAGCTGCTTCTATCCTCAGGGAAGAAACGGTCCTCTCCTTGCCCTGTCTTTCTCTGTACTCTTTGTGGAATGACGGTGATGGACTATGGCTAACAATCTTGCAAGAAGGAGAGGAGAGATACAAGCCTGGGAATTCATGTGGCTTCTGGGCCAAATTGATGTCATGCTCCAAATGTGAGAA	362	divergent	0	0.953783294193534	noncoding
XLOC_014999_TCONS_00027130	5:30069396-30070325(+)	CCCCCCGCACACTCCTCCCTTACACCCCTCCCGCTGCCCGGCCGGGCTCGGCGCTCTCCCCGAGCCCCGCGGCCGCTCGGCGCTCCCAAAGTAGTTCTCGCGGCGCTGCCTCACGCCATTCCCGGGAGCCGCCGCGGAGGGATACGCGTCGTATCGCCGTGCGCTGAGTGGGGCGCCGCGCGGGCCCGGGCCGGCGGGGCTGATGGGTACCCCGAGCGGGGGCCCCCGCCGGGATCCCCCTTCGCCGAGCCCGCGGGGTAGAGGCTCGAAGCGGGGCAGGCAAAAGAAAGCATGGGTGGTTTCTGTTCACTGTAACGTTCCTGTTCCAAACTCCAAAGGGGCTCTGCCATCGGCGTGATGGAGCAATCATAGCAAGCTGCTGTCACGCCGCTCTGCTCA…	467	divergent	6.35266343667472	4.55670458566614	noncoding
XLOC_016795_TCONS_00030452	7:19212633-19213188(+)	AATGGATGGATGTGGTGTGGTGGCGTTGTTTTGTAGTGGGGGAAGGGAGCCTGCTTTTGCTTAATTTCAGAATATCAGAAAAATGAGTTCAGCATCTGAAGAGACACAAGAAGAAATGCTTTTCTCCTGAAGGTTTACAACAGAAAACAGTAGGGGATTACTGAGCAGCTGAATAATGACTGTTTTTAACTATGTCTAATTTCTTGAGTAAAAGAAATTAGCAGATTTGTAAACAGCAGTGGAAGGCACCAAGTAAATGTTTTTCTTCTATTCCACGTGAAGATCTGAAATCAAGTATTTGTGTCTGTATTAAGCATTGCACTTCCAAATGTGTATACATACATACATATATATGGCTATCATACAATTTCCTAAGAGCAATTAAAGATCTGTTATGTG…	544	same_strand	0.316949703008438	0.692037046662071	noncoding
XLOC_007158_TCONS_00012874	2:13052714-13060786(+)	CTCTGTCGCCAGCTGCCACAGGTCCATCGCTTGGCCTTTCTCACCCGTCTCACCAAACAGACCTTGCCCGGTGACCTGAGCGTTCCCCCAGAGCCCAGCACTGCACGGCACTGGGACATCCGCCTTCCATCCCTTTGTGGAAGAGACCTCCCACGGACCCCTCAGACCCCCGGCTGCCTATGACCCCCTCGCTCAGCTCAGCGCCCGCAGTGCTGGTGGGCGGCTGCAGCACTTCAACCTCCTCCAGCTGGAAAGTGTTGCCAGAGTGAATCACTTTGCTTTCTTATTACTGCAGTTAGAAGCAAGCCGAAACTTGCCATTTGCAAGAGGCTTTGGCCAGAGAAGCAGTCATCAGGAAGAAAAAAACTGCTCTTATCAGCCTCAGGGATCACTGTTGTT…	634	same_strand	2.11969548571579	0.00255913349714293	noncoding
XLOC_007659_TCONS_00013764	2:90509123-90531703(+)	GGCAGGCAGCCTTATTGGGAAGGTGGGAACACCATGGAAAAGAAAATTTGCACTTCTTGAACAATACCTGTACACTTGAAAAGTCATTTTCCAGCCAAAAAACAAATGCTGAAACCAAGGTGGAGGAAGTGGCTAAGGAGAGTCCGAAAGCAGCAAGGCTAACACAGCAGTCTTCAGAGGACAACGAAGTATTTGAACTCCACAGGAAAAAAAGCAGTGGTCTGAAGTTCCTGTAAAGGCTAAAGG	246	same_strand	9.97568243546324	8.51372692436699	noncoding
XLOC_017486_TCONS_00031679	8:19113656-19160470(+)	GTCAGTGCCTGTGATTGTCGCCTGCCCAAATATTCAGTGGTTCTTTCCTTTGACTCCGTTGGACATACAATAGGCTCAGGAAGGAGAGAGAGAAAAGCTGTGGCCATTGTGCTTCCGCTGTCCATCCCATCTCACCTTGCTGCAGACCCAGGAAAAGACAGAGCCCAGAAAGAACCCAAAGAGACAATGGCAGCTGCAGACCCAGCCATTCCCAAGTATGACAAACTGGGCTTTCTCCTGAACCTGGACTCAAAATTGCCTCCAGAATTGGCATCTAAGTATGCAAATTTCTCTGAGGGAGTGTGCAAGCCTGGTTATGCATCAGCACTCATGACTGTCATCTTCCCAAAGTCGATGGAGACAGCACAGCGAGCTCTGGCTAAGCTCCCCTCTCCCTTA…	512	same_strand	13.289734783844	3.75409927346896	coding
XLOC_013789_TCONS_00024950	4:76459623-76470508(+)	CCCGGCCCCACGGAGAGACAAAGGGAGCGAGCTCATAGATCTTTGGATACGTCTCCAGAGACATGATGATTCCAGCGTCAGAATAATCTGCTCCATAACGTGACCACATTTAGGAGACCAGCTCCTGGGAGGAGACCCAAGGAGACATCTTGAAATTTCTGAGCAGAGAGGCTTTTGACACAGAGTTGGTGTACGCCGGATGGCATCCAGTTGGTAGCCTGCATTGCTGGTGCAGCAGGAGGAAGCAAGCCTCTGACAAGAGCTAGATATGTCACCCTGCAGGACTGCACGGACAGCTTAAATGGAGTGTATGTTTGCACCTAAGCAGACTGTTAAGTAACAGAAGTGAGGTCAACAGCTCCAAGAGTGACTATCGCAATATCCAGCAGCCATAGCACT…	678	divergent	0.35480801831338	0.722247334556193	noncoding
XLOC_018505_TCONS_00033537	9:22231783-22235177(-)	CAGGGCGTGGAGCCCTCTCCCATGGCAGCAGCTCTGAGCCGCCGCCCCGCACCTCACCCAACGGCCCTGGGGAGGTAGAGCCCGTGTTGTCACCTACCCAGAATCATACCCAGGTACAGTCTCCAAAGCTGAGCAGTGAACTGCATTGGCAGAGGATGGGCAAAGCTGGAATGAAGGTAACACCAGTTCTCCAATAAACCTCATGGGAGAAGAGCTGTAGGGTATCCAGAAACCTCCATCCTGGTGGGTAAGCGAACCACCTCCGTCCTGAACATCCCCTGAGGATTTTACAGTGCATTCCTCGTCTCTTGCTGGTGAAGCCACTGCTGGTGTTGAGCTTTAATGCCTTTAAGTCTGTACCACAAAAACGTCAGTGAGCCTTTCCTACCATCTGATCGT…	607	divergent	7.17049200728873	5.18995587293572	noncoding
XLOC_008827_TCONS_00015909	2:118977608-118998716(-)	GGCACTACGGGATGTTAACAGTTTAGAAGAAACCCGGGGATCGCCACGTAGCTAGGAAAAATCGAAGAAGGTTAATTCCGGGAGGCAGCAGCAGCAGGTACCTTTTTAATGCTGAAATGGGCATGCTAATTGTGAACTATGCGGTCAGAAGCTCCTTCTAAAATATTCAGTAACTTATTTACTGGAATTTAACAAGCTGTGTACTTCAAAGCTTCTTTCACCTCTAATTAAGTGCATAAACTCTGTGAATCGTATTGGCAACTTGAGATTTGGCACAGCAGCAGCAGTGCTGAAGCAGCCCCCACCGCTAGGAAAGGTACAAACACAGGCAAGTGACCTGTGATGGGCTGAGAGACCTCGCTTACCAGGAT	371	divergent	0	0.826448797554366	noncoding
XLOC_011382_TCONS_00020484	28:5759-12335(-)	GGAGCCGCGTAGGGGAATGTGGGAAGGGCAGCAAAAGAGGGTCATAGACTGCTGGAGGCTGCAGAGGATGCAGTGTCCCTGGACTCCAACCTGGAGGAGCATGTTGTCGCTGACACATTGGGCACCATACTGAACTGGTGCTTCAAGCAGAGGCTGCTCAACAACAGCCTCCAAGTTCATGCTGGATAAGGCCAACCTCATGATTGACACGCAGGGCTTCTCCTCCCAGAGCATCCACATCCTGAGGTGGATCACAGAAACCTGCTTTTGGCACAGGAAAATGCAAAAGGAGGGAGTAAGAAAGAACTGGGAGCAGAAGCGTGCAGCCCTCTGCAATCTCTATGGCAGCATTTCCAGGCCTTAATCTTCTGCCAGGTACAGCTCATTTGCAAGCAGTGA…	604	divergent	3.65833091143989	3.37454760672724	coding
XLOC_008755_TCONS_00015777	2:109141324-109145262(-)	CTAGGGAATAGGAAAGACCCCATCTCTTAACTGTAGCTTTCCCACTGGATTTTTAAAATGGATTTATATGCTACCCCCAGAGATCCTCATGGATGGGCTTAGGACATGCAGAGATTGCAGCTGTCCTGGACTTGGAGTGATATATGAAAGCTCCGTCAAAAGGAGAAAGAAATTAGATAACAAGTGCATGCATGTGTGAGTGCTTGTGGGACTAAATTCATGTGAAATACTGGACCTGATTGCTGGGCTCATAAAAAGCAAGGGGAGAAAATGGGAAGAACCAGACTAAGAAACCTCTTGGGATGAGTTAAACATGGGAAAATTGCTCACTGGTTACTATCACAGACAGAACAAACTCAAACTTAACTATCTTAAGGCTGTTTTATTCCTTTGCTCCAA…	416	same_strand	1.105541594466	0.00277959539068728	noncoding
XLOC_012219_TCONS_00022083	3:87795650-87817990(+)	GAAGAAATCTCAGAGCAGGGGATGTGCTTCAGAGGAGCGTGTTGTGATGTGAGAGTGCAGAGAGAGCTCTAAAAGCAGCAGTGAGCAGGTAGCACCCTGGAGCTATGGCACTGCTAACTGCAAGGCTACCTTGTGTCAACATATGCCTGAGTTTAAAAGAGTGTTTGGTTACATACCTACCAGATGGATTCTGAGGGTGGAGCTCAGGAGAAATGTGTCATGGGATATAATAGTGAGTTGGGCTTTTCAGGTGTGCTGGACACATGCAGCGGCAGCTCAGAAGGAGCAAGAAGTATCCAGTTGCTTTTTTATAATGTAAAACACCGGATGTGTCCTTTGTATCTGCAACAAGGCAGGGCTGGGCATAGCCCTGCAGGTATGCTTAGTCCCAGCTGAAGC…	413	intronic_antisense	0.592719716083645	0.451652885565684	noncoding
XLOC_010326_TCONS_00018685	24:4216701-4217192(-)	GGTCAAATGAGGTTAATTGGGGTCAAACGAGGACACAAAGGTCAGCTGAGGTCACAGAGGTCAAGTGAGGTCAAATCACAGGAAAATAAGTGGTCTGAAAGGTCAAATGAGGTTAATTGGGGTCAAATGAGGATACAAAGGTCATACGAGGTCACAGAGGTCAAGTGAGGTCAAATCAAGGCAAAAATGTACTCCGAAAGGTCAAATGAGGACACAAAGGTTATATGAGGTCACAGAGGTCAAGCAAGGTCAAATTGAGGAAAATAAATGCTCC	274	convergent	0.423788462616182	0.447973796786809	noncoding
XLOC_003320_TCONS_00006016	10:3943352-3947384(-)	GGAGTTCCGTTCCACCCTTTTGTTTCATCCGCACTTCCATGTCAGATGCCATTCTGTCAGACTGCTCCTTTGCTGCCATCTGTCACAGCAACAAAATGTAACAGAATATTTGTGGGAATGTAATAGCTGGAGTTGGCATGAAAACGCAGCCTTTTGGCAAGGTTGAGCTCATGAGCTGGCAAACACCTTCAGGAGGCAGTGAACTCTAGTTAGAATCAAGGAGCTGGCCACATGCAGTGTCTTTTGCTCTGTGAATCCTGGGTCTGGTCAGCTCCAGGTAGCTAAAGTCTTCCATTACAGATAGATCTTTACCATAAGAACATAACTTCTCTTTCTGTA	339	divergent	20.1013711039483	1.80023825986122	noncoding
XLOC_013723_TCONS_00024822	4:65894421-65918726(+)	GCTCGCGGCGGGAGCGGCGGCGGGAGCGTGCTTTATACTTTGTTTGTCCGTACTGTGTTTGGAGATCACTTTCTGGTATTTGGCTACACACCAACTGACCTGTAGCTGTTTACACCTTTATCAACTCCTCTCATCTCTAAGCACAAGCTGGACCTGGGGGAAAATGTCCTGATGGATACATCCTGAGTGTGATACGTGAGCGGCTCATGTCGGTGGTTAGCAATGGCTTCTAAGTGCTGGCTCCCAGTCCCTTAGGAGCATCTATTGAATGCAAGTGGTTGACCTCCAGCAGATTATGCTGTGTACGCTTGTTTCTTTTTGAGAAGAGTTAGTTGCAGTGGTGGATGTGAC	351	same_strand	0.830830042005805	2.01584163909353	noncoding
XLOC_000187_TCONS_00000354	1:26593214-26594287(+)	CTGTCATGGCGGCGGCCGGGCCCCGGCAGCGCGACGAGGCGGCGGGGTGGAAAGCAGCCCTCCTCAGGAGCTGAGCGGCCGGTGCCGAGCGGGGACGCCGCCCAGCCCGGAGTCGGCGGCGTTGCGCTGCGGCGGGAGGTGACCGAGATATTGCTGAAGGACCTGCTTTCTACTGCTTTCGGCGTTTAACTTCCTTGTGGGGTCAGCAGCATGTCTTCCGCCGAGTGTACCTCAAGACTTCTCCTGGTCCTCACTTCACTGCTGCTGGTG	270	same_strand	7.7804435652454	20.1672462233383	noncoding
XLOC_021631_TCONS_00038056	Z:44927053-44938348(+)	CCTCAAGATCACAAACTAAACCAGGGGTGCTATAGCCCAGACTCCCTACAAAATCAACTTATTTGATGAGTTCATCTGCAATGGTGTTTTCTGGACAAATAACATGACTCTGAAGATCAATGACATATCTGCAAGCAAACAGCAGCATTCTGTGTGGATCAACAAATGCTTGAAAAATGTAATCCATTGAAACAATTAGAGGAATGTCAAGGGAGAACTTAAAAGGGTTGAACTGTAATCCAAGCAAGGAAATGGAAGAAGCAAAGAAATTGAAGCAAAGAAAAAAAACCTGCATGGATCATCTCACAGCCCTTCTCTCCTTACAGCCTCAGGAATTCTACTGCCTACAAATCTGATGAGTTCGAGCAAGCTGACTCTCCTTTTTGTGAGAGGAGTGCA…	504	convergent	0	0.192395222504594	noncoding
XLOC_002805_TCONS_00005092	1:177492716-177505421(-)	AATCAGATGACACAAAAGGGTATCTAATACTCATACAAATATCTTTAATATTCCTTGGTGCTTTACTACCACTGCAGCAAAAATGTAGGAAAATGTTTTCCTCGCAGACCAGAAAACCCTAACTCTTGCTGTTTGCTGGAACCAGAACTGGGAGCCTGTGGTCAGATCGAGATGTACCTGAATAGATGTAGGGCTTGGTGGAGACTTGTGTGGAAGACACTAATTACCTCAAAGTGGCAACAAGAATATCAAAAACAGAGGTCAGGAGACAGCGATCTTGGCCCAGGAATCCATCTGCTGCTGCTGCTTTGAACACTGTGATTGTGAAGAGAAGCCTCCCCAGGAAGAGAAGGGTCTTAGAAATCTCCTCCACAAGTCGACATGGCCACTTTTCCAAGA…	521	same_strand	0.0402615240855138	0.687406941694978	noncoding
XLOC_000232_TCONS_00000448	1:34231145-34268958(+)	GTCACAGCAGAGTTCAGCAGCACCCTGAGATCGCGGCATTAACCCATTCACAAGTTTGAGAATGAGGGAAAGGAGGGGATGCCTGGAGATCCGACACTCCTGTGAACCTCCCGGCCAACTGCCTCAACAAGTGGTTCAAAAGAAGCCTGCTCAGGAAGAGACTGAAGAAACATCGTCACAAGAATCTGCAGAGGAAGACTAGGAGACCGCACCATGCAATTTCTACCTCATCAGCAGTTGGGTCTTTTGAAGGGAGAAGACA	262	same_strand	2.45204687616751	0.116100985258478	noncoding
XLOC_022003_TCONS_00038756	Z:17164181-17205336(-)	TGGAGATTCATGTAAAATCCATTCCATGAATTCTTGCAGAGTGCAGGTGGTCAGTTGGCTCTGCAGACTGCAGATAAGGGAAGAAGCAAAGAAAAATGTTGCTGCCCTATATATCGGAAAGATCTCCCTTCACAGAATCAGCTGTCACAGAACTTGGATCAGCCCTCTTCATAAAGGCCTCAGCTAAGAGAACAAAACCACGCAGCTCACTCAAGACCATGCTGGGAATTGTACTTCTCAACTGTCACCACTGTGTGCCTTTGACACTCTTTGGACTACAAAGAGTGTGGGGAACAAGAAAAGGCCATCAGATGCAAGTCTTCCAGAGGTGGATTCCAGAGGTTGAAGAGGTTAAAATAAATGAAGAATGCATTTAACTTCAAGAACTTAAGTAATTCC…	1281	same_strand	0.0362237763891138	0.626638454239147	noncoding
XLOC_011630_TCONS_00020975	3:10814906-10819297(+)	GAGGCGGCCGGCGGCGGCGAGGAGGGTGGTGCGGGCCGCGGCCTGCCCGCGAGGGAGGCGCCCCGGCCGTCGCCGTCGCGGGAGGCGGTGGTGCGCGGCGCGGCAGAGCCATGTTTACATAAAACTCCAAAGAGATCATTGAGTAGGAAATCCAGAATACCTACCTTCAGCTCACCAGTTAATGACACTGATTTACAGCAAGAAATCTTTTGGGATCCTCATTCACCAATTGCACATGGACTAGGCAAAGGAAAAACCAAACAGCTTACCAGTAGATGTGCAGTAGAAATTTCAGAAATTGTTAACAGGATTGCTCCTCAGGATGAAAAAGCAGCCTGTAATGAAGGCTCCCTTCTAGGGACGTGGATTGGTGAGGATGCAATTCCCTGCACACCTGGA…	650	same_strand	6.36062246615081	6.86608407362153	coding
XLOC_017397_TCONS_00031512	8:10365786-10381270(+)	CAGAGGCAACACCAAACAACAGGGATGGCACAGCTGAAGGAGTTCTTTGATGTTTGCCCTTGAAATTCTCAGATGAGAATGTATGGTACAAGAGGAACATTATCATATATTTCCAACACCTCCTAGCCATCCTTATGCCTTCTAGTCCAGAGAAGAAGAACTACGTATCCCAGAGGACCTCACAGCCAGAGAAGGAAGATACATCATGGAAGATACGTCATCTGGTTGCGCGCGGTCTTTTTCACTTTCACTTGCTGCCAGGGAGAGGAGTGGGTGTGCTTCCAAGCCGTGCGCCTTCATCAAT	304	same_strand	4.86275801664278	0.267983251661833	noncoding
XLOC_015213_TCONS_00027493	5:53131952-53134160(+)	CGCCGCCTGGGAGCCGCTCCCGGCTGCTTTCGCTCGTTGTCCGGCGCTCCCGGCCGGAATGCCGCGGTTTTCCCTTCAGCGCCGCGCACAGTTCCGCGCAGGGCCACCTTCCCTCCGCGGGTCCCAAGCAGGGCGGCGGCAGCTGGCATTGCCCGGGCAGTGCCCAGGGGTGAATGGGACCGACTGTGTGGGCACACCAACTTCAAGGGTTTTCAGAACTTCGGCGGAGGACACAGTCCTCCAGCTAGGAACTGCTGCAGACCTGACAGGTGTATGGGAGGCTCGCAAGCAGCTGCTGTGGGTCAGCCTTCATGGAAGATTATAGCTGGAAGCTGTGCAACCAGGGCTCGACCAGCAATAGTGAAGGTGACTACA	375	divergent	0.601898502296121	0.327745409290518	noncoding
XLOC_008044_TCONS_00014463	2:4137522-4154759(-)	TTCACGGATAAGGAGAAAGCAAGGAGGGCCACGGGGGCTCTGAGGGGACCGAGGGGTCAGCGGCCACGGGGACACCGGCGTGTTTCGGCGCTGAGGGGACAGCCGGGATAGAAAACAAAGCCGTAACTCAGCGTTGGATGCTTCCAATTAATATGAATGCGTTCATGAAAATGCAAAAGGAGGAATAAATCCAGCAGAAGTTTTTATTGCATTTAAACATCCACCTCCAGGACTGGAAACTCACACGCAGTGGGATGGCATGAATTCATGAGAACTGGTGAAAGAAGCCTGAAGCTGCAAGTGCATAGACATAGCTCAAGTCCTGAAAGGATTTAAACAGATCTTAAACCCTAAACCTGCGAATATTCTTACTGGTCCCAGTGGGGAAACAATACAGAA…	1416	divergent	0.743014285172493	0.218891296996105	noncoding
XLOC_000531_TCONS_00000995	1:62004747-62010080(+)	CCCAGAGAGCAGCCCACGTACCAAGCTGCAGGAAGGACAACGTCACTCCTGCCACTCTTCAGCACAGCCTGCCGCCCAGCCAAAGAGGAAAGCCCAAGGCCCAGCATCCCTTTCTGTGGCCACATCTGCTGACAGGACGCTGCTCTGGAGCTGCAGATAATGTATCTTAGCCAATCTTCCTAAGCTGCCACGCTGCAGATGAAACACAGGCGTGCTGTAGTAGAGGCTTAAAACAGCATGGAAAGTCAATGGAGAGGTGCTCACGTTCCACTGGCCCCTCATGCAGACTATGTGACCTACTACCACTACCAGTTTGACTCCTACAGCTGGCAAATAGGGAGTACTTTGTTAACTGAATCCTGTTAGTAGGCCAACACTTCTCAAGAATTTTGTCCAGTG…	446	convergent	1.47829255416371	0.702717565497352	noncoding
XLOC_002590_TCONS_00004721	1:137688369-137691245(-)	CAAGCACTGACAGCCTCATAGGAAGCGCTCAGCCGTGTGTTGGGGTCCCGCTTGGGTTTGGGAGGAGGCTGTTTCCGTGGCGACGGCAGGCTGCTGTTGTCTTCCATGCTGAACACTGAGTGCAGGGATGGGGACCTGATGGACGACCCAGCCGCAGAATGTACCAAGCCTTCCACAGCCATGGGGACGGGCACGGAGCTGGAGTGAAAGTGCTTCGGCGCACGGTAGCCAGCAAAGCCGTCCTCGGGGAGCTTCCCACCCTTGTCTTCAGCTCTGAAAAAGCACGGAAGACAGGCCCAGATGCATTATTCAAGTGGTATCTGAGAGAAAAAGATCTGGGACTCCATTCCTGGGAAAACGCTCTCCAACCATTTGCTGGATTTGTAAAACAGGAAACTT…	591	exonic_antisense	2.20518301165385	0.0134205923914352	noncoding
XLOC_005887_TCONS_00010617	17:852821-855815(+)	TAATAAACAGTGGGGGACAGTCATGTCCTAAATCGTTGCAGCTGTTTGGCCAGCAGACATGAGTCAGAACGCTAACGTGGATCATCAGTGCATGCAGGAGCATGATCTGAACTTTTACCTTCTGCAAAATGCTTCACTTCGGGGGTCAATCCCCAGGGACCACCATGAGAGAGACTTCAGCCATATCTGCACTGCGGAGTTCTGGAAGCACAAGTTGCATTCCTTCCTATGGCACTACGTGATCAACAAACCCTTCCTCAGACACGTGGGGTGGGAGCCAGGACTCTCTTTGCACTGGAAGATGGGTCTGCAGTAACCCTCTCGCTGCCCTTTGCTACCTGCTATGGGCAGCAAGTTAGCTACTTCAAGCAAGTGTGACTACACTGCTTTGCCACAATG…	686	divergent	0	0.259136490243458	noncoding
XLOC_018358_TCONS_00033269	9:8543651-8549144(-)	TGACTGAAGGCAACTACTAGGCATGGACTGGCTGCATGAGAAATCAAACTGTTGTGAAGAAAGGCACTTTTTCTACGTGCTGAGCACAGCCCAGACTTCATTAAATTGTTTTCGTAGCAAGATGAGAAAAAGGACCTTTCAGATGGATCTTATAGAGCTCCTGCTGCCAGATAGTTCTGAACTTTCATGCGGCCTTGGTCCCGAAGTACTGTTGACTTCAGTA	223	same_strand	1.1021994721615	0.0361523756429677	noncoding
XLOC_012578_TCONS_00022721	3:23990333-24008395(-)	GCATAAAATAACACCAGAAATAGAGTTATTTTAGGGTAGGGCCAGAGGACACCAAAGGATGATTATCACCTCTCCTATGAAGAGAGGCTGAGGAAGCTGGGCTTGTTAAGCTTACAGAAGAGAAAGCTCCAGGGAGACCTTATAGTGACCTTCCAGTATCTAAATGCAGCTCCTAAACAAGATGGAAACCATCACTTATGTTGTCTGATAGTTAAAGAGCAAAGAAACACAAACATCCTTACCATCAAGAAGGCTAGGCGGGGCAGTACTGAAGGGATCATTCTAGCAACTCCTGAGATGCAGAACCTTCAGTGACAAGAGACAAGAGGCAGTCTTGTAATTACAGCTCTGACCTGAAGGACATGCTCTCTCCAAGTATGACTTCATACAGGTAGTAAG…	635	same_strand	0.204487546549743	0.078650506893093	noncoding
XLOC_002604_TCONS_00004744	1:140581286-140635853(-)	CAGAGGAGTGGGTGTGCTTTCCAAGCCGGGCGCCTTCATCAAATGACATCCAGAATAAGATGCTGTATCACCTTCCCAGGACTGGAGATGAGGCTGACAAACCTGTAGCTTCCTGGCTCCTCCTCCTTGCCCTTTTTGAAGACTGGAGTGGCATTGGCTTTCCTTCAGTTATTAGGCACCATTCCTGTTTTCCATGACCTTTCAAAGATGATAGGGAGTGCGCCATGATCTTCCCCAGACCAGAGTAGATTCATCAGATGATGACAGTAAGAATTCACAACACTGGAAGGACATTCATCCTTGAGTCACAAAATCTACTTAGAATAATGATCTCATGACACTGTATGTTGGCATGGATTCACTCATTTTTGAGAACTTGCTGTACAAGCAAGGCTGGAT…	560	same_strand	0.303808942944339	0.151308584081961	noncoding
XLOC_011003_TCONS_00019873	27:4181194-4182264(+)	TCCTCTGAGCTCCTCTGGCTGTTGTGGTGGAGGAAGCACTGACCACCAATGTTCTCCTTCTGCAGAACGCCGCATTGTTGTCCATTTCAATGAGACGTAAACAAAAGAGACGAATAAAACAAAGAGCCGGTTGATGCCTGAGGAGGGGGTTCTGTGTGATGCAGAGTGCACTGAATGAAGCAGTCGCCCCTCCAGAGCTTTTTAAGTTATATCTCTGTTTAATTTCCCCCACGCTGCTGCTGGAGCTGTTGGTGTTGCTCTGCCTTTTCTCCCTGAGCCCACCCCATGCGCTGCTGAGCCTTCTTGGGGTTGCCCAGTGCTTAACGTTCCCAATGGGCGGCTCTGCAGAAAGAAAAGCCACGCTGAGGACTGAGCCTTAAAGCAGCAGCACTGCAACCC…	881	same_strand	3.35384418563949	2.88152108828766	coding
XLOC_013293_TCONS_00024032	4:11175486-11176056(+)	ACTAACGGGGTTCCCTGGGGCCGATGGGGATGGAGGAGGGGCTGCGGCTGTGTTTCAGCGCGGAGGGGCCGTTTCCGTGGTGACGAGCAGCGCTTCTGGTGGCCTTCGCGTGCGCTTGGACCATATAGCGCCAAAGAGATGGTGCAAAACATACAGCGGGTAAACCTGCTTCCCCAGAAGGCCGCCTACCCGCCAGGTATTGCCAAGTACAGCACTAACACAGTGGAGGAAGCCCACGTGGGCTGTTGTTGTTGGGCCTCCTGCTGTACTGTGCACGTGCAGAACAGAGCTTCGGAACTCCCCATCACACTCTGAAGCCTACGGGTAGCAGAGCTGTTACCATTTCAGCTGGAGTTCCCCTCCTGGAGTGCTGTAAGGTCATGCCTACAGTCTGC	395	convergent	1.55264168077165	0.365772612067868	noncoding
XLOC_012620_TCONS_00022800	3:29939722-29976823(-)	CTGAATAACACATTTGCTGCAGGAAGAACAGCAAAGTGGATTCCTCCCACCCATTTGACCCAGCAGTTTGGCCCAGGAAAGCAGAATTATTTTTTTCCTGCCATGCTGAGAAGCACTGAGCAGATTCTGTGCAAAGATCCTTACAACCCCTTCATTACCCGTTATTCTGAACACCTGAGCAGCACGAGGAGCATATATGATTGTTGTCAGAACACAGAAGATCCCTCTGTGAGTGGCTCTGGGTCTGTTCCAGCCATCTGGAAATGGGCTCATCTTGCAGCTGAGATTTCCTGAATGCTCCAGAAGTCGAGCTGTCAGTCAAGTGCTAGCTGGCCTTCAGTCACCTAGGCCCTTGCAGTGGGACACCTTGAAGGTTCTTCCAGGTGCTGACATATGCAA…	1048	same_strand	6.40247196706849	0.142720287058935	noncoding
XLOC_016349_TCONS_00029639	6:10670684-10676098(-)	CGTGTAGCTTCAGGAGCACGGTTTAGGTTGCCATTGCAGAGACCTGGCAGGGCAGCTCGCACGACTGGAGTGCTGTCGTGGATGGCTCTGTTCCTTTTAGGAAAGACAGACCGGCCAGGCGGTGGAGTCTCTCTTCGAGGGAGAGAACGGGAACGTATCGAGCTCCACCTAGGGATGACTGAAGAAGCAGCGGAGCATTTGCGTGTGAGGCTGAAGAGGAAAGGTACCTGAAGACTGGAGGATAGCTGATGTCACCACAGCCTTCAGAAAAGGTGTCATTGCCATGTGACCAGAAGAGAAGAAGTTTGTAAGGAGCAGTCAAGATGGATTCACAGAGGGGAATTCATGCTGGACCAAAAGCAGGGTGAAGGCTGCAGAGGAGAGCTTTGCAGAGAGGAT…	906	same_strand	0.123237795247917	1.1623498648035	coding
XLOC_003125_TCONS_00005667	10:11720695-11727136(+)	CAAGTACAAATAAGTACAATTCCTCACCCACTGCCTAGAGGAGCCCTCGGCCTTCTCTGCTTGCACTGAGCAGGAGAAACGCAGTTCTGGGAGAGGTGCTGCAGCCGTGAGTCTCCATATGGTTTGTGTCATTGCCCCAGGACGAAAGAGACATCCAGGGTTTGGACGGTTTCTGGTGCTGTTCTTCTACGGCCTCCATCCCAGCTGCCCACATCAGAAGCAAAGCGAGGCCTTAACCCTTGGCAACTCCTAGCAGCTGAAAGGGCCATCAGAACTGATGGAAGGTTGTGCCACGTCTTATCCCAATAAAACAGCCATTAACGGCTTTGTGCTTCATATTCTTGTCTACCATCCACACATACAGTTACCCATCCTACAGCAGGTGTTTTATAAGGAAAG…	682	same_strand	4.00109857470232	6.88747749300082	noncoding
XLOC_010062_TCONS_00018204	23:1939612-1941478(-)	CCCCGCTGACGGGCAGCCCCGAGTTCCAGCCTCCGGGCTTCGACACGGCCAGCTTTGTGGGCGGCATGGTGCTGGTGCTCAGCGTGCAGGCCGTCCTCTTCTTCATCCTCAAGTTCATCAAGTCCAAGGACAGCGCCTACCAAACGCTGATCTGAGCTCGGGGCGATGCTCCCCTCACCCCCCCGGGGAGGTGGAGAAGAGACCACTTCTGTGTCCCCATCCCACACCGGGACCACCCCAAAGCCCCCCCTGGCTGTGGGACCCCCACCTG	271	same_strand	4.3660544650247	3.33538477942241	coding
XLOC_009043_TCONS_00016307	20:1943967-1945488(+)	GAGAGGAGTGGGTGTGCTTCCAAACCATGCACCTTCATCAAAGAGCTGATGGATGCCCCATCTGTGGAGATATTCAATATCAGGCTGGATGTGGCTCTGAGTAACCTGATCTGCTGTAGATATCCCTGTTCATTGAGCGGGAGTTGGATGAGATGACCTTTCAATGTCCCTTGCAACTCACACAATTCTATGGTTCTATGGTTTTAAGTAACCTGGAAAAGGACTAGGCATTTTGTGGCAACTATGAAGATCCCATGATCTGGACTTCTACTTTACTGGAAAGAAACTGTTCTTTCCTACCTTTTACAGGGCTGATACAAAGCAATCCTAATTCCTGCATATAGCTTGCTGCAATAGGCTCACTCTGCAGAAGTGATGGTCTGAATTGCTGCTACACAC…	464	same_strand	0.169459966243537	0.112576562068215	noncoding
XLOC_005184_TCONS_00009341	14:3239850-3242322(-)	CGCCTGCCTGGGGCCAGCTTTGTTGGAGTAACCTGCTAGCACATGAATTCTCGAGGAGGAGCAGAGGATCCCAGCACCATTTAACTTCCCTGTCCATTGCTCTGAACCTGACCTCTCTGCTCCATCAGGGAAGCCCAGCAGGGGCATCTTAGTGCAGCTGCTGAGCGTGGCATGAAGTAACTGGCAGAAGAAACGGAGTGGGAAATATCCCTCAAACTGGAGCTGAGCCATTGGCAGAGGCAGTTCATCTTCACCTCCGTAACGTTCAGACTCAGGGTCTGTTGATCCCACGTTTGCTGTACGAGGCGCAAAATCTACCGATCTGCCTTTCCTCAAGTCAGTTGCCTTCTTGCAGTGAGGTTCGGCACAGCCACCCTTACCACCCACAACAACTTCTGA…	459	same_strand	13.7578512987951	36.6186821736206	noncoding
XLOC_006662_TCONS_00011993	19:84415-85646(+)	GTAACTTCTGAGGCTCAAACTGTGCCGCGTTGTATACAAACACCAGACGGGTGTCCCAGCTGTGCTTTTAGGGCTCTCGTATATTTATTTTTATATATACATATATACACACAGAGCTCCAAAGAACAGAGTGTCATTCTCAGAAATGTTCCAGTAGGTTCGAAGTAACGTAATCTCTCCCTTGCAGGTGACGCTGACCGAGCCTCAGGAGCCCCGGGCGGCACGTGGCTAGAAGTGAGAGCTCAGTCCATCTGCAGGTGTCGGC	265	same_strand	1.70011140322159	1.97311801213336	noncoding
XLOC_016997_TCONS_00030815	7:4892063-4904396(-)	GAGTTGCTCACAGCTGCTCAGCTGCAGCTCACGCAGAGCCTGACTCTGGGGTCCTCAGCCTGGAGGGGATAGGAGAACAACACAAGCTCATCCAACTGCAGAGCAGCTGCAGGCAGTCTATATGGGAACACACGGAGGGATATTTTCTGGATTGCCCAAGAAACAGCCACCAGCTTGGAAGACATCCATAGGCAGCGAGATGCAAACACCATTTGCCGGAGATGCTCTATGGCAGCACCAAAAAGTGCCCAAAGAAGTCTTGGAGCCAGCTCTCCTAGCAAGTCTGGGTCGGGTGCCAAGAAGGCTCTGCTAAAGGAGACCCAACAGCTCGTGAATGATCTGTTTAAACAACAAATAAGTGAAATGCCCGCCCTGGCATACAGAGCTGCTAGCTTTCCA…	888	same_strand	0.0293923008118762	0.463044550725629	noncoding
XLOC_011830_TCONS_00021338	3:33322668-33352313(+)	GAATGAACATCTGCACAGATGCTCTCAGTGCAAGGTTGCTAAATACTGTGGTAAATCATGTCAGAAAGAAGCTTGGCTGGACCACAAACGGGAGTGCAAGTGCCTTCAGAACGTCAAGCCTAATTTTCCTCCAGACTCTGTCAGACTTGCTGGCAGGATTGTTTTTAAGCTACTTAGGCAATCAGCATGCCTTTCTGAGAGACTCTACTCTTTTAAAGATCTTCAGTCAAATGCTGAACAACTAAGTGAAGAAATGAAAGAGGGCCTGGGGCACCTTGCACATACCTTACAACTGTATCTGAGAGCAGAGATCCAGGATGCATCTCACTTGCCACCTGCAATTGACTTTTTTCAGATCTTCACAAAACATTCCTGGATTACCAGAAAATTGGGAATGGA…	546	same_strand	1.64103103991833	0.837057546822153	coding
XLOC_015771_TCONS_00028539	5:49017847-49054365(-)	ACCTATAACCAACACCTGTGTGAAGAGATCAAGGATCCTGATTTGTTTCTAGGACAAGCTTCTAAGAATGGTGGTGAAACATAACAAATTGTAACCTTTTGTGACTGATTTCAGAGGTCACTGCTTCCTTTTCCAGCCTCACAAACAGTTTTCTCAATCATCTGGGTGCCTCAGCGCTTGGATCTGTGTCCTATGATTTGATCTTCTTTTCAGAGTGTTCTCTCATTTGTCTCTGTCCATGTGTTGTTTTTCTGACACTTCTTTTTTTCTAGTGGCACTTTATAACAAATTTTCTCTATGATGAACTGTTAAAAGAAGTGAGATATCCAGAAATAAACTGGAAAAAAAAAAAAAAAAAAAAGAAGCAACTGACCAATAATCTGCATAGAAAGTAACCAT…	765	convergent	0.443069907790022	0.319193815175554	noncoding
XLOC_009524_TCONS_00017257	21:4235546-4243666(+)	CCCGCGGCGCCCTGAGGGCCGCTCGTTCCCTTCCCGTCCCCCTCACCGTCCCATTTTGAAGTGTTTTTTTCCCCTCACAGCGTGAAGATTTTGGGGTCAACGCTGCTCTTTCCTCCCCCTCCACACGCGCCCTCCCAGGGAAATGCAGGATTGTTTGTGTAACTCCCACTCTACAGCAGATAGCTTCTCTGTGAGCATGACTTCAATGTGCACAGTCCAAGCAGTCACTTGTGAGCAAGGAGAGCAGGCCACTGTACCCTGTGGGAATTGTACTACTTTTCTGTGGCAGTTTGGGATAACTGAGGGCTCCCTTGGGAGTGTTGGACTTCTACCGCCACACGCTTTGGATTGAAGAGTTACCAGAACGACATCTGTGAGGTTTCCAAGCTAAACAAAACC…	889	same_strand	0.8964080286082	1.09215272289201	noncoding
XLOC_008656_TCONS_00015591	2:96490834-96511562(-)	GTGGGATATGTAGGATCTTGTAGGTGACGAAACTGTCTCTTTTTCTTCTTCCTTTCTCTCTTTGGTTCGTGCTCGTCTGTCTGCTCTGGTAGGATTATTAATGAGTTATCAACGTACGTGCTAGGTATAATTTTGAGGAGGTTTGCATGTTGGTAGTCTGTAAGCAACTAAGGTGCCTCATGTTCAGGCCTCGCGCTCCCACCTTTGTTGTGCCTCACTTAAAATGGTGCTTTTTGGGTCGTCTGTCTTTTTCGTTCCAATTTTGTTGGTTGTGGGTTTTTTTTTCTTTCTTTCTTTCTTTTCTTTTTTTTTTTTTTTTTTATGGTGCTGTGTATAACTTGAATATATTATGCACATATCCTACCCAATGGGTAGAACAACAAACACATGAAAACAAAT…	747	intronic_antisense	5.83069682883753	4.58640185826919	noncoding
XLOC_018422_TCONS_00033393	9:14866408-14867921(-)	CCTCAAGCTGGACCCGCATCGGCGCCCATGAGCGGCCTCGGCTGCTGAAGGGACCTCTGGCGGAGCGCCGGAGCAGCTCCGTTGTGCCCCCAGGGCCGGGCACGGCCGCCCCGCAGGCACCGCCCGGAAGAGCAGAGACCCCCCCCGGATCGGACAAAAGATGTGGCTGTGTTTTTCTTTTCGAGCGGACAGAAGAGCTGGTTGGGATGCTGTAGGAAAGGC	222	convergent	7.96129201275442	0.717349236386517	noncoding
XLOC_015782_TCONS_00028560	5:49682090-49688989(-)	GTGCTGGGAATGTGTCTCAGGAGCATGGTTAAACCCACCAAATAATGCAGGGCAGACTGCAGCCTGCCAAGTTCGGGGACGGATCCTCAGCTGATGTTCTGCAGTGCTGGCTTCTACCAGTGCATTCTGAAGCGACGGCTGCTTCTCCCACGGTGACGTGCTGCCAGCTCCCCAGCCAGGCCACTGCAGCAGAGGGGCACCGGAGTGACTGGAGCACCGTCCTACCCACCTGAGTGGTGCTCATCCTGTGCCAAAGTCCACTTCGTGTCATTGCTGTGATTAGAGGCAGTATCTGAAGAACCCCAGTGAGCACAGAGTGCCTCGTGATGTCAGTCCTGACCTGAGTGGATGCGGTGCAATCACTGGTTATGTGCACAGAATCCTCCCCACGATACGAAA…	647	convergent	0.595692904377921	0.00959039543683047	noncoding
XLOC_000043_TCONS_00000080	1:3295992-3325901(+)	GGTCTGGCTCCTTCAGCATGCAGAAGCAGGTGACTCAAAGCAGGAGGAGCAGATGTCTGCGGCGTCCGCTGATGGCTGCAGCCTTAGGAGATGAGTTTTGGACTCCCCATCAAAGTCAGGATTAGGCTCAGGATCCTCCAGCAGCGCCGAGCCCGCCGGGGGAATGCAGAGGAAGAGGAAACCATTCACAGCGACTCATCGTGTGGTTGGGTGATTCAGGGGTCTGCTGGTGATGGTCACAGAGGCACGTGGCTTGCTGCACCGTCTTTGTCTGCTGTGCAGGATGCAAACGTGGGCGAGTTTTCAGCTGGTGATTTATCAACCAAGTATTTTACGGGATCGCAGTTAAAGGCTCTTCTATAAAAAATACCCGGTGTGATAGGGAAAGTAAAAGTGTCT…	1664	same_strand	0.692116313104304	0.728570969995733	noncoding
XLOC_005177_TCONS_00009333	14:2673569-2702591(-)	GGTCTGGCTCCAGCGGGACACTCACTGCTGTCCATCTGTCTGCATTGCTGGCATTTCTGTGTCCACCCAAGGGACCTGAGCGCCTATGCTCTGCTTATCTTTGCATCCTCATTGGCCAAAAGTCACTTTGAAAGCGGGCCCTGGGAGCCGTAGCCTTGTTGGGGCTCACTGTTTGAAAGCACCTACCCAAGCTGCTCATCAGTCCCTGCCTCCCAGCAATGACTGCACCCTCTCCATCCCGTATGGCCTTCAGCAGTACCCACACACCCAGCACTGCCATTCCACCCATGGACCCGCACGCCTTTCACCAGCACTGCATTTTCTTCAAAAGAGGACAAACGAGGCTTAAGCCAGAGGCTGGTGGAGGACAGCGAACAGAAAGAGAATGGCAGACGGAGG…	1431	divergent	0.165456013437132	0.340934787554337	coding
XLOC_009467_TCONS_00017141	21:1240782-1244004(+)	ACGAAGCGAACCCCGCGGTGCGGCTGCCTGTGCCCCGGGGTCGCCCGGGCCCAACCGAGCCGGGCTGGGCCGAACCGGGCCGGGCCGCCCGGGGACAGCGGGTGCCGGTGTCGCTTTCTTCTGCGTTCCAGGTGCCGCTGGGAGCGCTCCCGAGGGAACGGCCGCTGCCTCGCCGGAGGAAGCCGAGAGACCCACGGACAGCCGAGAACAGGGGGAATGACCGGGAAGCACGAGGACAGAAAAACGCGTTCTGTGCATCAGCCGCGCTGCTTTGCGCTCTCACACCCTCTCTATTTATCTGCACGCAAAAGCCGCGCAGCGCAGCGCTCTCCTGCCCCACTGACACCTCTCCCTGCACCGAAACACGCTCAGCAGACGTTGCCCTTCTTATTTCTAGCA…	583	divergent	0.175885905499069	47.0262234164438	noncoding
XLOC_012383_TCONS_00022373	3:2400136-2403982(-)	CAGCCTCTCATCTCGTGATGGACTGAAGCTGGAGACTCCTGGCAGCAGAGGACGCTCCTGGCCCACAGAAGGGCTCACAGCTCCACTGCAGCTCTACCGACCTCAGTGCTGGTGAGGAGGCTGAGATGCCTCCAAGTGATGAATGCAGTCCACCCAACCTTACACCTTGTGTGGTTCACCATGTGAGGTGACCAGGAAGAAAGGTGGGCACAGACTTCAGCTTCAGTGTGACCGTCCACCCTGGGGATATGCTGGCTGTCACTGTGCCCACCATCTGCC	279	convergent	30.0780907538992	17.2770888984366	noncoding
XLOC_002644_TCONS_00004824	1:148541207-148552739(-)	CTCGCTGTGTTCCCTGTCGGATCGGCTCGCTACTGCTGCTCCCAACTGCACGCAAGGCTTCAGTATTAGCGAGCGGATTTTGCGAAATCTCTCCACCCCACTAGTCATGGAACCGGAACGGACCAGCCCTTAAACCATTGACACACACATACAATAAGAGTCTGATGCCGCACATCACTACTGTGGAATAAAACTCTGGAGAGAAGAGAGGG	212	same_strand	10.5475309985101	0.00345481298018071	noncoding
XLOC_016335_TCONS_00029606	6:9065898-9067026(-)	CAAAGCCACAGTGTGGGTGTGCATGCACAGGAGTATAAATAGCACTGACTTGTTGCCCTCTGAGACGTTTCAGGAACTCTTCTGCTCTCGCTGAAGTTCGGATTGCCTTCAGATATCTTCCCTTTGAGCTCATGAGTATAAACTTATTTCGTGCCTCACCAGCTTTGACTCCTAAACCACGTTCTCGTGTTTGCATGTTTCTCTCGTTCAACTTCAGCAGTTACAGCACCAGGAAACGTCACTGGTTTCTCCTGCACTGGAAAGCTAATGCCTGTGTTACTGTTTATGAAAAGCTTATTGTCTTCTTGGAAAGAAAGGGAAGTTTTAAAATGCTTTCTTAAGCAAATGATCTCTTGCACCCTTAAAAAATTTTCTCACCCAGTGACCCAGATCTGTGAT…	557	same_strand	1.41270299439448	0.627254301018839	noncoding
XLOC_017194_TCONS_00031133	7:22962377-22983014(-)	GGAAGAAGTGTGGAGACAGATGCCGAAGGCAATGGTAGATTTTTATTTTCTGAAGAGGAGTACAATTACAAGAGCAAAGAACAGAAGACCTACAAGATGCAAGAAGCAAAACCATATCAAAATGAGGAGGCTGCCTTGTCCAGCGAGGGGTGATGATATTCACAACAGAATACAGTGATCAAGCTGCAGTCTGCCACAGAGCTAGCGCTGCTGAAAGCTGTTCACGTTCCACATTCTACTGATTTGCACAGCTACGCCTGAGCTTCTTCACACCTAAGCTGCAGGAATCGAGAAGAAGAGCGTGACCGAGGGCCATAGGTTTCTAGTGTACTACACTGAAGTGTACTGACTTCTGCTCAGAGCTCTGCTTTTGCTCAGGGGAACCTGAAGGCAAAGCAT…	446	intronic_antisense	0.125245081939504	0.139473461103988	noncoding
XLOC_012497_TCONS_00022577	3:15186732-15187491(-)	GACTCACTGCTGAATTTATTTCCTCCTTTTCCAGTGGAACTGTGTACTAGAAACACAGTCTGTGCACCCAACTGGGGAGCAGGGAAGAAAAGGGCTATGTGATCCTATATGACTGGAAGAAGAGTGGGTCTGGGTAATACAGCAGGGAAGATCATACTTCGTTGCAGTTCCCATCCTTCTGACTGCAATCCATTTTTTGCCTAAGGAGACAGCCACTACATTCATCCTCTTGCCACTGCAGAAATAAAACCCCTCTTCCCTAAGTGATTTTCAAGTGGGAAGCTGACAGTAGTTAATGCTTTTGACAGAAAAAGTAGACTCCCTTGTTTAAACAGACTGTCTGCACACGCACAGTCTCCCCCACACATAGCGTGGAGAAAGAGAAGTGGTCTTTGAACA…	519	same_strand	1.94876132141663	35.3082840888044	noncoding
XLOC_021725_TCONS_00038229	Z:59665742-59679405(+)	ACTCAAGAGCTTCTGTTTAAATAGCCTTTCTGCACCACCTATATTGGTCAGAGGAGGGAAACTTTTAACTTTCCAAGTTGATCTCTGCCACAGAACAGATCCTCTGCCTGCCCTGTATTCTGGTGAACAATGTGTACAGTGTTTCATGTTCCAGAAGGAGATGGATGAAGGGTTCCAGGAAACTGAAGTGCTTCTGAGAGCCCTGTGCTGCTCCTGTACACGTTTAATGACTCTAAAGGAAAGCAGGTTC	250	same_strand	0	1.69534132163293	noncoding
XLOC_013743_TCONS_00024860	4:68474810-68501572(+)	ACCCCGGTCCCGGTCCCGGTCCAGCCCCAGCTCCGCGCCGCTCCGCTTCGCGCAGGAATGTGCGGCTTAGCGCAGGGGCTTTGGCTGAGCTGCTGAGCGCGGGGCTCCCCCCACGTCTTACTTCTCAAAAAGACTTCTTACCAAAAAAAAAAAAAAAAAGTACAGTGAGCCAAGAGAGGAGGCTCGGATCGGCTGTTGCTGCGTGCGGCAGCGTTGCGAGGAGTTGCTCAACTCTCACTTAGCAGCGGGGCCGGAGGGACAATGCGCTAAGGTCGCTGCCCCACGGCTTCGCCTTCCCCGGATGGTGCCGGCGGCGGCGGGGCTGCAGGCTGATTAAGGGGATGGATTTGAGCTGGAGCACAGCATGTGTGCATGAACACTTTGCTCAGCTGGAGAGCA…	895	divergent	0.98236006532642	0.239212099921644	coding
XLOC_004666_TCONS_00008405	13:17742787-17744932(+)	GGTCATTCCAATGCTTGCAGAGGAGCTCCCTTTGGCCTCCATGTCTCGCTCTGGCCAGGCAGATGTGGTGTGTCAATGGATCAAAGCCTTCAGAATCCAACCAAAAGAAATGGGGAGAGAGGCTGCCCTGGGGCTCACCAAGTCCAAATGTTCCCTGATGGAGTCCAACTCCAGCTTGACCAACACTCACCCGGTCTGTCCCCGCACCAGCTGGCTTAGGGCTCCTCAGTTCTGATGGGATCTCAGTGCCTTCTGTCCCTCCCATGACCCAAATGCAGACTGCTCTGCGTTGCCCAAGCGTGATGCCAAGAGAAGAGGATAGAAGACTCTGCCGTCAGATGGCGTTGCCTGTTCTTCTCTCCCCAGTTTGCAGAGTTGGATGTGACCTCAGCACTGGAT…	846	same_strand	0.293708924864346	1.5099189014098	coding
XLOC_006710_TCONS_00012085	19:4249229-4250921(+)	CATATGACATCAAGCCTTTGATTGTCTGTTTTCTTTTGCTAGTTCTTTTGGCTTGCCTTCCTGATCAGTCCTCGCCTGTGGACTGGCTTTAGCTATTCTGTGTCGCCCAAGGCAAGAAGACTGCCTGCCCCAGGAACATCAAAGCTGCTCTAGTTTTCGGTCAACAGCTTAACAGCTTTGGCTCTGGCTGCTTTAGGAACCTTGCGCAGGAGAGATGGCACGAGAGGGCTCAAAGGGGAGTGGGGTCAGGGATTGATTTTTAAGCAGCTTGAATGGTTTCTTTCGTTTTTTAAGAAATGCACTTGCCTATGATACTGTCTCTCCAGTGAAATGATTACTGCTCCATTACTCTATTGATACAATATTGTGCATGCTAGTGTCGTATTTCTATACAGTAGC…	798	same_strand	88.1850054599567	42.001700904272	noncoding
XLOC_016970_TCONS_00030756	7:2113441-2123717(-)	AATGAGTTGTGTGCATCATAAAGGTCCTCTGCAGCAGGCAGCTCCACAAAGGGTCTCACCTCGTCAACAGCCATTTCTTAGGAGTGTGAGATTAGCAGAGCGGCAGCTGAAACAAAAGCTACCTGTTAAACACACTGAGGGTCAACTACAGGAGGATGATGCTAGATGCTTCAAAAACAAGGCCTCAAGAATCACAGAATATCCCAAGCTGGAAGGGACCCAGAAGAATCACTGAGTCCAACTCTGGCTCCACACAGGACCACCCAAACCCAATGTCTCAGAGCAGTGCCCAAACGCGCCCTGAGCTCCAGGAGCCTGTTCCATGCCCACTGCCCTCTGGTGCAGAGCCGTTACCCCAAACCAACCTGACCCTCCGCTGAGGCGGCTCCATGCCATTCT…	784	same_strand	0.458292700086878	0.554719888099809	noncoding
XLOC_017397_TCONS_00031511	8:10364422-10381270(+)	GCGCTGCTACCGGGAGGGTGAAAACATGATACTGATATGCTGGAGGAAACACTGACCTCCTCTCTTCAGTGATCTCTCAACATCTGTGATTCACTTACACAAAGGCAAGAAAAGAGAATACTAGAAATACTGAAAATGCCCTTGAAATTCTCAGATGAGAATGTATGGTACAAGAGGAACATTATCATATATTTCCAACACCTCCTAGCCATCCTTATGCCTTCTAGTCCAGAGAAGAAGAACTACGTATCCCAGAGGACCTCACAGCCAGAGAAGGAAGATACATCATGGAAGATACGTCATCTGGTTGCGCGCGGTCTTTTTCACTTTCACTTGCTGCCAGGGAGAGGAGTGGGTGTGCTTCCAAGCCGTGCGCCTTCATCAAATAACCACATGACT…	503	same_strand	4.86275801664278	0.267983251661833	noncoding
XLOC_013683_TCONS_00024742	4:59687009-59692757(+)	GCCAAATCTTATTGACATAAGAGATACTTATGTATTTCTCCATGTTGTTGAACAACTGAGGTGAGAAAAGGTTATTTAGGTGGCTGTACCTTACCCAGCACTTTTCAGTGCCCGATGCTGCTCAAGAAACTTCTCTAATTTCCTGGCTCTGCTGCATGAGCGCCAAGCTGCTTCAGAGTGCTTTAATCCATGGGATGGATATACACAGCGTGCTCATTCAAAACCACAAGCGCTGCAGGGGCTGAGCAGCCAGTAAGCATCTGGAGGGTCAAGGATTCTTTTGTAGCAACAGGGAACAAAGAGTGAAAATGAACACTGTGGTCACCGCTAACAAAGGACAAAGAGCTCAAGCTAGCAATGTGACAGAGCCATCAGGAAGGATGTCAAAAACTGAGTAAT…	488	same_strand	0.519271170509144	0.291517316045906	noncoding
XLOC_016592_TCONS_00030082	6:31852606-31858353(-)	GCTGTGTTATGCACCAGAAAGTTGAGAGCATTAGGATAAAGTCTTTCAATAACGTGCGACAAATTCTCATCATCAAGGAGCAGCCGTTGTATACATTCTGTTGAGTAATTATAGAGTACAAAGAAGATTTGATATAGGAGCTGTGACTTAATCTCCTGCACTTCATTACATTTTCCCGGTGGTGGTAGCGAGGAATGGGAGTGGTACGTGTGTGCAACTTGAGACCAGCCAGTTGGAGATGTTTGAATCTCAGATTTTCCATAAACATCCCTTCCTGCAGCGAGACCCCCGCGCACCCAGGCTATGAAAACAGTCCCCTCCGGGCAGAGGTTCTTCTAATTCCCTCAATGTGAGGGGGAGAAGTTTGTAATGAAGCGTTGAGAGGACCTTCAGCATCGG…	421	intronic_antisense	0.0389452829374772	0.623754732274169	noncoding
XLOC_018011_TCONS_00032626	9:4223512-4223910(+)	GGAGCACTGAAAACGTTGATGTGATAATAGTTTCTTTAGGACTGAGGAAGATATTTGGTACAAATGCTTTGTATATTCATAACTTTAAAAAGCAGAAGGTTGGATATAATTTTTCTTCTGGTCCTCTTCTGGTCCTTGCTGGTAAATGAACAGCAAGGCATGACTGTGCAGTGAGGTTGCAGGGTGGTTTGTATATTCCAGACCCTGCAGGTATTGCTTCGTTTCTCCGACTGTGTTGAAGTGAGCTCCTGAAAATATCAAAGAGCAGTTAGAGTGAAAAACTACTTGATGCTTTTGTGTTTTGGTGGGGATGTTACTGGGGTTGGTTCTTTCTGCACTCTTCTGTTTTGATTAAGG	357	same_strand	0.760952143205586	1.22488156761479	noncoding
XLOC_002513_TCONS_00004568	1:128429121-128435522(-)	CTCGTCTCGTCGTGCTCGCTTTCGGATCGTCTCGCTGCTGCTCCCGACTGCACGCAAGGCTTCAGTATTAGTATTAAATGCATTTTCAATTCTGAAATTCCCCTCTCAAGAAGTTCCTGGCATATCTTCATTTCCATTGCATATCTCAGGAGTGTATCTGCAGGTCTTCATTTGTGCCCTTTGTTGAAACTCCTTGCAATGCAATGATAACGACAGGATCAAACCCACAGCAGAGACCATTTGATACCAGCAAAGGCTTATATAACCACAACCAAACACTTCAGTTTGGCAATGTAGGCCAGCTGGATTACTGTTAGCACTATACTGAGAATACAACACTTCATGAAGATCTTACACAAAACTGATTTGAAGGCTCTATTGCACTGCTTGGTTTCACCA…	600	divergent	3.33225720875357	0.408023527488813	noncoding
XLOC_005421_TCONS_00009764	15:4794142-4805878(+)	AAAGACTCCCACATCAGCCTGCTGGGCAGACATTTCCTTTCCAGAGAATACAGAGGTGATATGTTCATGTTAAGAGCGAAAATGCAAGTCCTGCTGAGAGACTGGAACTCTTATGATTGCTGGATGAGGATTTTGCTGCGCCATTCAACCCTACCCGCAGCGGCCCACGTTCTGCAGTCTGGCTGGGTGCTACGTACAGCGTGTCTTTGGTGAATCACTTGTGACTCTATCCCTGTCGCTGGATCTCGGAATGGATGACCTTAGAGATTTTGCAGCCCACCTAAGCCTTCCTAATTAACATGTTCTCAAGTTCTCTTTGCCTCCCTACTCGTGATATTTGTGGTATTTCATTGCTACATCTTGTGGTGGCCATCAAGGGACATTGCAATTGGAAATGAG…	986	same_strand	0.0391933969202141	0.236618034780969	noncoding
XLOC_003863_TCONS_00006968	11:8941588-8944513(-)	TTCAGCCTCCTGCCACAGCCCCCTCCCAGCGCCAGGCTTGCCTCTCCCTTCCCCAGTGTGCTCGGTGAGCTGGAGGAGCTTGTTCACCTGACTCTGCTTGACAAGCAAACAGTTCTGCATGTGCATCCCAGGCTCTCAGACCTGCCTTTCTCTGCCAGCTGTTGTGTGGCTGCTCACTCCACTCCTTACAAGCCTGTATGCAGACCAGCAGAATCTGTGGAGCCGGACTCAGAATGAGCATCATCTCCAGTGATCCAGAAGGCTTCACAGCAAGCAGGAGAAGTCTTGCTCCTTGTCACTGTGATTAGAGGTGTAGGAAGCAGGTATCCACATGTGGCATGGCTGAACAAAGTGCATGTGCCTTTTTTCGTTAACTAAATGAGCAGCTCTCTTCAGTGC…	597	same_strand	0.45228621831652	0.0394011824111547	noncoding
XLOC_004384_TCONS_00007877	12:12666815-12684424(-)	GGTATCTGGGCTGCAGCCACACTTCCTGCACTGCTGAGGAACACGTCTGCGCAATGGGGTGGAAGTTTTCATGGACTCAATCCCCCGAGTCTTGAAAGATGCAGAAATAACATTGGGTGGCAGAGTGATGGTGATGTTGAGTAGCATTCACTTTGAGAGAACAAAATGAAAGAGAAACAGAAGTAAAGGCGGAGTCAATGAAGCTGCCCGTCTATTTCAGGCACATCCTACAGACACAAGGGATAGAAGTCTGCCAACTGGACACAACCAGAAAGGTCATCAATGTAGAAGATCGTTCCTTTTCTCTATTGAAAATCTACTTAAGTCCTCAGAGACTCAAGGCAATGTTCCTGATAATTAGTTCTACTGCATATGTGCGTTCACCACATGCGGGTTGTG…	738	divergent	0.105304550439957	0.378281862870106	noncoding
XLOC_016147_TCONS_00029261	6:22873089-22879027(+)	GTTCCGCGCCGCCATGGCCCTGATGTTGTTTCAGGCGCTGCCCGAGGGGCTGCCCGCCAGCGTGGAGCCCGCCCAGAACATAAATTGAGCAGGATGCCTTCAGATTTGATGGTCTGCTTAGGAGGCAGGAACTGCGTTTTGCATTTGTTGAAGATCTGAACCTCCACAAGATTACGTGAAGGACTTTAATGAAGGTCTGAGTCTTCACGGATACTGATCCGTGCCTGCAGATGGCAGGTGTTGTGGTCACACGTTGTGTAGTTTCACTGGGACAATGGTGTGGAGTGTCCTTTCTGGGAAAGGCGTCCATTGGAAAACTGTCTGACTTCTGAAGCAAGTAGAGAGGGAGAAAAGTCTCTTCTTCAGATAGGATCGGAAGGACCTTTGGTCTGTGCTTGG…	426	same_strand	3.25893704378612	0.754844428818672	noncoding
XLOC_016980_TCONS_00030775	7:3521071-3528225(-)	AAATGATGATCGCAGCGGTCGTATTATTAGAGCAAGGTTGTTTGCCTTGCCAGGAGATCTCCTCGCTCCCATCAGCAGAGGCAGCTTTCTGACACGCAGCGGTTTCGCCGATCGTATTTCAAGTGACCCCTGTAATTGGAAATCTCCCAGCAGTACAGAGATTTCTCCTGCTAGCGGACAAGTCCTACACCAAATCCTACAGCAGAATATTTCCCTGTTTTGGACGCCTACTCTTTTCTCTGAAAACAGCAAAAATGAGGTTTTTGTTTGGTCCGATCCAACACCTCCTAAGCAGAGGGGATGAGATTCATACAATGGATACAGAGCTCAGTGCCACGTGCCTCGCTGGGGACATAGCCCTCCTCACTGTGTGATGCAAGATTGGATGAGGTGGAGACC…	1273	same_strand	0.0681023133544506	0.194147252361357	coding
XLOC_000855_TCONS_00001603	1:91912753-91918871(+)	AATTTTGTCTGAAAAATAATCAACTTGAGGAAGTTTATATGGCAACAGAGGGGCAGTCTGACACAATGGCATGTGGCATGGAAGTACATATGAAGCAAAGCAAAAAACAATAGCTGATGAAAAGCTGTGTTTAGAACCACATACATTGGAATGCAACTTCAGATTATGGACAAGATTTAAACTCCAATTTTCAACATCAGGATGGAAGTGAAGAAGATAGATGATTTTTCCTGCGGATTTTGGAAATGAAGCAGATTTCCTAAAGTCCAGGTCTTGTGTGAGAAGAGTGCTGTGTGGAAAAAAAGATGCGTGAGCCAGACAGTGAGAAACTCAGGCCTGGATGCCTGCCTTTGTCTTCTACTTGCTTGAAATATTTACATCAGGCAGATTAGAATCAAA…	727	convergent	0.411467193449637	0.30966152063517	noncoding
XLOC_007724_TCONS_00013887	2:102317808-102318479(+)	CAGCCCTGCTGACCTGGGGGACCATGTGGGCCGGGATCGCCTAACTTAATAGATGTTTAGCCCCATTCAACTGGAAAGTGGGCCACGCAAGGAAACACTGGGTTTAAAATGCAGAGGATGTGCAAAAGAGGATGAATCTCTTTCCTTTTGAAGCATTTGTTGGCTGAAATGCCCTTTTCTGTGATTTTCTAGTGCTGACACTAACAGGTGCTGAGCAGCCTTCAGACTTAGCTGGAGTCTTGCATCTTTTTTGGGTTTTTTTTTTGTGTGTGAATGAAGTTTGGTGTGCTACTTCTGAATAGTGTAATACAAGCCTCACTGCTGGGCAGGAGGAGAGGGCCGTGTAGGTCAGAACTACGTCCCTTGGAGTTATCCTGAAACGGGGAGTTCAGACCAGTA…	646	same_strand	4.50001466264564	1.16495831273573	noncoding
XLOC_012156_TCONS_00021953	3:76267926-76274088(+)	GTCGGCAGGGCGGATGAGCGCGGCGCTGTGCGAGTAGAGCTGAGGGGCACCTGAGCTTGTTGGTTCGCTCTTGGACGTCCGGGGGGCACCGCGTCGCGATGCCGCGTGTTTGTTTGAAGCTGGAGCAAGCGGTATGAAGGAGAAGCTTTCAGTGGTGTCCAATATGTTGTACAGAAGCATTAAGCCCATCATGGAAGCACCATTGGAACTAGAGGAGTATTTGGTACACACAAGTGGATTTTCCTGAAAGCTGTGATGGTGTATGAACAGTTTTTAATAATGGAAAAAAAGTTGAACATTGTGATGAAAGATGTCCTGGCAACTGTACTACAACAGATAGAGGGATGCTTGAAGGCTGCTTCTTGAAGCAGGAAAATGGTCACAACTGTACAGACAAAT…	687	intronic_antisense	31.647957902946	20.4785613356432	noncoding
XLOC_011867_TCONS_00021402	3:37758736-37767710(+)	GAATGCTAGGGAGACAGTAGGACATGACTAAATGTGTTAGGCTGCAAAGCCTTCCTTAAAACTATGTCAGAGACGGAAAGGAATCACAACCATGCAAAGCTGAACTAAAGCAATGCGATGTCTCCATGCCATTAGGCAGAGTAAATTGCAAGTCAAATCAGTGTTGCTGGCAGCACCAACTCTTTTGCTTTAAGCTGCACACAGCGGATCCCTCATCACACAGGTGCTCTAAGTCTGAAGCAAACAATTCATGCAGTCAAGGTCTACGTTGCTACTTCTGAGGTCCCGAATGAACGGCAGTGAATAAATATTGCCGAGTCTTAATGGAAAGTCATGTCTTACCCAAGTCGCATGCTTTTCACCAGAAAGAAAAGTGGAAGGCACATGTCAGTGCCAACA…	824	same_strand	0.10155833380297	5.53744248571352	noncoding
XLOC_013484_TCONS_00024359	4:34087361-34093818(+)	TACAGGTAGCGCAGCGCTGCCTGCTCCTCTGCAGAGGGGTTCCTCAGCACGTGCTGCTCCTTTGAAATGTTGGGGAGTAACGCCATAAGACGGCCCTGTCTTTCGGCTAGCTCTGGGGCAATTTAACTTCAGTGGGATGTGCGCCTTGAAGATGTTTTCCACCTGGACCTGATGGCTCCACACAGTATTGAGGTTGATGCTGACATGCTGGAAAGAGGCGGATGCGGTTCCCTGTCTCACTCACAGGAAGCGCCCATGTGGGAGACACTGCAAGGGCAGCTCTGAGTGACTGAACCCTGAAACAGCCACACCGTGCATCAGGCAACAAGAATCAGACCAGACAGTTCAGACTACACAAGACAATTAGTGCAAGAACAAGACAATGAAAGCCGCCTAGTA…	425	divergent	1.7902247027508	0.790032284575509	noncoding
XLOC_013841_TCONS_00025045	4:84156928-84169393(+)	GTCCCATGAAAGTGAAGCCAAGGAAGCTATCCTATATTGCAACCTCTGATGTTTGATGAGAGAGAGTTCTTTAGCAATTTGGAACTCATCTCACCCCAGGAGTGGGACTCGGTAGTCCTTACAGGTCTCTCCCAGCTCAGGATATTCTCTGATCTCAGCCTACCAGTATGCATGTAAAAAAAAAGTTCATAAAAGGCAGAAAACATTTCTGATTTGTGGCTGACTTGAAGTCCATCATCAAACTGTGCGGAGACGTTCTCTGAGCTTCCTCTCTTATGTCTCTAATGGACAAACACAAAGTGAAGCGGCAACGGCTGGATCGCATATTTGAAGGCCTGGCAGCCTAGCAACGTGCTGAGTCCACATCTGCAAAGGGATGCAGGCACCTAAACTTGGGAG…	445	same_strand	0.702545558773749	0.979267697800113	noncoding
XLOC_003429_TCONS_00006208	10:16968918-16970023(-)	AGGGCTGCAACCCCACCACATGTATTCCCAACGCCTCTCCTGAGACTCCGTCACCGCGTTTCGCTATGGTGCAGCCCCACGGGGAACAACCAGGCAAAAAAGCACGGCAGATCGCACGACGGAGGGCGAGAAGCGAAGGCGCTCGGAAACTCTGGACACCGAAGGCGGAGGGGCCGCACCGCCATCTCTCAGCCGCGCGGGTGCTCTGCCGCTCGGATCTGTGCCCGAGGCCCGGCCCAACCCGAGATCTGTTTTCTGAAGGCTGCTCCTTCCCCGGATCTGCTCCTCTCCGGAAAAACACAGCAGCATCGCCCCCTGCCTCCCGCCGGGGCGCCGCGCCGCAGCCACCGCAGCCAACGCGGGCGGTGCGCGCATCCCTGCCCACCGCGCCGCCTTTCA…	416	convergent	0.00544590808430795	0.123701312514288	noncoding
XLOC_017369_TCONS_00031463	8:7391385-7397902(+)	GGAAGCGGGAGTGGTGTAAGATGAATCACTTACACTCCTCTCTCTTCTATGGCTTCAAAATAGGCCTGCTGCTGAATATGAAGACTTGATGCTACTTCCCGAGGATTTGAATAATGCACTCACAAAAGAAACTTCATCTGGCACTGGGAAAAAACAAGATGAATGTGCAAGTTTGCCCTGTATGGAGATGGAAGAATGCATGTGCCCAGCAGTTAATTTACCATTACTGATGTTGGTGAAGATGTTGCCTTTATAACTGAAGACTTCGGAGGTGTTTCTGATCAAGAGTGCTGTTGTGGAGCTGTGAAGTGGAGCAGTTGTTTGTGCTACAGGCAAAAATTTGAAAATGGAAGAACTGACCAAGGTTTTGTGACAGATACTTGCTTGAGTGAAGCTGAA…	601	intronic_antisense	98.0620166199194	29.3533937914094	noncoding
XLOC_016201_TCONS_00029356	6:28747751-28749923(+)	CCGGAATGGCTGCGGGGCGGGGACATTTTTATCGAGGGCTGTGTAATCTCGGAGACACGTCATGAAGCAAGAACAGGGAGGGTTTCAGCATTTTCACTGACAACGACAGAATATCAGAATTAGCAGCAAATAACGTTAACATGGGTGCAAAAAACGTTGTGTAACGCTACAAAGATTGCTGGAAGTTGCACTGATGACAGATTGCTGTGGTACATCCCTTCCTTTCAACTGTCCTGAGGGTTCTACCATCGAGAGAGC	258	divergent	1.49258090323717	2.23917535616199	noncoding
XLOC_012151_TCONS_00021947	3:75524767-75525165(+)	CTGATGTTTGCCTGACTCAGGTCACTGCACAAAGACATGCCAGCCTGCCAGGCTCATTTGTTATTTTGGAAATGACCCGCCACGGTTCCTGCACTGCTAATTGGCCATGATCCATTTCCTGTTTTATGAATTCATCTCCTGGTCCTGCTGCCTGGTCCAAGGGGTGCCAAGTACATCAAAACTGCATCTCTGGAGTGAAAGGAAGGAAGAAAATAAGACTGAAGGCAATAGAGTTACACTGAAGATGGCTTTGGCCCAAGGGTTTA	266	same_strand	0.0121989664617462	0.262700899297746	noncoding
XLOC_008583_TCONS_00015466	2:81169202-81174224(-)	CAACAAACAAAAAAAACGCAAGAATTTGACCAGCTGTCCAGTGACCCTGTGGTGAAGCAGCTGTATACATCACCTCAGCCCAACTTCTCCTGGATCTGTACAATTGGACATCTTTGGAAGACCTCTGTTCTTCTGCCATACCCAGCTAATCTGTACCTTCTGGAAAGAAAGATAAGCAGCAGGATTGGTCTCAAGGCCTCAGAAAGGAGGGTGGTGGGGAAACCAGCCTCTGCACCAGAGAATGTGCCATGACTTGGTAGTGGCTAAAAAATGTATTGTACATGATGACAATCCAAATACGCCCAGTGAGAATTCCTCAAGTGCAAGCAGTTGTTGCTCAGAGGAAGCTAGGTTGCTGTACGTGGGAGTGGCACAGGAAGGTTTAAATGGTGG	393	same_strand	1.21606467014781	0.0112552953695862	noncoding
XLOC_014858_TCONS_00026870	5:16739313-16788158(+)	CTCAAACGCTCGCCGGGTGCTGCCCAGCCATGCTCCTGTTTGTGGCTGCTGGATGCAGAGCCTCGCACTCTCCCTGGAGCTAACCACATCTTTGTCGCCAGCCCTCAGTAAAAGCTGCAGAGTCAGGAACCCCGCCTTGCTTGATGGTGCATGAAAGTAGCCCCTCCAGTACAAGCCGCAGCAATCGACGTGCTTTGTATTCCCTGGCCAGAAATAACTCTGGGTCAGGTCTGTCTTGGAGAACTCATCCCCATAGAAGCAAGAGGGAGGCTGTTCCAGTAACTCCTGTGGGAGGTCTATCTGGGAAGCCATCATTGCCAGCACCGCACTACTCCTGTTCCCAGACAGGATTTCAGCCCATTACAAGGACTAGCTCAGCTCCTGGCTCTGGTGCTTTGG…	844	same_strand	0.381078889417089	0.15375146038483	noncoding
XLOC_008481_TCONS_00015281	2:61919772-61937279(-)	TGCAGGCCTCCTTGAACTGTAGCTCAGAAGTGTGGGACTAGTGTCATTCATACCAGCTGAGGACTGAGAGCTCCCCAGGAATTTTCCTTAAAATAAACCAAAAACCAACGCTGTCTTCAATGGAGAGATACGCTGCAAAGTCCAGTTTCTCTTTTTAGGGATATTCAGTGGTTGAAAATGAACCAGAAGAAAGAACTTCAGAAGAAAGAGCTGGGAAGGATAGAAGAGAAAAATGAAGTGAACTTTAAGAATATTACCTGGCACACCAACTGAGGAAATGCTGAAGAACTCTGTTTTAAGTAATCATTCACATGAGTGCCTGTTTACCAGTCCAGTCCAACAGTGAGCAACTTCGAACATTTACTCCTCTTGGACCAGCACAGCCAGCACCTGCAGCAC…	523	divergent	0.192971837059007	0.225798981648208	noncoding
XLOC_001014_TCONS_00001909	1:116680853-116695935(+)	GGGGGGGGAAACCAACAGGAGAAAGAGAAAACCTGATGTTCTACTTGACTGTCGCATAGATTTGTTTATTCAGTGGACTTTAGAGACCTCAACTACAAAGTGGATGCACTGCTGTAGGGCTTCCCAATTGCCAAGACAGGTTCTCCAAATCCTCGCTGCAACTGGGGCACCACAACGACTGTGGATCTGGATGACGGTAAAGTATTCGGTCAATTGCAAATGGCTTGGTGTCCTGATGCTACATGGAATGTACTGCACACCAGGATTCTGGGATCTGAC	279	same_strand	0	2.00254162345031	noncoding
XLOC_012013_TCONS_00021688	3:55395961-55447700(+)	TGTAAAGGGCAGCTGCCCAAGCTGTGCCAGTGAGGCTCCTGTCCTGCTCTGTCTTCATTAACTGAAGGGATACAGAGGAAAGCAGATGCACTAAGCGAGTGCCACCCTGGATCTATCACTGTGCACCCTTCATTGTGGAAAATGGTCAACAAAGACATGAATGGATTTCCAGTCAAGAAGTGCTCAGCCTTTCAGTTCTTTAAAAAGAGGGTACGGAGGTGGATTAAGAGCCCGATGGTCAGCGTGGAAAAGCACCCAAACACTAGCCTCAAATACCCAGGGCCCACTGTGATGCACTTACCGCCAGGGGACACGGAGCTGGAGGCCCCGCTATGCCAGACCTGCCTGGGCGACCACTCCTTCCCCCGGGGTGTCATGTCACAGGAGACTGAGTCCTGC…	571	same_strand	0.23929840243717	0.129118629243011	noncoding
XLOC_021532_TCONS_00037866	Z:26869345-26873107(+)	CTCCGGCGGTTACCGATCTCCGCTTATTCACTCGTGGCGCGACCTGTCTGTAGGGAGGGTGTGTGTCCCGTCCTGCCAGACGGCGCTGCGCCCTCCTCTCGCGGCAGCAAGCTGGCCAGCGCGCTCAATCCCTGTATCCAATGAAGATAATAAATTCAGAAAGTGAATTCAGAATTCTGATACATGAGAGTTCACATCAGAATTCCCAGCAAACTCATGATATCGCCAAGCCAAGACAAAACTGGTATTTCCTGAGACATACTGACTACAGTGGACACAAGGTTGAGCACACAATGTCTCAGACACAAGCAGATATAAAGAAGCTTTTTCAAGATGTTTTGCAGCAACTGACAAGTCATCACCGAATTGTTTCTTGAATTATATGTGTGTCACATACAT…	410	divergent	0.793162707946689	0.015198092773718	noncoding
XLOC_008407_TCONS_00015157	2:50873856-50912972(-)	AGTCATTCATATTACTGTAATATCCAAGTGAAATCATTATCTTATTGTGTTGATCAAACACACAGGAACAGGCAGTTCTTGTCCACAGGACTTACAAGCTAACTGGATAAGCCAGAGAGCAAGAGGGAGAAGAGCAATTACCGGCAGCCCTGAATGGAGCAGATCCAAGATTGCAACCAGGCTCTGCTGCCAATCTGTTTGGTCACACACTCTTGCCAGGTTCCACTCCCTCTCCTACTTAAGATACACCCACACAAAGTGTTCATCTGGTACCCAGCACAGCTGAGAGGGTGGAAAACTTTGGCAGGATGCATAGGAATGGATGGACAAACCTTTCAAATGGCAAAAGAAAAGATAACACCTGGCAATACCATAACTGAAAGAAAATAAGGGATTTCC…	887	intronic_antisense	8.76955135450678	0.00165482651037919	noncoding
XLOC_016554_TCONS_00030004	6:28070112-28091258(-)	CTCCAGGCTAATCTGCTCCAATGTGAGATAGCTATCAAATCACTTTGGGGCAGGTTTTCTTTGTTCAGTAGGGCAAACAAATACTGTCTTGATGAAGGAGATGTAGAGAGGTGTTGGAGGGACCTCAGAGGAAAAGGAGCACATGGAGCTGCTAAAAATGGGATGCAGAAGAGTCCACAGTGGGCAAAGAACACATAGGCAAGACCAGGGGGTGATGTTGTCATTTACATAAAACTGAAGGTTCTGGCTGGAATTTTGCTGTCTCATCTGCCTAGCTCAGCAGCTCATGCTTCATTTTCCATCCACCGCTGGCAAGGCTGGACTCCAACTGGCAAAGTCCTTCACTCCAGATTCTCAAAACAGCACAGGAAATATTCCTTGTCATCAAGTAAAATCTCT…	643	convergent	17.3743778325465	0	noncoding
XLOC_002495_TCONS_00004536	1:123977863-124001312(-)	GCAGGAGCCGGCGCTGTGCCTGTGCCTGCACCGCTCCTCAGGCGGAACGCCTCCCTCCTCCCTTCACCTCTTCCCTCAGAGCGGGAGGGAGGGTACCGGGGCTTCCTCATGTCATTCGCCTTCTTCGTTCTGTTTTAACCCACCAGCTACGAAGCTCGGTAAGACATAAAACCAGATGCTTCAGATTCCACCTGCTCTCCCAATATGTCTCCCCGGGACTGATTCCAGGAGAACCTCTTCACATAGACAGAGAAGATCATCTGTGAAAAATGCCCAGCGCTCTGATCATGAACACTCAAAATCTTCGCTCAGAAATACTGGAAGCATGACCAAAATTCTGCCACAATTTTCCTTTCTGTGAAATGGG	367	divergent	0	0.27236382776796	noncoding
XLOC_012443_TCONS_00022471	3:9421943-9422261(-)	CTGCAAATCAAGGAGGATCTCTTCTGAGAGGAATAAGCTGAGCAGAAAGCCAGATCCAGAACAATGCAAAGCATGTGGAGTTCTACCACTCATTTGGGAAGACATTTGGGAATGCTCAGCAGTGGCTGCACACCCAGAGCTCTGACAGATCAGCCTCTGCTTACCCCTCTGGAGAGGGACCATCGCCTCCTGCATATTCTTGAG	204	convergent	2.44992980169703	0.00374320721589344	noncoding
XLOC_014185_TCONS_00025647	4:29051403-29057855(-)	GTAATAACACACTGCGTTTTCATCACTTGAGTTTGGAGAGGCCTCGTCTTTTTCCGTGCCTGTAGTCCTGATGATGATTCCTTTGGCAGCTCTGCCGGCGATAAGAGGAATAACTCACCGCTGTCAGGGAAGCTGGCTGTTTCATCACTGACATGAGAGCCCGGCGTAACTCCATGGTGATCGCTGTCTAAATGACTTATTTTAGGAGGTGTTCCTTCATGGAAAAGTGGGACGTGTGGTCTTCCTCAGTGTCCAGAAACAGACTGCTGTGTTGCACAGAATCAAAAAACTAACAGAATTTGTGGCAACAGGTGAAGCAGGGTTTCAGCTCCACCCTTCCCCACACGCAGGGAGTGCTTCAGATGGAAAGCAGCCTGCTGTGTACCCCTGTGAGCAGTA…	579	divergent	1.14057190993743	0.932864460596416	noncoding
XLOC_010374_TCONS_00018773	24:5631922-5632429(-)	CCTGGGGGACACCACTCATCACCGGCCTCCACCTGGACATGGAGCCATTGACAACAGCCCTCTGGCTGCGACCATCCAACCAATTCCTTATCCAACATATAGTCCAGCCTTCAAATCCATCTCTCTCCAATTTGGAGAATGCCACCGAATGGGTCAGGCACGCTCTGCCCTTGGTGAAGCTGTGCTGGCTGTCTCAGATCACCCCTTCATCTCAGTGTGCCTTAACATCTCTTCCAGGAGGATCTGCTCCATAATCTTCCCAGGCACAGAGTCCTTCAGTCAGCCTGGCTCTGAAGCACCCAGGGCAGCTCTAGACATCCATTATGCAACTTACTGGGCGAGACTGCTGTG	351	same_strand	0.281678710940682	0.654464874262296	noncoding
XLOC_001271_TCONS_00002361	1:167678001-167691378(+)	GAATATCCCAACAAGCTGAATTCTGTGGCACCAGCACCCTGTGTCCTCATGGGCTGCTTCTAAAAGCCTCACTGGCTCATGTATCCATGAGGTGTGGATGGATTCCTACTGACGTGTAGTGTATCTCTTTTCTCACTGCACATTATTCTTTCAGGATCCCCAGGCCACTCTGCATACTTACAGTCCCAACCAGGAGAGGAAAAGCTCCATCATCGTGATCCACAGAGGCTTGGGACCTTGTAATAGAATTGCGTGTCTTGTTGGACTCAGAAATTTCAAGAGGCACAAACTTCATACCATGCTGAATTTAAGCCATTCTTGGCATCATCAGGAGACCATGGGCTCAGCTTCAGACTCTCCTGAGGCTTATGCGTGGTACATAAACTCAAATAGTAACTC…	586	divergent	0.974476378588224	0.0601135013374295	noncoding
XLOC_011241_TCONS_00020239	28:1091987-1092639(+)	CCCTGGTGCTGGTGGTGGCGTACGCCATCGTGGGGCACCTCATCAAGGACCTGGTGCACGACTTTGCCGATTGGGCATTCGGACCCAAAGCAGAGGAGGAGAAGGCAGTGATGGGTGAAGGGAGCACACCCGAGGCGGAGGACGGGGCTCAGGGTGAAGGTGTTGGGGTGCTGCCGGGCATGGAGGCCCCATCGCCGCTGCTGTCCGCCGCCCCACGCAGCTCCATCTCCTTCGTGGATCCCCGCAAGAAGTGGCTTTTTTAGGGGCGCGGGGGCTGTGCCCACTGCTGGCACTCCGTCCCCACCCCCTCTGTCTCTGTTTGCGTATCTCAGGGCCGCTATCGCGCCGCACCCCAATAAATCCCCGCTGTGCCCTTGGGGATCCCAACCTTTGCACGGG…	431	same_strand	0.404722875019313	0.596606655176908	coding
XLOC_014620_TCONS_00026447	4:88245541-88256714(-)	AGAAGACAGCTCAGGGCGTCTGTCTTGGAGGGGATGTCTGTTAAATGGGCTCAGCACATGCTGTTCTGGCTGCTTCCGCTGAACTCTGCTGCTGGTGAGATGTTCAGCTCATCACATAATGAGATCCCACCAGAGGAACAACATTAGGATGCCTCCCAGACAGCCAAGGCCTTCAAAATGCATGGAGGAGGAGCAGCTCCATCGAAGTCACGCATAGCTGAGCATCCCAGAGGGGGAAGGTGAGGATGCTGGGTGACACCATCGCTTCCCCAAGGTCAACCATGAGTTGCTGAAGACCTCCCAGAGCCATCATTCTGGCAGAGACCAAAGGTTCAAAGCAGCATCCACTGCTCCAGAGCCTGAAGACCTCACCACCCATAAACACCAGGAAGAACAAAG…	464	same_strand	0.499819528394825	0.122109807611593	noncoding
XLOC_015464_TCONS_00027963	5:15548447-15551914(-)	GAACACTGAATGCAAAAAGACTTTGGGCAAGCTAACCTTCCCTGGTGGGTGGTGCTTTTGTATCTGCTTCAAAGGCTCAGGCAAAGGAAGTCCACAGCTTCTTCCCTGAACTAGACAGCTACGTGTGATTTAACTTGTGGAATCTTGCTTGGACTCATCCGTATGGGAAATTTGGCCAGAAATTTCCTGTCACAGAAACAGTGGTGATGCTGGAGAACTGCTTGTAAGGTACAGTCTCTTGGATAATATCGGATGCTGAGACAGAAAGATGTCTTTCCAGATGAAGAGGCTGAGTCCTTTCCAGTGCAAGAGCCCAAGTGCAAGGGCTGCCCAAAATGTTGTGGCCCCAAAGACGAGTCACAGCCTATCCAGTCAGTGTAAAGGAGGTGCCAAATTGCT…	542	same_strand	0.722366626806763	0.573762208741195	noncoding
XLOC_016915_TCONS_00030667	7:32782977-32785859(+)	GCGTAGTGTTATCTTTGGTTCACAAAACTTGAATCAAGTCACATCCCAATTGTTTTCCACTCTTGTCCACCTCTGAAGTTCCTGATACCATCAAGAAAGAATAATGCTCAGAGTGAAGTCTGCACTGGGAGCGTTGTTCCATGCGAAGCACCATGACTCAGAGCAGCTTTGGGTGTACATGAGGAGCTGTGACCTAATGAGGCACTGTGCAACTCCTAACCACATGAAGCCATACGAAGCTCCACGTTCAGCCACTTTAAAACAAGCTGTTAAGTGCTGCAAAGCTTCAGGAGTACACAACTGATGAGCACAGAGCATCTGTGGCAAAGGAAAAAAACACCATCTTCAAATTTTGAGGAGCAAACATGACCCTTTCTGTTTCCACTGATTTCCACCCAC…	440	divergent	0.431891701541196	0.0693305184050367	noncoding
XLOC_009545_TCONS_00017302	21:5232536-5232794(+)	GGGGCACTCTATTGGGGCTATGTACATCAGGCTCAAGCAGAGGCTATGGAATAGATCTAATGTGATCCTATATCAGTATGGCTTTGCTGGCATCAGTGGAGCTACTCCATTGGCTCATGGTGTTTGCAATGGGGTTTGCACCACGCTGAGGACGAGAGTGCTTACTTCTGTTAGCTCTACAGCTTATTCAATGTGACTTAATGCTGCCATTGTTAACATTATTACTTCTAAAAACACACTGAAACAGA	248	same_strand	4.28807559421082	8.50788074376729	noncoding
XLOC_015685_TCONS_00028369	5:37991274-38004455(-)	TGTTGTTTCACCTTATGGGCTCAGCCTTCAACTCCGTAGCTGAAACCGCTCACACTTGGCACAGCACACTGGGATCTCCCATGACTGGGAACTGAAGCATTTTGGTGCCTCGGTCACTAACACAAGCTGATGACAGGAATTCAGTGAGGCAACTCCACAGTAGCATGAAACTGGCACTACTCCACCACTTCTCCAGCTGAAGGTCTGGACAGCAGTCAAGACAAAGTCCGCTTGACCCTCAGACCCCATGATGTCCTGCTTACCTGCCAGAATCAAGAGATGAGAAGACCACCAAGGGCTACAATCCCCTCTGCAGACAAAAATTTGTGTAATGGAACAAGCATATGCTTCATTTTCCCCATCACTCTGGCTTATGTTGCACATTCTTTTATCTTGAAA…	417	intronic_antisense	2.33976900052861	0.586310944927434	noncoding
XLOC_012041_TCONS_00021742	3:58791780-58823823(+)	CAGACAGAGAATGCATGACTCAAGAGAATAAGAAACCCCCATCCTTTCAAACAACAGTGTCATTTAAATAAACAAGAGGCGAGTCCCCCGGTCCGGTGTGGTGGGAAGGATGCGGTCATCACAGAGGCCTCAGCAGCAGCATGCGGAATGCCTGCCCCCAGGAAACGGGTGTGCTCTCCGCCGGCTGAAGGCAGAGCCTTCAGGGAGAGAGATGTCAGTCTATAGATCTGGAACAGTGGGTTTGAAGCTCTCCTTGGTGATTTGCTCATCTCACTACGCTACGTGTCAGGAGAACAGGAATCTCAGAGATATTCTACCAGAATACTCAATCTAGTCACTAAAAAGAGAGGGAGAGA	356	divergent	0.0060847415845946	0.572356128243217	noncoding
XLOC_021724_TCONS_00038227	Z:59580686-59618768(+)	GCTAAGGATATGTGTACTAACTTGAGTTACTACACTGGAGGGGTTTATTCTCCCTTGATTGCACGTAGCTTCTTATGACCGCTCACGCAGCTACAGATTTTTGTATACTTGGACCTGGTGGATGCACTGCTAGCCTAAACAGCTTAGGTCTGCCTGGCTCAAGGGGAAGAGACAACTGTGCGAAGGCTGAGGTTGTCTTTGGTCTGTAGCAGGTGAAACCTGTCCACTCCTACTTTCACATGCATGGGAAAGAGCATGGATTCTCAAATTTTGTACATGAGTATTGTGTCCAGGCTTGACCCCCAACACGGAGCAGAAGTAATGGATCAGTGTTGAGAGGATGGTGTACATCACACAGCAGCAGCCTCAGACCGGTGGGTCAAGAGGAGTTCATTGAGA…	789	same_strand	0.0134634740921819	6.15767743035332	noncoding
XLOC_008836_TCONS_00015925	2:120779131-120781724(-)	TTGCTCAGAAAACCGTCCGTTCTGGCCGCGAGCGGAGCCCTGAAAGATACGGGGAGAGAAACCTGCGAGGAGAGTTTGCAGGAGTGCTGTGAGTGGTGCACGGAACGCCGCGCAGGAGAACGCTTTCCTCCTTCCCAAACGTGCCTTGGGAAAAGTAATTTCTCAAGTAGTTGGTAATTGCTGCCAGAAAGACCTGCAAATCTCCCACGGTTCACTGACAAAAATTGGTAAAGTGATGTAGCTTCCTGTAAATGAAGAGCTCTCATGCCTCACATGAGGGAGTGGAATAAATAATGGATGCTTCACATTACGTGTGCCCACTGCAGTGTGGCATCTTGCACCGCTTCTAGAATAACGCACACCTAAACTGTGCTGTTACCAGTCCCTGGCATTGCTTTG…	501	divergent	4.05257477868381	2.27418197305116	noncoding
XLOC_004548_TCONS_00008187	13:9797025-9812004(+)	GAATAGAAGATTTTAATTTAGAGGCTATGTTCAATGTGCTGACGAAAATAAGGAACAGCATTCTCAGAAGAGCAAGCTCCCCCCAAAACCCGGCTGGAGCCTGCAGGGAGTGCTCGGGAACAATTCAGATCATTAGGAATATGCTTGAAAAGTCTTTTAGCAGAACGCAGCTGGACTTGCTCAGAAAAGGACCGTCCTCGGATCTGTGGGATGCTGGCTTCCTTCTATGTGTGAGCACGCCTGAGCTGTAGGACACCATGGGCTCCTGCTGCAGCATCGTGGAAAGCACTGTTCACCACATCACAGAGCGAGCAGGTGCAGCCCCTGAAGATCTGGTTCTGGAGGTCGTTCCTGTGCTTGCATTTGGGTGTGTCATTCAGGCAGTGTTTGCATGGAGTT…	923	divergent	0.0910695872568081	0.512189494691623	noncoding
XLOC_012321_TCONS_00022269	3:105537126-105560261(+)	CGTCCTGGCCCCCGCCCCTTCAGCCCTTCGGCTATCTCCGTCAGCGGTTCGGCTCTCTCCGCTCACCCTTCGGAACAGGCCGTTAAGTTCCGCCGTCACTTCGGCAACTTCCGCCACTTCGGTCGGAAATGGCCGAAGACGTGAGAGATCCAGCGGTTTAGGGTAGAAGACCGGCCGGCTTTTCGGAACAAACCAACTGCGCCCGGACGTGGGGGGGGGGGAGCAGGGGAGGGCAGCCGGAGGGGGAAGACAAGGCAGAGGCTGTGGCTCCCCCCCCAGCCACTCGCAGCGGGCGCCGGCACCGCGGCTCCGCCTGGAGGGTGAAGCGAGGGCGCCGAGAGGATCCAAGTGAATGAGTGGACAGCTGGCTACAGAGGAGAGACAGACTCTGTTTGATCA…	426	same_strand	5.78717221072002	12.5084608411876	noncoding
XLOC_002705_TCONS_00004914	1:166575731-166583403(-)	CTTTGCAAAACAGTGAGCCGTAGCCCAGAAGGCCAACCGTATCCTGGGTTGCATCAAGAGAAGCGTGACCAGCAGGTCGAGAATTTATTGTGAAATTATAGATTTCGGGACTGCAAATGTAAATGAAGAATATCTGCTGCAAAACTGGGCACAGGCTCTGGGAACGGAGGAGAGATGGTCCAAACACCAACTCAAAACATCACCACTGCAAAACCTGCAGAGCAGAGAAAGAGAAAACAGGAGGGCTTGCAGAAAATTTGGCACTTGTGAAAATGAAAGGATGCTGGAGGAGGACTTGTCTGCATGGGCAAGTGAAGATGGTGACTTGCTCATTCTGCCCAGTCTCACCAGTACAAGTCTACTCCAGGGTGGTGGATGCATACATACACATTAATGTGA…	480	convergent	0.421426205492726	0	noncoding
XLOC_006856_TCONS_00012332	19:55312-56736(-)	CCGAGGTGGGACCGCGCGCTTCCCTCACCCTGACGCTGTCCGGGGAGCTCCCGCCGAGGGAGGCCCTCCTGGCGCCGAGAAGTGAAGCTGTCCCGGCCGAGAGAGGGTAACTGGGGATGGAGCCACTGCTGTCAGTGTTGTAGGACAGCCTCTCAGCACCACAATGCGTACAGTCTGAGGCCAGAAGTCCCCCAGAATGCTGGAAAAATGCCTTTGGAAATCTTCCCATCATCCAGACACCATTAAACCAGCAAATGGGGATTTTTCTGAGGAGCACCTTTAATCTGAAG	290	divergent	6.31170017900836	1.79318017960308	noncoding
XLOC_004094_TCONS_00007379	12:9562189-9577004(+)	CACGCCAGTGCCACTGACAGGGTTATTCAGCCAAGTCAGCCTGCATACAGGGAAAGTGATTTCAACTGAGCAAAGAATTTCAGACTTATTTGAGTACCTGCTCCGTGAAACCCTCCGCAGAGGTACAGCTTGCCTTCCACGCAGCCTGCACAGCTCAGAAAGTTCATTAGGAAGTGAACTCAAAGCAGGACACCACCCATTACTAACAGAAATCCGGCACGATCCTTTCTGAGGGCTTGTAACAAAGGAAGGACAAGAAACATGTCTTCAAAACACAAAGGATCACTGTGTTCCTTTTGCGGGCTTCCATGAGAAAGGAAGGGCTGACCAGTACCAGTCTCACTTCCTTCAAGAGCTTGATAAGATGTTCTGCACGTGACTTTCTGCTGTGATTCACCC…	466	exonic_antisense	23.794192283177	0.00566592925357171	noncoding
XLOC_021628_TCONS_00038052	Z:44551770-44559978(+)	GCCAGGACCGGTGGCCAACTCCCTGCCTGTATAAAAGCAGCCCTTCGGGAGCACCGCAAGCAGTAGCCCTAGCGAGGGTAGATCGCTAGCCCCCGGCGGAACGCGCCTCGGAAGCGGGAGCAACAAATGGTGCCCCGTGTGAGGAAGAATCGGTCCGTCGCTCCCCGATGTCCCCAGAGGCAGGTGTTGCCTGAGATCCGGTGAGGGATCTGCTCCTGGCCAGAGGAGGATGGAGTTAGTCATAAAGGTATTTTTGCAATTGGATTTGTTACAATCGTCTGGATATCCTCCTAACCAAACCCTGCAGAGGCAACTGAACAGTGGATACTGCAGCTAATCTCTCAGCGTCAAGCAATGCAACAACAAGAACAAAAGGGAAGTTTATGGTCTCTGGAAGAG…	690	divergent	1.4739633979162	1.89042408042284	noncoding
XLOC_002263_TCONS_00004131	1:89878091-89898215(-)	GTGAACTTTCCCAGCCCCCTCTAACTACTTCCTTGTTTCTGCTGCTCTGACCATGTTCAATTTTACTCTCAAGGAAGACAACAGTTTCCTTGGGAGGACTTCTGCTGTTTCTACAGGACTGAGAAGCCTTGAAATTATCCCAAGCAGAGTCTATTACAAAATACTGACTTGCTCTTACATGAATTTGGTATCAATTCCAAGTCTCATTTTCTGTTCCCCTGAGGATGCGCAAAACTGACTGGAAGAGTAACATGATCATATAACTACATTCACTAAACAGAATCTCTCATTAATCTTCGGAACATTAATTCTAAAATAAAGCTGCATAGCCCATGCTGTCTGGAGACCAATGCCAATAGAAGGTTTCATGAAGACTGGGTGCACTGAGAGTTAAAGAGT…	697	divergent	0.161771039799067	0.264488414246443	noncoding
XLOC_016244_TCONS_00029441	6:33087617-33089453(+)	TGGTTTGAGGTCCACTGTGAACCAATCTGGACTTTTTTTTTACCGTCATATCCATCAAAACGACCAGTAGCCATCAACCTACTGCAGCGATCGATTCGTTTGCTTATTCTCACGCATAAGCCAATACTCAGCTCACTAGCGATTACTTCTGGCGTGTTTGGGAAACAAGACGTCCTTTCTTAACAAAAGACTCAATCTACAAAGGCCGCAAAACAAAAATTGATTAAAGTTGAACCGTAGTATGAAAGTTTACTTCGGTGTATCAAATAGCCCGGTAAGCACTACATAGCAGCTCATCTGTAACGGGGGCCATGGGGTGTCACTGGGCGCAACTGGGACTGCATGGACAGCTGAACTCCATGATTTTGACTAGAGGTGACAGCTGAAAAGCACCAGAAA…	738	same_strand	0.00463560725546355	2.29381190812764	noncoding
XLOC_008727_TCONS_00015727	2:104206110-104212799(-)	CGGGGCCGGCGGCGGCCTCCGCCCCGGGCGGTGGCGCGGGTGGACTTGTTGGGGGTTTTCCTCTCAGCCCCCGCGAGCGGTGGTTCTTTTCTCGCGGCGTCTCCGCTGCCGCCCAGCCCCGGGGTGTTGGGCGTTTCACCGACGGGTGCGGGAGGAGCGCAGCGGACGGAGCTCGGTCAGAGTCTGGACAAGTCACTGAAGAAGATGCAGGCACAGTGAGAACTTCAGAAAAATGAGCCATGCATCCTACTGAAAGCTGAGAAGTAGCCCTCTGTTAGGGTCATGAACGTACGACAAGTCTTTGTGTCGCTACTGATGTTTGGAGTAGCTGGTCTACTCCTCTTCATGTATCTGCAGGCCTGGACTGAAGAACAGAATAC	380	same_strand	0.324452134647215	0.270885213558754	noncoding
XLOC_000828_TCONS_00001553	1:89438068-89467483(+)	GTGCTGTGTTTGACAACTCTTAGCCTCTGGAAGATGTTTTTTTTTAAGGCAATCTGTTCCTATCCTTAATTAGTTGACCTGGAATATAATTCATCCACATGGCCAGAAAAGGAACAACAGATCCCCAGGTGCCAATGGCTTGACCAAAAGTTATCTGAGATGTCTTCAAAACTGAGTGACTTCATGTTAACTGGACAAAGTAGCTACAGCATGAAAAACAATGGACAAAAAAGAGCCTGCACTGTGGTCACTTAGCTTTCTGCGTTTACATTTCCATTTATTGTGTTCATGAAGTGCATGTAACAAGAATCTCCACAGGCTTTGGTGTACAGAGGGTTACCAAATTGTTTTTTGTATGTGGACTTCCAATTAAAATTTCCAATTTCCAGGTCCACTGCT…	864	same_strand	0.0392754555721549	0.214837470700276	noncoding
XLOC_015718_TCONS_00028424	5:42343605-42348155(-)	CTCCATGACAAGTTCAGCTTCCGCTGGCACAAGATCCACTTACAGGCTTTGAAACTGGATTCCCTGACTGGTGGTGACCCATGCAACATGCAATGGCTGGTGCAGCAGATTAGTTTACTGCTCACCTGTTTGCACATCAATTGCTCTGCCACTTGGAATGGAAACTGATGATGAATGTTTCTGAATGAAGCAGATTTCACTTTCGATAAAGAAAACAGGACTGCTGGTACTGTGAAAAGAAAAAAAGTAGATAATAAGAACTTCATGCTCCAGTGGGATTTAACATCAAACAACGGCTGAACACTAAGAGAGGAAAAAACGCTGCCTTCTTCCAAGCTGAACAAACAGTTCTGTCTCTGCTCTGCAGCTGAAGAGGACCATTAAGATTGTTTTAATTAA…	439	intronic_antisense	0.223594958733059	0.526276124693613	noncoding
XLOC_012078_TCONS_00021805	3:64784690-64825082(+)	CTTGTCATTCATATTGTTCACTACACTGATTTGGTCATCTCAAAGCAGGAGAGATAGAGAAAAGGCTGGGTCCCACTGGAATCTGAGTTCAAAATGTGTAGAAGATGACAGAGTGTACATGAGTTTCTCAGCTTATAGTCATGAAGCAAACACAGACCTGGACAGTGGGATAGTTTATTTTCGGTGAGGAGAAACTGACAAAAGCTGCTCTACCGCTCTAATGTTCCAGAGTCTAGATCCCTCAACAGTCCAACCAGCATCCTTGCTTGACAGAGATGGGTGAGCAGTCACTCCTTGGCTGCATTTCTAGGCTGGATTGAGGCAGCAGGGAGATGACTGTGCAGTGGGGATACAGCCGATGCTGGTTCTCGGGTACTTCCTGCCCAGCAGTGGGAGGAA…	605	same_strand	0.00348538117395708	0.635972441358851	noncoding
XLOC_008950_TCONS_00016137	2:138960889-138978846(-)	CTGCTCTTGTAGCCCTTCAGCAAAAATGTTCATGGAAGAGAGAGTCACTTACAGCCATTCATGCAATTATGGTGGCTTGGAGGAAACAGATGATTTGACATGGAGTAGATTTGCAGCCAGGACCCCATTGCAAGCAGGACCTGAGTTCTTTGGAAGAGTCATGAGCTGGGGGTGATTGCCCTGTGAAGAGAGTAAAGAGTTCCCCAGCAATCTGCATTCAACCTTTGAAGTACTTTGGAAGCTGTGTATAGAAGATACCAGGGCAATTTTGTGAACTGGAAATGTAAATTAGCAGAGCCGAACCTTCCTTATTAATGCTTCAAAAGACATCAAATCCCCTAACAAAGGACAGTCAGTACAGAGCAGGGCTCTCTCATTGATCGACTTGTCATTTTTCTA…	629	same_strand	0.577774830966616	0.0326022188354214	noncoding
XLOC_008102_TCONS_00014579	2:15086367-15101126(-)	AGGAACACAGGATCTGTGACAGCGGAAAGCCAGAGGGCTGCAGGCACGGGGCAGAGGGGAGGGGAACCACCACTTCCCCCAGTTGTCACAGCAGGGAGACATCCTCCAAGGGCTGCACTGAAGATACTTGCGCAAGGAAGAATTCAGCGTTTATGGATATGCCCCTTGGAGGACTGAGGCCATCAGAAGAAGGTCCTCCAACACCAAGCATAACCTGAACCTTCATCTCTAAGTCATAAGGAAAGAAGACCCGTAAGTCATTAAAACACTCTTGACTCCGAGAAGCTGTCTGCCCTGGACTCTGGAACCATTGCACCAGCCCTCCATACTCTTCCAGTGAAGAGCAGCTGCTGAGTAAGACCTCACATAGAATTTCACCAAATCCATAATTCCTGTCTT…	524	same_strand	0.506354428817417	0	noncoding
XLOC_011353_TCONS_00020432	28:3714800-3715749(+)	AGAAAGGAGAACAAGGATTTCACCCATGGCCAAGAGAAAGCATCGGCTCATCAGCCCGAGCGGCGTCATGTGGGGGCGGGGACGGGCATGGAGCAGCTTTGTGGGGTGAGCAGCAGCTGCATGGAGAAGCTGAAGGCACGGGGCTGCCACGCTGTCCCTGAGCAGCCCAGCTCCCAGCAGGATGGCAATCCCCACCGCAGGATCTGAGTTGTGCAGGTGCTCAGTTCTGCTTTAGCAATGCGTTTTTGGAGCTGCGGGCGCTCCGTGTGCTGCAATCCCCTCCGCATGTGATGCACGGAGGGTCGCGTGGAGCATCAGAGCTTTTGCAAAGCTGGATGTTTTCCTCCCAAAGGCGCCAGCGGCGAAGCCGGAAATTTTACAGCCC	385	convergent	1.61367085217134	0.128780818250664	noncoding
XLOC_000349_TCONS_00000672	1:48648614-48653650(+)	CGCGTGCGAGGGGAGGAGGCGGTGCTGGTGCCGGGAGCGGGTTCCGATTTTGAATCTACGGCGGGCAGCGCGGAGGAGGCGGGAGCGGCGGCTGCCGGGCGCTGAGGCAAGAGCTGCGCGGGCGTAGCGACTCAGGCAGCTGGGGTTTGGAGACACTGTCATTCTCCCTGATGAGGAAAGAGACATGGAGAACCTGGCAGTACTGCATTG	210	same_strand	0.550995707723559	0.98866673451633	noncoding
XLOC_003021_TCONS_00005459	10:2641233-2654992(+)	CTTAAGTCTGCAAAGCCAGGTTCCTGTCAGGCACCACCTGATGCCCGGCTTGTAACGAATCTACTCTTGGCATCTGTGTGCTTCCACTTAAATTGCATGTAGTAGTGAGTGAGTAAGCTGCAATCAGGTATCTTCATCCATAAAATTACCTCTGGAAAGGAGCCCTGGACTTCAAAGGCACCCCTTGAAGGAGCAAGATGAGAAGGAATACAAGACTTCCTCTTTGGAACTATTTGGGGCTTTCTGAGGTTGCAGTTGCTCATTTCTAAGGTTATTTTCAGGGTAAAGGTA	291	intronic_antisense	0.0355903738258986	0.210198773634611	noncoding
XLOC_006396_TCONS_00011532	18:9253862-9256346(+)	AGGGGGGACAGCATTTTCCCCAGGGGCTTCCAGTGCGAAGCCAGGAGGAAGAGCAGAGAAGAGCAACCAGACCCCAGTGCCTCTCCTGTAGCCAACATGGCCTCTCAGGAAGACCGTGCGTCCTCCTGGTCCCAACCCTGCCAGAGCTTTGCAGAGGGGAGATCACCATCAAGGCAGAGGCAAAGAGCGCAGCAGACCTCGAAGTCGACCTTCCCATCACTGCGTCTGAAAAGCAAACTGCTGCCTTCTGGCCTGAGGACACATCTGCCCTTCCCTGTCAGCCTGCAATCCCGGCTGCACACTCCTCGTGTCAGATTTCATCCTGCTGTTTGCTCCAGG	339	same_strand	0.084012732949678	266.605290644633	noncoding
XLOC_009883_TCONS_00017883	22:3676483-3708245(-)	CGAAGAAGGCGAACAGATGAGAAATAGTTGGAATGGTTCAGACTGGGAAGGATGCTCTTCAGTGGAAAACGCACTGTGTGGTCAAAGAGCTGAACAGTCCACATAGAGCTCCATTTGTGCATTCTGCACCGAAGCTGCCTGATAGACCATCCTGAGGCTGCATAGTCTACTAGCTCCTGAATGTATCCTGGTAACGTAATGTTCAATGTCTGGTGCTTGAACAACATCAGTTATGTTTGTATGGCTTTGTGGCATGTGGATAGACACTAAGTCAATGGTGAGACTTGGGTAGGAGAAATATTATGCTTTTTCACCATTGTGATTCAGAATCTTCTGCATGTCAAGTAATAGATGGG	356	same_strand	0.160967142810913	1.74544403720079	noncoding
XLOC_008988_TCONS_00016207	2:146508645-146524119(-)	GGCTGAACCAGATCACCTGCTGGGATCAGAGTCTGTGATCACCCCTGACGTGGAATGGATTCTCAAGGCATTTCACATTCATGCCCTATGTCAGTGTCTGCTTTGCTGGTCACGGTGTGTTGAAACTGCCATAACCAACGAAAACTAATTGTATGGAAGCAAAGCTAAGTTTTATGCCATATGTTAGTATAATTGTGAATAAGTTTTCCTGCTTTTTTTTTATTATTATTATTTTGTACCCTTTATTGAAGACATGTTTTACCCAGCATTTTGGATTTTAATTGTGCCAC	290	same_strand	2.45121689704784	2.91192283073669	noncoding
XLOC_009880_TCONS_00017879	22:3511961-3564774(-)	TGGTTTTGCTACATTCTTTTATGTCTGTTTTGCTTAATATGTAAAGAGTGCAGCACGGAAGAGGCCAACTGGAAGGCCCTAAGCCAAGTATCTTGTCTGCAGAGGAAAAAGATGGACTGTGATTGAAGAAGCTTTTTTCCAAAGGTAGTCAACATGAAGTTGTTGATTGGAATCCAGGATTACATCAGACCTTGTTACTGGATAACTATATCTGTTTGAATACAGCATACAGCAGTTGTACACTTAATTACCGCATACAGTGGAGTTGTATCCAGCTGTGTGATAATGCCAAACTCCTTAAATGAGAGGAGAAAAGGTGTTTTTGCAGTTTGCAGCTCCAGATGCTGTATGACCTTCTGTTGTTTCTCCATGATTTCAGCATTTGTGGATAGAAAGGAA…	689	same_strand	0.0488028649290116	0.42878156408182	noncoding
XLOC_021688_TCONS_00038157	Z:54979969-55010937(+)	TCTAGAAGGCTCTTTCAGAGGAATGTGAGCAAGCGTTATTTGGAGAAGCCTCCTGCCTCCAGAGGTTCCTTTCACAGAACAAGGAGGATATGAGCATGCACCAAATGACTTTGTGATCCAGACCCTCCTGTACGGTGAGGGCTGCGCTCTTGCATGCAGGCCAGATGTTTTGTCCTGTTATGTTAAGTCATCTTGACATACTGCCATGAAATGGAAATAACTGCTAGTTTTTACTTTGCTCCGTATCTTTATTAAAAGAGTCATCAATCTCATGAGAGTCATCTTGCCATCTGTACCAGCATTGCTCCAGGCTTCCATATGAAAGTCCAATCTGGCGGTATAAATACTGGATAATGAAGACACTAGCAGAGACTTCACAGTACACACCACTGCTGACCC…	854	divergent	0.344069173459297	0.568822094037174	noncoding
XLOC_013833_TCONS_00025032	4:83173235-83177290(+)	TTCCAGATGTTTGCAGTGCATCAGCCTGGTGTTTAAATAAAACCTGTAGCAGTAATTCTGTGAATTCTTCCAAGGACCATGTGAAGCCTGGACTGCATATGACCATGTTGTCTAGGAGGTCTGTGAGTCCCGATCTTCATGCAGCATGGAGCAGTACGAGCTGGAGCCTCCTCTGGCTGATCATCAGGCTGTAGTCAACCACCGTGTTGTTAGTTGGAAACTGGCCAGGTTTGCAGCTGAGGCGTCAACACAAGCTGTCTGTGAGCAAGAATCAGCACCAATCTCTGAGATTATAAAATATTTGCTGTGCCAGGCTTGATTGCTTTGGGC	330	divergent	0.519704090476235	0	noncoding
XLOC_006026_TCONS_00010863	17:7250061-7252872(+)	GTTATCTTGAGGGCAGAGTATATGCTCCAATAAAAGAAGGCTTTATTACCGACTGCAACGGAGCCAAGGATTCAAACACGTATTGCCTTTGCCCAGGATTCCTGCCTGTACCCAGTGCTCTCCGATGCGGGGCTGCTACCTGTGCCACCTACCTGCGCTGTGACTTGGCTTCCCATCCTACAGAAGGGGAGCCTTCTCAGTTTCTCGGGTGCAAAACCCAAGCTTTGGACAACGGCAGAAGCAGTCAATTATGTTCTCACTCTGTCTGCTTTGGAAGTCCTGGAGTGTGCTGGTGTGACCACAGCCGTAGGAGCGGGGCGGTTCGGGATAAATCAGAAACAAAAGGGCCATTATCCATATGGGACCCCATGAGCGCACCGCATACCCC	388	convergent	1.44774925094684	0.14237638582687	noncoding
XLOC_002779_TCONS_00005046	1:174040943-174106897(-)	GGGCGGAGGAGGCCGGGCTCAACTTTGACAGGAGCGAGCGAGGGAGGGAAGGAAGGCAGGAAGGCGCCGCTGCCGGGGCTGCGTTCGCTGTGCGCAGCAAGCTGACCAGGTGAGCCTGTGTGACTCTGTGTGACTCTCAAATAAGGCAAGAGCTGTGGCAGTTCATTCGTCATTCTTGAATTCCCATAGGTGAGCGTAAATCCAAGGAAGTTAAAGGTAGTTGTGATGGTGCATGATGCAAAGCAGTGATCTTCAGGAAGCAAGCAAGATATCATCATATCATCCATACTGCTTGCAATTAACCCATCTCATCCTGAACAAGGAAACTATGAATATTACATTGAAAAGTTAAAGCACTAAGAAAGATCATTACTGGAAACTGTTGCTTCAGGGAAAGTG…	592	same_strand	0.0310996385831054	0.273739871980019	noncoding
XLOC_002844_TCONS_00005164	1:184471137-184482296(-)	AAAAAAGGGGTGGCCAGCAGGGAGAGGGAGGTGATTGTGCCCCTCTGCTCAGCTCTTGTGAGGCCCTATCTGGAGTACTGCGTCCAGGCCTGGGGCCCCCAGTACAAGAAAGATGCAGAACTCCTGGAAGGTGTTCAGAGGAGGGCCACTAAGATGATCAGAGGGCTGGAGCACCTCTCCTATGAGGAAAGGTTGAGGGAACCGGGCTTGTTTAGCCTGAAAAAGAGAAGATTCCGGGGAGACTTCATTGTGGCCTTCCAGTACTTGAAGGGAGTGTATAAACAGGATGGGGAATGGCTGTTTATAAGGGCAGATAGTGATAGGACAAGGGGGAATGGTTTTAAACTGAGATAAGGGAGGTTTAGGTTGGATATTAGGAGGAAGTTCTTCACACAGGGT…	486	intronic_antisense	1.72217375223653	3.43876671929532	noncoding
XLOC_017397_TCONS_00031510	8:10364291-10381270(+)	AGTCATAGATGCTGTAGTGGAATTCCAGGGTCACAGCCTGAACCAATGGGTGGGCTCTGTGAGTGTGTGAGTGCGGCGGCGCGGCGGTACGAACGGGGGAGGGACACATTCCTCAGCTCGGCTCTGCCTGCGCGCTGCTACCGGGAGGGTGCCCTTGAAATTCTCAGATGAGAATGTATGGTACAAGAGGAACATTATCATATATTTCCAACACCTCCTAGCCATCCTTATGCCTTCTAGTCCAGAGAAGAAGAACTACGTATCCCAGAGGACCTCACAGCCAGAGAAGGAAGATACATCATGGAAGATACGTCATCTGGTTGCGCGCGGTCTTTTTCACTTTCACTTGCTGCCAGGGAGAGGAGTGGGTGTGCTTCCAAGCCGTGCGCCTTCATCAAT	399	same_strand	4.86275801664278	0.267983251661833	noncoding
XLOC_016381_TCONS_00029692	6:14212466-14278564(-)	ATTGTGGGACCCTGGCTCCCCATGCTGCCTCCTATGCTGCGCATGTTTCAGCTGTCTGAATGCTGAATCCAGACAGGAAAACAGTCCCCATGTCTGCAAAACCTGTCTAACGAGCACTGTTCTGATGGACTTTCTTCTCCTTTACAGTTGATATTTTATTTTTAAGGAAACTTTCCCACTCTCTGATCCGGTTTTGATCAGTATCTTAGTAATAGATCAAGAGGAGTACTTCTGTAATGGGTTCTGACACTATTTATCAAATCCATAGCTCTTGCTATGCTGCGTCCCGCAGAAATGAAGATGAAAAGAAAAAAGGAATGGAAGAGGAGCAGACAGTAAGAGCTCACCTTCAAGCCAGGAATCCACTCGGCATAGGAGTGAAATGGTTTCATCGCTCTA…	1936	convergent	2.3958618735694	0.177724559274409	noncoding
XLOC_007158_TCONS_00012875	2:13052714-13060786(+)	CTCTGTCGCCAGCTGCCACAGGTCCATCGCTTGGCCTTTCTCACCCGTCTCACCAAACAGACCTTGCCCGGTGACCTGAGCGTTCCCCCAGAGCCCAGCACTGCACGGCACTGGGACATCCGCCTTCCATCCCTTTGTGGAAGAGACCTCCCACGGACCCCTCAGACCCCCGGCTGCCTATGACCCCCTCGCTCAGCTCAGCGCCCGCAGTGCTGGTGGGCGGCTGCAGCACTTCAACCTCCTCCAGCTGGAAAGTGTTGCCAGAGTGAATCACTTTGCTTTCTTATTACTGCAGTTAGAAGCAAGCCGAAACTTGCCATTTGCAAGATACCGAATGTGTTTGTATTTTGAAGTATTGAGATCTTCAGAACTTTACCTCCGACCTGAGAATTTAATCCT…	611	same_strand	2.11969548571579	0.00255913349714293	noncoding
XLOC_007677_TCONS_00013795	2:94660621-94661608(+)	CGTGGAGGGCCAGCGGATTCCTGCTCCGCGGGAGGGCTCCGCCGAGCGCGCCTCCGCCTTCCAACCGCAGCGACATCTCCGCCGCTCCGCTTGTTCGCCGGCAGTCCGCCGCTCCCCGCAGCGCTCCGCGAGCCGCCGGAGGAGGCTCAGCCCCGAAGTTGCGGCCAGCCCGGGTGAAAAGTAGCGGCGAGGCGGAACGGGCCGCGGCTGAGCCGAGAGGAGACGGTGCAGCACCTCGCCGCCCCCGGCGCAGGGACTGGCTCGGCGGCCGCCCGCACGGACAGCGCCGTGGAAAGAACCAACATGCAAAGTGGAAGGAAAACCAAAACTGCTCTTTTAGCAGAAAAGCATTGGCTTTCAGCTCCTTTCATATGTTTTCATTTTGCTTCGTAATGGAAG…	437	same_strand	1.8451355487096	12.7696227379609	noncoding
XLOC_004659_TCONS_00008392	13:17495640-17497842(+)	TGCTATCTTCTGCAGATAGATGTGCAAAACAGGAAGCGGAGGACTGTGCTCCATTCCACTCTGCCATGAATAACCGCTCCCTGAACGGCTTGGTTCAATCATCTCAGCTGCCATGACTTCTAAGACAAGGTCCTGTGTTACCGTACCAAAGGCAGACAGCAGCAAAAGGAATCAGACAGATTCATCACACCACAGGCTCATTCCTGTTGTGCACCACAGCATGCCACTGTGCTGAGCATCACCACTCTATGAATTTTAGTAAGCATGAAAAATAAAGAGCAGAGAGACAAACAGGGTCACCAACCACCGGACCAGGCTGCCCGGAGCCACAGCCATAGCTTTCGTACATCCCACAGAACATCCCAAAAACACTTTAGGGATTTCAGATCTGCTACTGCC…	734	convergent	0.0393220802667749	0.240558569663477	noncoding
XLOC_011745_TCONS_00021196	3:23841076-23884159(+)	GTGATAGGTAAAAGGATGTAGAGATAAAAAGGAGACTATTATGGAGGTCAAAAAGGCTTATTAGATTTGAGTTCATGAGTGCAGTTCCAGGCACTGGCAGTCAGTGGAAGCATCAACACCAGAACCACAAAACTGGGCCTTATATGGCTGGATGAAGTCTCCTGATCTGCAGAAGGGAAATCCATAGCAGATGAAAACCTTTTCTTCTTTGGGCCAAGAGGAAGTCTCCATCCACAGCATTTGGAATATTTCTAATGTGTGACCCAAGCATAACAAAGTGATCTTAGGGTCAAAATAACTGCTTTGTTTTTGCCATATGTATCTTGGAGCTGGATTTTTCTATGAACTCTGCAGAATTTTGTTACCATATTCAACGCCCAGCTTTCAGTAAATCCATAC…	1082	convergent	0.0379520321272823	1.72999692995155	noncoding
XLOC_008145_TCONS_00014675	2:20353025-20356671(-)	CTGGGATATCTCACTTCATGAATCACATTAGATGTCTTCTCCTAATTTTGTAGTGGCAAATTCATCCTTACGGAGTAAGGATGTCTTTGCAGGATCACTAATACCCTTCTTGGTAATTCAGTTGCAGTGCAAAGCTTTGGATGACTGAAGTGGGAAGGATAGAGGAAAGAAAAGCAACCCAAACCTTCACCAGCACACCTGCTTGAGGGGCCGCAGAACTCCAAAGTTCATCAATACTATGTGAATCACTGCTGGAGACTGACATTAGAAATCCATCTTCATGCTGGCCTGGTTCCTCATCTCCTACATCACTAAATTACAACTTAAATCCAAATATCTCCC	342	divergent	0.145670225459134	0.501452300404788	noncoding
XLOC_011871_TCONS_00021410	3:38347617-38376710(+)	ATTTGCTAGAGAGCCGGGAGAAGGATTTTGGTGTGGAGTCTCCAGTTATCTAGGGGTCAGCACTTTTGTGAGGTGGAGATTGCTGTCCCTGTTTTCAGAAGAAGCTGCAGTGAAGCAACGCTAGGAGGGGTTTGTCAGGCATCTTTAATCTAAAGAAAGAATCACAGCAAAGAACTGTGTATTTACTAGACTGTTAACACAAGTACAACATTTTATAACTGGCTACTTCACCCTTGGCCTGGACTTCCTGTGCGGAACTTATTGTGGTTGGTTTTACAGGCACGGACCTCCACTGGTGTTACTGGAGTTCTCCCTGCCACATGCATCTTTGCTCCTTGGTGTGTATGGCCTTTAATCACAACCTAACAGATAAGGAGTCTTGAGTTCAACTCATCTCCA…	819	divergent	0.0282307537423676	0.398592495207551	noncoding
XLOC_009881_TCONS_00017880	22:3612223-3630247(-)	CTTAAATTCTCAGAAACCATCAATCACGCATTTCAACAAACACAGGAAGACAGTGGCATATTTGCAAGAGGAATTGCTGGATGAATTATGAAGCTGAACTTACTTGGAGCACTTTGATATCTTCAGCAAAAAAAATAGATGCATGTTCCTGTGAAGGATAAATTGTTGGGCAAAAAAACAGCAATCTCTCCAACTTGTAGCAGGCTTCTCCGTATCCCCATATCCATATTTTTAAT	236	same_strand	0.0407427289116822	0.409270541166396	noncoding
XLOC_005585_TCONS_00010072	15:11398565-11402300(+)	GCTCGTGCCCGTCCCACGCAGCTTGCTCTTTTCAGGCTGGAGAAAACCCTGTGCCCTTGGAGAAAATTGTTTCCCCTCTTCCTACAGGGAATCCAGAGCCTGAGCAGCAGCTGTGAAGAGTGGAGATAAAGAAAGAAGTGGAAGATGTTGGAAGAGCTTTGGGCAACGTGAAGAAGGATTTGCACTGAAGGAGCTGTTCAAGGGCCCAGCCGCAAAACAGAGACACATACATGCTTATATATAGAAGAATGTAAACCCTCCTGTATGCATACGTTAAAACGTGCATGCCTTGTTGAGAACGTAAGCAACATTCCTTGTAGATGATGGTGGTATGAGCATTTGTGCTCCTGCAGTCTGAGTCAAGAGATTAGTGATGTCCCTGCTGTGATGCTAGCGTTG…	707	convergent	1.85948796725784	1.54189375852138	noncoding
XLOC_003470_TCONS_00006280	10:19088277-19091430(-)	AGGAAACGTGCCAATCCCACAGTATTTCTCATCGTGCTGTGGACGTTACTGTCAAAACCTCTCGGGCAACGCTGTGAGCAGTGAGGGCTTTTTCCATTCCTCGCTTGCGCTCTGCCTCTTGTAAGGCAGCATCGGAGTAATGGCTTAAATGCTGCTAACGTTTGTTTTGCTGAAGGAGACCTGGGCCGGTAGAGCAGGGCGGCGTGGCGCAGGTCTCAGATGTGGAATTTCCTCAGCACGAAGCACTGCTGGACTCGGGTCCTGAACCCTTCTGAGAGGTAACGGCTGATGGAAGCCAAGGAAGCAGAAAGCTGTGCAAAGAAGGACTTGGAAGGGAAATTGATGTGCTGACAGAGTGCCGTCTCTCTGGCTGTACAGCCAGGACACATGTTTTTCTCT…	580	same_strand	0.355653743179288	0.123780846647693	noncoding
XLOC_004504_TCONS_00008097	13:7422641-7444810(+)	CAGGAGCAACCGCAGAGAAAGGCTGGCCACTGTAGGGACACCTGCAGATGTCTGCTTTCAATGTGATTTTGACCTGGACCCTGGCTTGAGGTAAAGAAGCACTGCTGTCTGAGTCTTCTGCTGAGTGTTACCATCATGTTGGCAGCGTGACTGCAACCTGCCTGCAGGAAGCAATGAAGTCCTATCTCATGGGTGGTAAAGAAGAT	206	divergent	0.736354288816867	0.113447240001308	noncoding
XLOC_021313_TCONS_00037460	Z:756397-770273(+)	CCCAGAAACACCAAGATCCCATAAAGGGCGAGGCAAAGGTGTCCCCTGGAAACAGAGGCCTTGAACAGCTGGCCACTGCTGTGATCAGCAAAAGAAAACCAGGTTCTCCAGCTATCCGGGCACAGTGATGTTCAGCAAAACGTCACACAACAGCAGCTCAGTTCTGGCAGATCCCAACGGCACAGCACGGGACCCCCTGTCTGCAATGATCTCCGAAGTCCCCGTGCTGAGGCCTCCGTGCTGTGTGCCAATTACTTCTCCCATGGGCTAACAATCTGCTGCCAGAGCTGTGGAGTGTGACAATGGTGTTTGTGTCCAATCTATCAAACGCCATTATCACACTAAATAGCTACTGGTAGATGAGACTTCAAGTCAGAGAAGCATCTGAACCACAGGTTC…	575	exonic_antisense	33.1874778033409	0	noncoding
XLOC_005585_TCONS_00010073	15:11401160-11402300(+)	CTTCCCCATAAATTATAGACCTCTTCCAGTCGGCTGGAGAAAACCCTGTGCCCTTGGAGAAAATTGTTTCCCCTCTTCCTACAGGGAATCCAGAGCCTGAGCAGCAGCTGTGAAGAGTGGAGATAAAGAAAGAAGTGGAAGATGTTGGAAGAGCTTTGGGCAACGTGAAGAAGGATTTGCACTGAAGGAGCTGTTCAAGGGCCCAGCCGCAAAACAGAGACACATACATGCTTATATATAGAAGAATGTAAACCCTCCTGTATGCATACGTTAAAACGTGCATGCCTTGTTGAGAACCCTCTGCGTAAACGAAGGCAAAACAAACCATCCCGCTCAGAGCTGTACAGAACTGATTTTCTTTGGGGCAGCTCTTTCTCTTGGCGCGGTTCTGAGCTTGGG…	525	convergent	1.85948796725784	1.54189375852138	noncoding
XLOC_000124_TCONS_00000227	1:14324370-14324833(+)	CACAGCATTTATATGGTCTGTAAGTTGTGACCCAAGTGAAAAATTCATCTGTAATCATGGCAAATAGTGTAAAAGAAGCACAGAACTACAACCAGAAGGGAAGGTTCTCATGACAGATGATAAAAATAAGTCATTTTAAAGGGGAAGATGGGCACCAACCAGAAGAAACTACAGCTGTTAAAGATATATATTGCACATATTCAGTGATAAAGCAGAAATATTTAATTAAGGTACCTGCTGATAATAGTGCGACTGACTTTCTTAAGCAGAGATAACAGAGACACCAGATGGCACAGAAAACTGCAGGTACTCTTTCTGTACTGATCCTGCTTGTGGCTTTGTGAAAGGGATTGATAGGATGGCCAGGGATGAGGCTAAACTCAGTTTCTTTTGTGTGAT…	452	same_strand	0	0.35126010019593	noncoding
XLOC_002288_TCONS_00004180	1:94415028-94452633(-)	AAATTCCTCCGCCGCTCGGCGGGGCGCTGGGCAGCTCGCAGTCGAGCGCAGCGACGCGACTCTGATGGCATCCGTGAGCTCTCATAAAACGCTGCGTGTGTCTGGCAGAATGCTGCTTCGCGGGGGCCAGAGGAGACCTGAACAAAGTAGAGCAACATCCAGGCTTGTCATTTTCCAATTGTCCATTCATTCCATCAGGACAGTAGGCCTTCCCCAATGATCAAATTGTAATTTGAAGTCTGTAAAGGTGAAGTGTAAGCCTTTTTGGCTGCAGCTGAGAGCTGCACATTTAAAATACTGAAATGCTCATACAGTTCACAAATTCTCTATTGCTTCTTGGCCTGTGCAATCCTTCAGCTGTCTCCTCAGTAACTCTTATGTTGTCTTCTGTTTCAACAC…	967	divergent	6.56329785747879	5.10664499839323	noncoding
XLOC_004146_TCONS_00007471	12:13136656-13141460(+)	CTGCCCACATACCCCGTGTTTGTAAATGCCCTGCAGGCTGCTGCCATTGGCTTCTTCAGGAGAAGATACAAACTGAAGCCTATTTGTGTGAGAGCTGACAGAAGAATTCCTAATGTGGCTAACTGAGTTATGGACGAGGTACATGCACGGACGCCGGGCCAGCTGCCCTAGTCGTCCTCTTCGTCCTCCTCATCGCTGTCCTTCATGGTGATCCCCTGGAGCCCTCCGCCCTCGCTGACCGACGCCGTGGCCTCCTCTACTGTCAGCCGGTTCCGAATGGTCTCGTAGGTTTTGCTGTTCAAGGTGGAGTCCAGCACGCCTTGCAATCGGAAATCCCGCACCTCTTAATAAATTGGAGGAAATAAAGGGATGGAAGAGCCACCAAAGACGTGCCAGGCG…	485	exonic_antisense	0.287041591105885	1.59340577538689	noncoding
XLOC_007434_TCONS_00013387	2:51248569-51262643(+)	TTTGTTTTTATTACTGTTTCACAGATTTTCATTTTTCTTCCTTGCTTGGTAGAAATGGCTTCTTTTGAATCACAAACAGAATATCCCTTCAGCCACCAGTAACTCAAATCCTTGGTAAAACCAGCTCCTTGCTAAATTCATCACAAGCCACAGGAAAACTCAGCTCAGATTCCGTCTGTGGTTTTCAGCAAGAATACTGCTTTCCCCTTCTTCCCGCATAATTTTCCAGCCAGATTGACTGAACTGCAGAAAGGTCAAATGACTTACTTGGAGGTCCCTTCAGATTGTCATCGAGTTGCCCTCAATATGAGCTGAAGAGAGGTCTGGTCCCTGTACTGCAGCCGGAGACACAGAGATCGGGTTTCCAGAACGCTAGCAATCCCCAGCTTGCCGCAAAGT…	685	convergent	0.886454903599537	0.0327511266899844	noncoding
XLOC_000628_TCONS_00001186	1:71571710-71574910(+)	AAAAAAATCTTCGCGGGCTCTCATAATCCCACGTAGCAGTGCGGCTGCTTCTCTTCCCCCAGGTTGGCAGTTAGCTACTTATTAATACCAGCGGCCACGGTTGTGTCCCAGCAGAGGGTGTGAAGCTGAGAAACAATTCCTGCTAATGCTGACGAGACTGTCAGCAGAAGAAACATGATAATGAAAGCCAACGCCTCCACACAAGGCCAAATTATCTCATTCTGGGATTAGGTTGAAATTCAACAGGTGGACGTGAAGATACTCTCCTCTATCCTCCTTGTCTTCTCACACACCAGTATACATTACTGAAAGACAGGCTGCCAAACTTACCTCTATCCAAAAATGAGCAGATATCCAGAAATAATGGCTGAGTGCTGAGTGAGGAAATGTTACAATTTT…	736	divergent	3.42902230219737	0.220629956284194	noncoding
XLOC_007068_TCONS_00012704	2:520868-523079(+)	TGGGAACTGCCTCGTCAGGACCCCTCACAGACTCTGTGGTAGAAAAAGTAATTAAACTCAGAGGTGAATCCGCAGCTCCTGAAGCTGGAATCTGCAGACAGCGACCTCTATTTTTTGTACAACTCTGATCAGCTAAAAGAAGAGTATGTGCTGTGCCCTGCAGGAGAAGGAATCAGCTGGGGAAAAGCAAGTGTGTGTCAGCAAGGCAGTGAGGAGCGACTGATGGCACACTGTGCCAGACAGCTGAGGTGCACCTGTGTGGCTGCATCAGTTCAAGACCCTCCACTGGTGAACACTTGAGCTTTTCAGTCTTCTAGTTATGGAATTAAAAATGGGAAGACAAATACTGCTCCTCCTGCTCCTAGCTCTCCCCTTAGGTGTCAGAGCAGC	390	same_strand	9.4535316450001	5.59560529593936	noncoding
XLOC_002618_TCONS_00004771	1:143632366-143644934(-)	GTGCTTTTCTTTCTTCCTGTGCTGCAATTTATTGGCTTCAGTAAGAAGGCACAGCACGGGGTTATGACAAATTATGTTTCCCCTTTAAAAAACCAACCGCACCGGGGAAGTTCTCACTCCATCAAAATAACAGAAGATGATGATCAAGATAGTGTCTGCTGCCGGAATAGCTAACTGCTAAGTTCTTCTCCTCTGCCAGCTGGCGTTCCCAAGCTCAGCTATCGCTTTGCATCATCTCACAAGTACATCCCCAGGAGAGCTGTGCTGTATGTACCTGCAGATGATGAAAAGAAGATACAAAAAATCCCATCACTAAATGTCGATTGCGCGGTGCTGGACTGTGAAGATGGCTCACTGCTGGTTCTGCAGCAGATTCCAGTGGCAAGAAGGCTCTTAATG…	452	same_strand	7.63472692467742	0.953957191701149	coding
XLOC_005050_TCONS_00009085	14:9691447-9695206(+)	GTGGAGCAGAAACCGAAGTCTAACTGAGCTAATGTCTTGTTTGAGCTGATGGAGGTTGGTGGCACAGAGAACACGTCGTGGCAGCACAGTTTGCAGAAAGCCCAGGGTATATACCAGTGCAGAGGCACCAGATCATGTGAGATGTTATTCCAGGACTTTTTTGCCTTCATTAGTTTTCAACAGTTGGTGCCTGGCCACCGCTGGAGCTGAGACGCCAGGTGGGTCGGCTACAGGATTACATACTGCCTTACAGTATGGCAAGACCATGAAGACAGAGAATGAAGAGGCTGCCTGTGTTCTTAATATCAACTTATAGTTTCTACTGATAGAAGAATGTTAACATTCAGGGCTACAATATGAAAGGTGTACCTTAAAAGACTGTTGTTATTCTGGAGGACA…	481	convergent	0.212489705920423	0.524924730743675	noncoding
XLOC_021301_TCONS_00037440	Z:247228-248593(+)	GGGAATTTTCCTCTCTTTGAGGGGCTCTCTCACAACTTTTCCAGTGCAAGCTGTGCAGCAGTGTGGTACAGACAGCCAGGAGAAAGATCAAGGAGAAAGGTCGAACGTTAGGAAAAATTTCTTCTCAGAAAGAGCGGTGCTGCAGTGGCACAGCTGCCCAGGGAGGTGGTGGAGTCTCCATCCCCGGAGGTGTTCCAGAACCTTGGAGATATGACAGCTGGGGATGTGGAGAACTCCGATGACACCACTTGTGCTTTATGAGACTGCACGTGTGCATTTCTCTGTGGACCTCTCTCTGGATGAGCACAAGAGATGGTGAGTGGAGACAGCAGAAGA	336	same_strand	0.0169498351383077	2.90098962536371	noncoding
XLOC_000152_TCONS_00000280	1:18739117-18751572(+)	AGTGAAGGCATTGGAAAAGCTGTTAGTTCAGGTCTTAGTGAATAATAATGACAGCTGTTTATTATATCTCACTACATTCAGTCAAGGTTCTACTATATCAAAAAGGTCTCGTAGAAAACAAAAATATGAAAGGAGCGGGAGAAGGCAGCAAAGCAAACACTAGACCAATTTAAAATTGCTATCTTTTTGTTAATGGTCACAAGCATAAATGAGTCACTGCAGAGATGGCAGGGGATTTTTATATTGCAAGTACAGTCATGCTAGGTGTGAAGATATGCACTACAAATGGAGAAAAGTGCTTTAAACACAGATCTCTGCTTGAAGCTGTCCTCTTCTAGGAAAGTGACTGGGAAAGCTAATATGATTATAGTGGTATCAGCGAAGATGGATTAAGAGATG…	947	same_strand	0.242653160077782	0	noncoding
XLOC_011866_TCONS_00021401	3:37747712-37755776(+)	CGAGCTCTCACGTCCGCCCATAGGGAAGCTTTGAAGAATCCCAGTGATGTCTGAGTCCCTGAAACTTGTGCCACACAAGAGCACAGCTTGCAGTCACTGAGGAATACAGCCGTGGAAGGTCCTCAGGCTGAAATCTGAAAGACAGAGCTGCCTCAGCTTCACCCATCTCCTTCTCTCGTGGAAAATAAAGTGGCTGCAGAGGGCATTTTCTTGGGACTTTTTCTCATAACAAAACCACGGCATTTCCTGCTGCATTCCCTGAGATAAGAGCATATGGATCTGAGAGAAATGAAGGGGAAGTAAAAGAACTGCAGCTGATGTATTTGTCCTCTACTGATGGAAGTCAAGAAAGTTTATCCAGTAACACTTCAAGCATTTGGGAGTGCAAACAAAAAAGTG…	567	same_strand	0.787573455496484	1.3287326878332	noncoding
XLOC_015899_TCONS_00028760	5:58604263-58604711(-)	GCTCTGAGGGTAGTTTGAGGAAGCTGTGGGTGCTCACACGTGGTAAATCAACCTCATTAACAGGGCAGAGCAAGGCCCCTGTTTTACGTGCTGGGCTCCAGGAGAGCTTCCTATGCAATGTGTCTTGTTTGCTGTTGCTTTGTTCCCTAAAGGAGAGGAGAGATTGATTGTGTAAGGAAGAAAAAGTCATCCTGGCTACCTACAGAGAACTTAAGCTAATAAGAAATAGTAGGGCTGTTAATTGATTTTCTTTGAGCATTTACAGGTGGAGCAGCAGCTGTGTAAGGAGGAGAGCTGACTGTTGCAGGGCCAGTATTGCACTTGGAGGTAAAAAGTACAGGGTTTTTAGCTCAAAGCCATACCTGGAGGGTGGCAGCTGGGTCTGAGCCTTGTCAGGTT…	436	divergent	0.337120861079229	0.197574542270196	noncoding
XLOC_003981_TCONS_00007159	12:334009-358414(+)	GAAGTGTTTGCCCAGTCATGCCAGGATTTTCCACCCAGTCTCTGAGTAGGTTTATGGAACAGAAGCAGATGAATGCTGCTCCAAGAGAGATGGCAGTGCAAATGTATGTTGTGAACTTGTTCCAAGTCGTACAGATGTGAACATTTCTCCATGAAACCAGAGCTGGATGCTGAAATGTCCTGGGCAGACTGTGCAGTAACATAACCTGTAACATACATACTAGCCTCTCGGGGCAGACCACCAAGACTACCAGTACCTTCTTTTCAAAAGCATCTAAGACTACTGTGCTTCAAATGAACAAAGTAGAGAACCGGACCACCGCCCCATCCCCCAAGAAAAGATCACCCTGAAGCCTTGGTAAGAGGGCTGGC	371	same_strand	0.506002631536541	0.26086512839578	noncoding
XLOC_008285_TCONS_00014927	2:37154097-37157253(-)	GAAAACATGAAGAAACCCTGGAGCCCTGACTTACCAGCTTCTAACCACTCATACAATTTAGCTTTCACATCCATCCCAGACAAGGATGGTGAGAAAGAATTAGCAGCTGATAGCACTGAAGAAAAGAGGGAGAGAGAAAAGAAGCAGACCAATTTCACTTTGTGCAATGTTTGTAATATTCAGCTCAACTCTGCTGCTCAGGCACAAATCCACTACAATGGTAAATCCCATCAGAAGAGGTTAAAACAGCTCAGCAATGGAAATCTCAAAAGTGATAATGACAGTGGTCTGGTGCTGGAATGGCCTGCCCAGGAAGGTGGTGGAGTCGCCGTCCCTGGCAGTGTTCAAGAGGCATCTGGATGAGGAGCTACAAGATATGGTTTAGTTGCCTGTGGTAGG…	511	same_strand	0.00454237388442167	0.728820710416424	coding
XLOC_001288_TCONS_00002390	1:168721363-168721780(+)	CTCCAATTTATCCTGACAAACATAGGATTTGGAATTCATTACTTAGGCCATTTCAGGTTGTCACGTAGCAAGGACTGAAGTGCGCCTGAAAACTAAGTTCTGAATTTGCCAGCTGAGAGCTGATCTAGGGATCCTTCTCTTGGCACCAAGGACTGCAGGAAGTATTTGCTAGATTAGGATGTACACCTGCTTTATTAAATTCCCTACAAAATACTAAGTGGAAAAAAAAACCCCAAACCACCCATAAACAACCTTTAGCATATTTTTGGTGTAGACTACCTGGTTTTTCAACAGCCAACTTTCAATCTATTTTTTTTTTTTTCCCCCAATGTCTAAGATGTTTAACACAGCATAAAGGCAGCTGGTACAATCCAAAGGCTGG	382	same_strand	0.301994248892853	0.267095404367376	noncoding
XLOC_008060_TCONS_00014493	2:6083707-6106817(-)	ACGGACACCTTCCTGCTAAATGCTGGGACAGACAAACTGACTACATGCAGCATCATGTAGTTCTAGTTGCCACAAACAAGGATTTTGGCTACAGGTGGAGCATCCCATAATAAAAAAATATTACAGGTCCTGTCTGATGTGTTCAGTGCTCCAGTGTACACTATTGATACTGCCAACTCTGCTTGTTTAGGAAGTGCTTACAGAGCAATTCATGGACTCGTAGCTGAGACAAATGTGCCCTTGGCTGATGTTGTGAAATTAGCACCAGAGCCCAGATTGGCTGTTACACCAACTGCTGGGGCTGAGGAGCTCTATCATCCACTTCTGAAAAGATAC	336	same_strand	132.772675589991	2.06360019026638	coding
XLOC_001441_TCONS_00002658	1:188306809-188309129(+)	CCATGTTGGTGGCGCGAGTTCGCTTTAGCGCCGGAGGAGCGGCCGCGAGCCGGGTTAAGATGTCGGGAAAGGGGGAGCTGGGCGGTCGCTCCGAGACGGTGCGGAGGGCTGGAAGCGGAGGGGCAGAGCGCCGTGGCGGTTCGCGGTTAGCGGGGCTCTGAGGCGGGAGCGGCGCCCGCTGAGCTGATTCCTGTGAAATAAAGTATTTTATTCTTTCAAGAAGATACTCCACTGAGAGGAGTTGGAGAGTTCTGTAGGCTCCCTGGAAGTGTGGGCCAAAGTCCAGTAGTGGTATAGGTCAGGAAAAAGGATTTACAAGTTTTTCTTTTCTAAAGTATTTTGGCTCCTCCTGGAGGTCTTAACTGTGAGATCCAC	375	same_strand	1.15334511347936	1.24775505081441	noncoding
XLOC_009360_TCONS_00016940	20:9754706-9756268(-)	TGCTGCTCACTGCCGTGCTGGGCAGGGGCTGGAGGTGCAGCATCGCCAGGATCCTGCGGCAGTACCGCGCCGTCATCTTCCACGAGATCCAGAACCAGAAAAACCTGAGTGGGGCGGCAGAGAGGAGCAGTCGGGCCGGGCCGGTGTGCCGCTCTGACAAGGACCAGAGGATCCTGCAGTCCATCTACAACATCAGCATGTCGCTGCGGGACGCGGCGGGCGGTGCTCTGCGGGGCCCCGAGGAGGCAGCGGTGTGGAAGGTGGTCCGGGACACTGAGTTTGTGCTCAGGGAGAACTGCCGGCGCATCGGCAAGAGCCCCCCGCGGCCCTCACCGCAGCCGCACCGCAGGAGGCAGCAGCTGAAGGAGGTCTCACGGAAGGCACAGAGGCTGGCCACGT…	622	same_strand	0.0409483713301443	0.760592206014232	noncoding
XLOC_011964_TCONS_00021594	3:49954576-49959826(+)	TGCAGGAGCTACGAAGATAGCAATTATTGCTGTATTTTTCCGAGGGCAAAGGAAAGGAAAACAAGGAAGAGGGGAAGAAGAGTACACAGAGGATGAGGAGAAATACTGAACAAGGATGAAAATGGTTTTGTTCTAGAAGATGAGGAAAAAGCAGTGTTGGGCATGCTGAGTTCCCATGCAAGTTACAAGCAAGTCTGTCATTAGCCTGAAAGGTCAGTTTTTGCATGGAAAGAGGTTTATGAGGTGCTGAATTCCTCCATACACAATTGACCTGATTGGACAACACTTATGAGTTTCAGGGAAGCAGGCTGGGATAACTACAAGGCAACTCTCAATTGTCTTTGAAAGTTGTTCATGATTTGGGGAGATTCCTGGGGACTGGAAGAGAGCAGACATCAC…	763	divergent	0.0191175530239601	0.24582287421371	noncoding
XLOC_016899_TCONS_00030630	7:28874814-28878150(+)	CGGGCAGGAGTGCCCTGCGAAGCGACGGCACGGTACGGGGGAAATGCAGCCCAGTACCGTCTCGGCCAGCCCTGCTCTCAAGAGACTGCAAATTAGAATGAAAGTGTTTGATTTGTTTTAACACTATTGCATGGAATTCCCAAGAAAGAACACCTCTGGCTGGATGGTGAGCACAGGCAGCGGGAGTGACGAAGACTGCCGGATAACAACCCTGTGGATAGGAGAGCAGGAAATGTCATCTATCCTGGTGTAGAAGGGCTTCCAGCACAGTCTTCCAGAACAGCTTTTTGAGGCAGAGAGAAGCATCACCTGAATAAAGCTGAAAACTTCAGCAACCGGGCTAAAAAAATCCTTGAAGTTGTCAAGGTGAATTTAAAAAAAAAAAATCACAGAATTATG…	651	divergent	0.476731112092544	0.0233314151435827	noncoding
XLOC_009198_TCONS_00016615	20:11230732-11231913(+)	CGCTGACCTTGTTGGGAGTGGAGTGTCCGTTCATCTGCAGCCATGGTGGCGTACTGGCGGCAGGCCGGACTCAGCTACATCCGGTACTCCCAGATCTGCGCTCAGGTTGTCAGAGCGGCGATGAAGCCTCAGTACAAAGCTGAGGCGGAGAGGGCGGCAACGGCGTCCGTGAAGATTGTGAAGACCAAGAAGGAGTAGCGGGGAGGTGCTGCAGCAGCGCAGTGTAAACTGCTCTGTGAATGGTGAACAGCAAACTGCAAGCCGTAGGCAAGCTCAAGACTGCAGTGTAACATCAACATGTTAACTGTAAAATTTTCCCCATGTATATAAATCAGCATGCTAATAAATTTCATTGCTGAATAAACAAA	368	convergent	394.427279847523	135.976627159902	coding
XLOC_008727_TCONS_00015725	2:104206110-104212786(-)	GGCCTCCGCCCCGGGCGGTGGCGCGGGTGGACTTGTTGGGGGTTTTCCTCTCAGCCCCCGCGAGCGGTGGTTCTTTTCTCGCGGCGTCTCCGCTGCCGCCCAGCCCCGGGGTGTTGGGCGTTTCACCGACGGGTGCGGGAGGAGCGCAGCGGACGGAGCTCGGTGACTTTCATGGGTCTGTGCACTGACTTCAGGCTGTACAGGTAAGAGGTCAGAGTCTGGACAAGTCACTGAAGAAGATGCAGGCACAGTGAGAACTTCAGAAAAATGAGCCATGCATCCTACTGAAAGCTGAGAAGTAGCCCTCTGTTAGGGTCATGAACGTACGACAAGTCTTTGTGTCGCTACTGATGTTTGGAGTAGCTGGTCTACTCCTCTTCATGTATCTGCAGGCCTGGA…	415	same_strand	0.324452134647215	0.270885213558754	noncoding
XLOC_000549_TCONS_00001039	1:64787102-64916889(+)	TCTGAAGGTTACTGCCTGTTGGGCAGATCAGAACCGAGACCTGACATCAACTGTTTTCTGCAGGAAGCCATACGTGGCAACAAGCAGAAGGAGGCATAATCCCTGTTGTCTCTCTTGCCAAAGTTGACATCAGGGAGAGATAAGGACATTTGAGGCTCTTCAACAGAATCTTTGCTTGGATTTTCTGTTTGCTTGGGGAAACTTCATTTTCTTCAAACATATGTTTGAGTTCATTCTGCAGTCAGTCAGGGATCAAGCAGACTGGTAAGAAGCATGTAGATGAAGACATGTAAGTACTTGTAGAGTGAAAAGAAGACTGAGAGAAGAAACATGAAAGGAAGAAGAAAGACAACTGCCACCCAAAATGGAGCAACTGGAAAACTGAGAGCTATGCCTGTG…	3485	same_strand	0.090629534969074	0.400865697164396	noncoding
XLOC_018182_TCONS_00032938	9:17392507-17401293(+)	TGGTGTCTCAATCTACAGATACACAGCTGTGAGTGATGTGCCTTGTTATATACAAGCTGCAAGTCAGCACTGTATGTGCTGTTACACTGAATGTCACTGACTGAGCCTGGTGGTACTCAGTCACCCAAACGTGCTCTGCTTTCCCTTCACACTGCCATAGGGGTGTACCTGATAAAGCACCACATCTCCTTGCACTGATGTTTTGTACTGGACAAGAGCAGCTCACGCTGCATTACGCACTGTATTGCCACAGCCAGCAGTGCACACACGGAGCCTTTCTGTCTGCCTTGGGGAACTTTTGGTAACTTTTGGCCACGTCCTGCTTGATGGAGTCAGTGTTTGAGCCAACCAAAACCACACGAGCTGTGCTCCCAGGAAGGAGTATGGTGCTCTTGAAAG…	529	same_strand	0.398619817118569	0.0922975814643715	noncoding
XLOC_012955_TCONS_00023436	3:83416815-83418443(-)	GAGAAGGAAGACACATCAGGGAAGATACGTCATCTGGTTGCGCGCGATTCTTCTTCACTTTCGCTTGCTGCCGGGAGAGTGTGCTCCCAAGCCGGGAGTGCTTTCCCAAGCTTGGGTGTTCTTTCCAAGCCGGGCGCCTTCATCAAGTTCCCATTGCACTGAACTGAATGGTGCTGTACAGTTTTTTCTCGTTAATGCCATCATCAATACTCAGATCACTTTCTTAAGAAGAATTATTCAC	241	same_strand	0.272640521077499	0.262814768019402	noncoding
XLOC_011766_TCONS_00021240	3:26134907-26146682(+)	TGGGAAGTTGACTCAACTGTTGACTGTGCCCAGTGCAGATCTTGCATTCCTTGACTGCCTCTGGATGTGCAAATGCTGGTGGAGGCTGGAACCTCCCTGTGCCTGACTAGCAGCCAGCGAGTACCTGCCTTGGTCAAGGACCTTGCTGCATCTCTCTGTGCGTTTCTCACTTCTATTCTGTATCACTGCACTTCTCATCAGAACAAAGGAACAGCGCTGGAAACTTTTTAAAGCAGAAGTTGTTGGCACTCACAGGGCAGAGAGGT	266	same_strand	0.170630272116532	0.363744140317513	noncoding
XLOC_006817_TCONS_00012262	19:8002825-8017187(+)	AGCCGACATCAGTGCCATGACAGCAGGTACAGCACTGCGTCCTGTGCTGATGGAATTCAACAACTCTCTTAAACGTGCATTGAGCTGAAGACGGGGCTGCAGAGAAATCCTTTACTTCCATTTCCAACAGCACATGGGTTATCTGCCTACAAGAGAGCACAGAATTATTTTATCAACCACATTTCTTTTCTTGTTTCTTGATGACGGATGCTACTCTTAATCTACACAACGACAACACTTTGAGATGGGTGATCTGTGTTCCCATCAATTTTTGTTATGCTGATA	285	intronic_antisense	1.2299292957464	0	noncoding
XLOC_002286_TCONS_00004177	1:93672767-93681140(-)	AGTAAATGTCTCGTATAAGCATCCATGGCAGAGACTGAAGTTTCTGATGAAATCTGATCCAGTAACCTATTGCGGAGTTCCAGTCTTCACTGAGTTAGATTTTCCTATTTTTCCACAGCACATAAACTCAAGACTTTTAGGACCAGCTAACACATGCATAGAAGAGCCTTCTTTCTTGCAGGAAGACTAATGAGTTGTATGGAATCCAGCTGAGGGAAGCCTGCAGAGCCAGAAAATAAAGTTCATAGAAGTTCCCAGTATTTTTCTTTTATCCTGACAAAATCCTGTTCTCTGCACATAGCTGCTGATGTAGATGCCTTGTGAGAGTGACACTCTGGAACTGCCTCAAAAATGGGCCTTGTAATATAATCTTCAGTAAAAGGATGAAGACAGAACCTT…	668	same_strand	2.21254312917817	0.413195862971147	noncoding
XLOC_011675_TCONS_00021069	3:15893639-15894050(+)	GGAAACTCAGATGCTGCTCAGCAGTAATGTGGAGAGTATGTCCTGTGCTTTGGGGGGTGCATAGCAGCTGGGCTGTGGCTTTTCCTCCTTCAATCACCTGAGGCATTAGAATGGCTTTCCAGCTGCTCAAAACCACCAAAAATTGGCACTGTGGAAATAAAGATGTTGCACAGAGGGGCAATGGTTACCAGCATAAAAGTGTACCTAAGATGCATACAGTGCTATGGCACTGTGAGTGTATGAACGCCCTAGATCTCTGTAAAAGTAAAAAAACCAAAACCCATAAACTGAGATTATACTTCAACAAGAGAAGTCATGGCTTCACTAAGTGGAAGTAAATTAAATTATACTGCATAAAGGCTTTAGCACATGTGCACATCAGCTCCACACAGCCACCTT…	402	convergent	0.415795203619014	0.3020600766094	noncoding
XLOC_002707_TCONS_00004916	1:166681211-166688134(-)	ATAAAATCCATCCTGGAGGCTTCGGTGCAATTTCCCATGGACACAGGACTTATGCAACCAGTGTGCTGCCTGGCCATGCAGATCTCCGACTCCCTCCCTCTCTGTCCACCCTCCTGCCTCCAGCAATCCCTGAACACATCTGATCTCTGCCACCAGGAGCACAGGTCTCGCAAACAGCCTACGGCTTTCATGACTGCAAGCTGCTCCTCGGTGAGGCGAGGCAGCTCGTTGTGCCAGCCCAGGGTGAGCTTACACCTCATTAGAAACCAGAGAAACCACATGGGAGGTGATCTCACAAATGCTCCAGCTGTGGGAAAAGATTCAACTGTGGCTTCTCCATCAACATGAGATGCAAATCCCAGGGACCTGAGCTTCACTTTCATTCAGGCTCCTGGAGAG…	426	same_strand	0.744722659641059	13.4804724540895	noncoding
XLOC_008583_TCONS_00015465	2:81168750-81174224(-)	CAACAAACAAAAAAAACGCAAGAATTTGACCAGCTGTCCAGTGACCCTGTGGTGAAGCAGCTGTATACATCACCTCAGCCCAACTTCTCCTGGATCTGTACAATTGGACATCTTTGGAAGACCTCTGTTCTTCTGCCATACCCAGCTAATCTGTACCTTCTGGAAAGAAAGATAAGCAGCAGGATTGGTCTCAAGATGCATGGAAGGATGTTTACACAGAAGGCTAATTGAATTTCCCCTTCTGCTAGTCCTGCTGAGCAGAGTGATCCAAAAGCTCTACTTCTCTTCCAAGAAAATGGAGCGGGTGTTTCTAAGCATAGCACAACATCTTTTCATTACAGAAAGTAGTAACGTTGGAGGGAGTGTTAACGGCACTGATATTTGGGAG	388	same_strand	1.21606467014781	0.0112552953695862	noncoding
XLOC_003871_TCONS_00006982	11:9756022-9767794(-)	CCTGTACATGTGGGCTGTGTGAGGTGGGCCTGCCCCTGGTGTGCTCCTGCTCTTTGATACATGCACTGGATCCATGTGCCCATGAGGCTGGGACCTTAGAAGCCTCCCAGAGCTCCAGCCTGTCTGGTGTTACGGACGTTCTTCCTGCAATTATTTGATTGCCTGCTGACCAGGATGCTTCCAGAGAGATGCAGTGTCACTTCCATGCTGCCCAGGTGTCAGCCTGGGCGGTGCTTTGCTGGAAGATAACATATGGGGACGGACAGGTTATGTGACATGCTCCGGGTCACGTGAGCGGTGTGTGTCAGAGTGAGAAACAGCACCTGGATCTCTCAATTGTGAAGCTGTTGCTCTTGGCACTGCGTCATCCTGACTGCAAACAAAACACTGAGATTGACT…	781	same_strand	8.71100138784863	3.69029145622526	noncoding
XLOC_017764_TCONS_00032164	8:12704560-12705163(-)	GGCTAAATGCCGCCTGCCCTGTGGTTCTGCGGGCTCACGCTTCGTGTTCTCCGGCACAAGACTCAACTAAAAATGAATTTTTTCCCCGTGCAAAATACACAAAATAACGAAACAGTTGTTACCGTAACGTTAACGGGGTCTAAAACAAGTGAGAAGAACCTGCTTCTCCACGGCCTAAAAGTTGAGATGTTGCTTTTCAAAGGGATGAAAGTTTTTCGGATGTGGCACTCAGCACCCTGAGCTGTGTGTAGCTGCAGTGGCAGCCAGGTGGGCGCCCTCTCGGCCTTTTCCCTGCAGTGCCCGATTTTTAGGAAAAATGCCCAGCTTTGTCACTGCCTCCCGCATTGCTGCTCTGCTGTCCCGGAACCTTGAGCAATCCAGACGCAGGAGCAGGCACGT…	514	divergent	2.46832041526492	0.430717396049061	coding
XLOC_014858_TCONS_00026872	5:16743937-16788158(+)	GACGATTCTCTTCTTACAGGTCAGGTCTGTCTTGGAGAACTCATCCCCATAGAAGCAAGAGGGAGGCTGTTCCAGTAACTCCTGTGGGAGGTCTATCTGGGAAGCCATCATTGCCAGCACCGCACTACTCCTGTTCCCAGACAGGATTTCAGCCCATTACAAGGACTAGCTCAGCTCCTGGCTCTGGTGCTTTGGTCTGCTAGAAAACTCAGACATCAATAAGGCAGTTAAGGGATTTGCTGCAGTCCCAGAAGAAGAATGAATAATGTTTCCTCCTTTGACCACAGAGTGATCTGATCGTGCATGCTGTCGGTAGATATTGCTTCTGACTAGCTTCCAGGGAGGAAAAACATCCAATGTCCACTCTGTCATGCTAGTGGTTTGTATATTGAATCATGC…	640	same_strand	0.381078889417089	0.15375146038483	noncoding
XLOC_015081_TCONS_00027257	5:38295812-38304051(+)	GCACATTACAGTGTTCTGTTAACTACAGAAATGTATAAAGGACAAACAGAGCATGTTTTCATGTACAGCATTTTGCTCTACTGTTCAAAAGCATCCGTGCATCAATAAAAGCAAAAACGAAAAACACATGAAGATTAAAAACGTTCAGATCAATAGAAACAAACTGAAACATTTTCCTTACAAACTTGCAACAAAAAAACGCCCTCCCCCCAGAGCCACCCCACCGTTTGCAAACAGAAGAACAGAAACAGAAAAAATAAAGTGAAGGACTAACACTCAGGGCTCGTAAAACAGAAGCTGTCACCATTTTTCGTAGCAATTTTTTAGGCATCAACACTGGCCTTGGCAAAAAAAAAAAAAATTTTTTTTTGTTTTTTTTTTCTTGTTGTTGTTTTTCTT…	456	intronic_antisense	0.217261311454677	0.0305431224374189	noncoding
XLOC_016246_TCONS_00029445	6:33239423-33256731(+)	GTCCAGACTCCAGCCAGGATCAAGGGTAGAGCTGGAAACTTGGGAGAAACAAAGTTCTTGTGAAATTTTCAGACAAATTTTGGAAGCCCACACAGCCTACACTGGTTGGACAAGCTTCAAAATAAGTACATGCTTCTCAAAGCTTTGATGCATCCGGACCTTTTGGGATTTCTGCCATTGAAGGTCAGCTTAGCTGCGCCCACACCACCACTCAAAGAGAAAACCTGCACCCCTGAAAGCAGCACATCTTTCACAATAAGAGAATTCTGAATACTTGCAGGCAAACACCGGACACCAGGCAGTCCCTCCCACAGCACCAAAGACTATTTGACACTGCTGCAAAGGAGGACATTGAAATGTGCACTCATCAATGATGACTTTTAAAGGAAACAATAACAA…	535	same_strand	0.00320892034429477	1.27459244643195	noncoding
XLOC_007039_TCONS_00012654	19:9422539-9436178(-)	CGCCACAAATGTCACTGAAGAGAGTAAGGCTGCTGGCAGGGCTAGGAAGGGAAAGAAAACGTGGAGAAGATTGCATATCGTGTGTACCTGTGAGCGTGCTGTGGCACAGCGGAGCTGTGAGGCCACAGCGCCCTGTGGCAGCGGCGACGCTCTGTGCTGACCCACCCGTGCGGCTGCTGAGGAGAGGCCTGCACCGAGCCACCGAGCCTGCTGCTGCTTTCTGCGGGCTGTGGCGTAACACTGTGCTGCGCAGAAGCACAGCCATGGCGTGTCCTGGCCTGTGTGGAATCTGCTCCTGAGACAGCGATATTTTCAGCGCAACAGTAAGCTGTCAAAAACTGCCTTGCTTCTTCTCCAGAAGGATCATAAACTTTACAACCGAAATTACTGGGAAGCTGA…	533	divergent	0.191579235855321	0.118896417233091	noncoding
XLOC_000199_TCONS_00000378	1:28703771-28726479(+)	GGGGGGGGAGGCTGAGGGGGACGGCGCGCGGGCGGCTGTCAGCCGTGCCGTGCAGTGCCGGGACGCCTCTGGGTGGCAGCCCGGCTGTCACGGCGGCGCTGCGCAGGAATCCTGTCTCATTCAGTGCACGAGGTGGATGGAGCTCACCTAACACAGTTCACTCTTTGTTTATCTTTCATGTTGATCGATACCTGAGCACATGATTTATTTTCTCCTTCACATAGCTCTACTTTGAAGACAGAATGAATAACGTCGGAGAAACACTGATTCTGTAACCACTG	281	same_strand	0.0415052039996014	2.9461623428407	noncoding
XLOC_013757_TCONS_00024883	4:69235851-69274311(+)	AGCATAGGAACTCATCACCAGCCACTGCTGGCCATGCATAAAGTGAGTCCTGTGGCTGATGGAGGACTAAGACTAAAGATCTTTGAAGGAGCACAGAGGGGTGGTTGGAATGGAAGGAGGATGAATGGATTGGTACACCTCCAAAGACTGCTTAAACTCATGCTGGTGAACCAGAAGTCCATAGACAAACATCCTTAAGAGCCCCAAGAGACTTGCTGGTTTCTCACACTTTGAAGAATAAGATGAATTGCTGGCTTACCTGAGGAAGCTCAGAGGAAGACTATCTCCAGAAAACAGCAATAAAATACCAGATAGAAAATGTAGTTGCCTTTCTCTTTTTATTTTTTGGCATTGTGAGTAAAGCTCTTTCCTCTTTGCTTCAAAGAGCTGAGGAGTAAA…	791	convergent	0.203290106768519	0.0467332965647239	noncoding
XLOC_007421_TCONS_00013356	2:49077496-49096238(+)	GGACAGTCTCCCGAATAACCATCCTGGAAGACGCAGACTATTTTTTCAGCCCTTCGAGACTTCCTGAATGGGAAAAGGAAAGCAGTGAGGAAGAGAATCAGCAAGAGACTGCATCAACAGTAGAAGAAATTGGGAAAAAATGGAGGAAAGGAGAGGGAGGTGAAGAAGAAAAAATAAATAACAGAGAAAGGTGACAGAAAATGCAATCAGAGAAAAACAGGAAGGAGGAGGACAGGATGAGAGAACAGGAGACTGTACTGGTTCTCCCCACAGAAAGCTTTGCCTTGCTCACAAATATGCTTCCACACTGCACACTGTTATAAAAGAACACAAAGAAAGAATGATCAGAATGCGTGAATTTGTGAACTGGCCCTTTGTAAAGTCTCCATAAACTCTGCT…	701	intronic_antisense	0.0994515454258754	0.146847072478427	coding
XLOC_008701_TCONS_00015678	2:101777082-101778708(-)	CACACCACCCATGATCTAGAAGTTAAACTGTTTGTGCCCTTATGCTCTCAGTATGATATGAACCAAACTAAACCACACCAAGACTCTCTGTGGTGTTCTGTGGCATTAGCATTGTTTGCCAGGCAATGTGTGGAGTCCCATTACCACAGGCAGCAATTTCTTTTGAACAAGACCAATGCATCTGCTCCATTCCGTGGCCCTGATGGAACTGATAACGGATAACAACAAATGATGTTTTTTCTACTTCTCTCATATGTAAAATGCCAGGAGATGGACGCAGACCAGGATACCTTGTGGTGATGTCTGCTAAATAAATAAAGTGCTCCCAGTGACACTGGAG	340	convergent	0.514069774047119	0.00224592432953606	noncoding
XLOC_002293_TCONS_00004188	1:95956794-95977413(-)	AATTTTCTTCCCCACAGCTCCAGCTGCGATTTTGCTGAGTTTGCTGCCACCCCCTAAGAAAGACGTGAAGGGTCCAAGGATTCCAAGGATTGACCCCCCAGGCAAGCCTTTACCTCAGTGGAGTATGGTTGTGTGTCTAGATAGACATCCATGTTTCTTACTTTCCTTTGGTGCTACAAAGAATAAAGGAACAGGAAAAAAAAAAAAAAAAGATTAAAAAAAGAAATGAAGTAACAACTCACTTGAAGCTTTTGAAACTTCCTCAGATGAACAAATTTATGCAGGCCTTTTTCTTCCTCACAGTTGTTTTCAGCTGATGAATTTCCAGCATACAACAGGCGTTCTTATTAATTCCTAAATGCATGACCTTGCATACTGAACTACTTCAATTTCATCCTA…	458	convergent	0	0.664132873998841	noncoding
XLOC_008307_TCONS_00014962	2:40673904-40715258(-)	TGTGGCGCGAGGGGAGCTGCGGCTGCCGCTGCTTCTGCGGCTGTGACGGCCCCTGCCGGGTGGTGCAGGCACGTGCCCAGGCGCTGTTACTCGCTGCGCGTGCGGCTTTCCTCAGCGAGCCCTTGGGGCTCGTCGCCCTGCTCTGAGGGAGCCCTGGGCTAGCACTGAGGGCCGCTCAGCCGTCCCTGAGCGCTTCTACTTGGCTTTCGCCGTATGAGCTCCCGCTTTGATGCTCCTCCTCGGGGCTCGCGTTCCTCACAGTCATTTGTTTCAGCTGTTTGATTACCGCCGTGCCAGGCCCCGAGGGCAGGCAGGGAAACCATGAAGTGACGACACTGTGATGAAGTACAGATACAGATTGTGATGACGCTGTGGAAGTGCAGTGGCCCTTGCGGTTAT…	562	divergent	0.421659475837695	0.0760552989743691	noncoding
XLOC_004065_TCONS_00007315	12:6367979-6371533(+)	CACAGCCGTGTGTTGGTTACTATTAAAAAAAGAAGAAGAAAAATAAGGCATTTTGTTTGTTGGAATTATGTGATAGGTTTGGAAGGCACCCCACCACCTCCATCCGTGCCAGCCCCATCGCTGTCGCACGCTGGGCTGCTACCCCGGAGCTGCAGATGGGTGAGCGGCAGTGGCGAAGGCAGAAGAGGAACCCTTGAGTTTGAGCTGAGATTGAGAACACAGAACTTCTCCCCCTCCCATTGCACAGAGTCCAAAGAGCCCTCTGGGTGGTTTTGGAAGGCATGCTTCAGGGCATTCTGCTGGGACACATCTGAGCATCTTCAACAGCCGCTGACACATGTCCCTTGCAACACACAGTCTCACACACACAGAACCTTGACATGAGGAAGCAACTTTATT…	615	divergent	2.33489793622147	9.7802458782031	noncoding
XLOC_006926_TCONS_00012463	19:4798146-4798684(-)	TGTGCCCGCCCAGCAGCGGCGGGATAAAAGTGGCAGTGCAGCAGGGGCTGAGCATTGTGCAGAGCAGAGCCCTGCAGCCACCCAGCTCCAGCCCCGCTCGCCGTGCCAACGTCCCGCAGCAGCATGAAGGGCTCCGCAGCCGCCCTGGCCGCTCTGCTCCTCCTGGCCCTCTGCTCCTCGGCTGTGGCCCACCTGGATGGCCTACCCTCAACCTGCTGCTTGTCCTACGTTCAACGTCCCGTCCCACGCAACCTCATTGCCTCCGCCTACATCACCAG	278	convergent	6.01640893762327	22.2382312586396	coding
XLOC_008688_TCONS_00015652	2:100467011-100471392(-)	ATCAAGAGCTCCGATGTGACATGAGATCTCTCGTGTCAGCTCCCTCGTAACAGAGAGGAGGCACCTGACTGGTGGAAGCCAGCCTGTAAATACCAGGATCGCCAATAACGTGCTGCCTGCGGCTCAAAGTACAGGCCGTGGTGGGCCGGAGCTGAAACATTAACCAGGCCTTGGGCTTGCTGAGGACAAGCACAGTGGATGGGTTGCTTCTTACCGAGTCTCAGCGCTGCCTGGGAGACGCTGGCGGACGCCAATCACCACAGTGAAATGCTGCATGGCAATACAAACGCAGCTTTTTTCCCCTTTTGGAGATGAGCACGTGTCAATTGAACAAAGGATGATAGGAAAGTTTTCTTCCAAAGACGAGCAAAACAAGGAGCACACTCTGAACAAAGATCC…	606	convergent	2.13997223270032	0.108553660461298	noncoding
XLOC_013741_TCONS_00024856	4:68268979-68306542(+)	CTCCTCTGTGGCCGGGAGCGCCCTGAGGAGTTCCCCTGCAGGTGGGAGCCTCGGGCACACAACATGGCGCCGCCACCCCCAGCCCGAGCTCCTCCGGCGGCGGCTCCGCCCGCCCGGTCCCTTGCGGCCCGCGGCGCTGGGCGGCGGCCAGGGAGGAGGGAGAGGAGGGGCGGCGGCGGCCGGCGGCCGGAATCGTTTCCTGGGTAAGGCTGGGAAGCGTTTCCGGCAGGCTGGCTGCATCCCGCTTCGGGCGCCCCGGGAGCGGAGCGGCGGGCAGCAATTGCTTTGGTCAGCGAGGAAGGTGAAGCCCAGCAGCTCATTGGCCACTCAAGCAGCTGCACTGGTCTGGAGGTCTGCTTCTGACACACTGCGCTGAACTGGGGCTCTTCATGTTGAAAT…	494	divergent	0.266401344117124	2.66759337995052	noncoding
XLOC_017974_TCONS_00032547	9:1242027-1244259(+)	CGGGGCACGGCCGCACACACCGAGCGCTGCCCGCGGCCCCTCCGCGCCTCCGGCTGCGGGCTCACGGCGGGGCGCGACCCACGGCCACGCACGCACACGCCGTCGGCCTCAGTTCGAGAGCGGCGATAGATGGGTGGCCTCGTGCCGAGGCACCGCGCGGCGCTAGCCCGGCCAGATGCTTCCTCCCGTCCGACAGCGGTGCCGCCGAGGCATCGGCTGCGGCGCAAGGCTCTCCCGAGCCAGGTGTGAGCGAGGCAAAGCCCCACTGAAGACAATGACAGTAGTTCTGTGCTGCATGGGGAGTTAAACACCGAGCACTGCAGCAGCGTTCGTTTGGAGCAGTGTGTTTCTTAGAGCCGGGAAGGTCTGAGTGGAGGCAAATGCAAACAGGAGCCTGCC…	604	divergent	16.8003875873733	2.59423781075964	noncoding
XLOC_006371_TCONS_00011486	18:6476661-6478069(+)	GTGAGGACACAGTCTATCCTTCATTGATCAGGGAAATGAAGGAGCCAATAGCCCAGAAAGACATGCAGAGTTGAAAGCGTAGAAGCTGCCCACTGTTTCCCAGAAGTGACGTTCCTTGACTGGAGCCAATGACCTGGATCTGTCCCCTCTCCTGGAGCCAGTCCCAGCAGCAGAGATGTGCCAGGAGCATCCCTGCCAGCATGACCAGTCTGCTTGTCCTGTGCACAATGAGGAAAGAGCTCTCTTCTAGCACGTGTGGTCCTGAGCTACTGAGCCACAAGGACAGACCAACATCTGAATCAACAGAGGCAAAGCCATACAGAAGAGAAGCTAATGTGCTCCTACCTTTTCTCAGCTGTATTATTTACTTGACTCCAATGATTCCATCATATTGAAAAA…	451	divergent	0	0.420280334873772	noncoding
XLOC_007603_TCONS_00013677	2:78643267-78722223(+)	TGGATGAAGATGTTTCTTCAGTGAGTACTTAATATGGAACCGCATCATTTTCACTATGATCGAGATGGTCTTTAATCACTGTGATGTAATAACAACAGCACGAATAGGAAATAACAAGGAGTCTATGAAGTAGACCCAGGATCCCTCTGCTAGGCTCTGCACAAACACAGAATAGAGACAGTAGATGACTGCAGAGGGATGGTGACTGAAAGGTGCTTTTCCCCCATGAGTGCGAGAAGAGTGTCTAGTTAAAAGAAGTGACTGCTGTGGAGGACAGCATGACCACCATGAAAGGAAGCTGCCTTCTTGTACTGCTGTTGGCAGGATTTGGAGTATTAGGAATACTGGAGCCAGATGCAGAAGATATCCACTGTCACAGAGCTGTGCACCCAGTTATCA…	608	same_strand	1.69409640427986	1.95362766610616	coding
XLOC_015914_TCONS_00028793	6:915740-924982(+)	AACATGCCCAATGTCTGCTAAATGGACACAGGGAGATGCTTGGCTGGTTCCTGACTTGAAGGATAAATACACGCTGAGATGAAACTGACTTCCCGGAAGAATATACCCTCATTCTCAGCATGCTGCAGTGCTTTCACAAAGCTGATTCAGATCCGTACAGCAAAGCAAAGAAGTGGATTTTAATTTTGAGTTGCAGCTACTGTTGTCAAAGTTCAGTGCATTAAGCATGGATTTTGTTTTCATTGCTCTCTCATAACACCAGGAACTGCATACACTGTGAAACACGTGCTTAATTTTTAAAATGAAACTTGAATACAATCAAACAGGGAATGAGAGAGGACAAAAGCCCACAGTATATGAGAAAGATGGCTTGGATACTGACCATACGTTAAGGTTTTT…	685	convergent	0.337045313124001	0.017062648572654	noncoding
XLOC_008596_TCONS_00015492	2:84509716-84535534(-)	GCAGTTATTTGTGCCAACTGGGAAGCCAAAGAGCAGAGAAATGTCTGATATTTAAATATTTTACCAGCCTTTCTTCTAGGTTAATATTTTATTAGCAGCAAATATACTTCTCTGTAAGAGTCAAAATCTGCTTCTCACTGTGGCGAAAGCCAGACCACGGGTAGCCCTACATGGAAGTTGTACAGCCAGCAGAGAGCACAGGAGCAGAGTTATGGCAAGAGGCACATCACCGGGTCTCTGATGAGATCAGCCATGGATACTGTGGAGTGAGAAGGAAGTCCCTTATCACAGCACACATGGGGTGATGTTCAGTGCATGTTGAAGGTTTCCAGCAACTGATTAATTACCCCATCATACCAGAGTAGCATTCAGCATTGCTGTGTCAGTCCAGGGAGCCTT…	502	same_strand	31.1210705775783	0	noncoding
XLOC_017801_TCONS_00032237	8:17177294-17182089(-)	ACACAACTTCCCACAACCCATCGCTATTGAATATCATCATCTGACACTAGGAGCAACGCTGGAACTATGGTGCTATTGCTCTTGTGAATCATGCAGATACCCATGACCAGATGATATGGGATTCCAGTATTTAACAGCTTTCACTAAACCGCTTGGAGGACTTCTTTGTTATTCAAACCGTGAGGTGAAAGACTAGCTGCAAACCACCTGCCCGCCAGCCATGGACACCTTCAAGAAACAATGGGCTGGTGTCAAAGACTGCACTAAATGACCCCTGTGCATTCAGGACGATGCTTTCACAAATTAATCAATACATGCCAAAACCAAACCCTCCCAAAGCTGCATGCTAT	350	same_strand	1.9284737189906	0.0859519324143901	noncoding
XLOC_021553_TCONS_00037906	Z:31415923-31418352(+)	CTGGCAGGGAAAATAAGAAGGAGGCAGGCGGGCGGGCAGACGAGCGAGAGGACAGAAGGGAAAAAGAGCCTGAGTCCCGCAGACGGGACCTGGAGGGAGTCCGGGGTAGGCGGCGGAACGTGCGGGACCCTTTTCCCGCTGACGAGCGAGAGTAAGGACGCTCAAGTCTCTAAGATGGCACCAAATCTCTCAGCAAAGCGGGCAGTATAGTTGCGTTGTTAAGCATTTTCCTCGCCGGCGTGCACCACACTGACACTAATGTCAGAAATGAATGTCAAAGTAACTCTGACATCGTTAGACAGCCCGTTCCGCAGAGCGGCGGGAGCCGCCGGACTGCACCTCTCTGCACCGTTCAGCGTATTATGGCCGTGTTCAAACTCATTCCAGTGCGCCCTGAGG…	484	divergent	0.101796020064134	3.10840276213718	noncoding
XLOC_022212_TCONS_00039152	Z:48898551-48926643(-)	TTCATTTGTTGTTGAACTACAAACAAAATGCCTGTCAGTGGTGTGCGTGTGTGCTCCCCAGCCGGTTTGCCTTCAATTCAGAGGAATGGTGGCAGTTACTCTTGAGCCAACCCACAGCTCCTCAGCCACTTTCTTGAGAGCTCTCCAGTCCTGGTGAATCACTATGGTCCCTTGGAGTCTGCCTGGCTAAGGGAGCCCCCTGTATGCTATTATCCCCTGCTCCGCTGCATCAGAGCTGGTAACCATCTAGGGAAATATGAAAACAAGGACTGATCATCATCGTTGTCATCGCGTTGGTCACTGTCCTCATCAACGGAACAATGCCCAACGGCCCACCTCTACTGAAGAGCAATGACTGAACCATGAACCACATTGGACCCATGGTGTTCTGAAGCTTCC…	610	intronic_antisense	0	0.312473727964304	noncoding
XLOC_011748_TCONS_00021203	3:24265080-24279549(+)	AGCACAGAAGTCATAATGGTTTCAGACCATACACCAGACGGGCAAAGAAATTTTGCTGGGAAAGCAAAAGAAAAAAAAAGCAGGTTTAGTTCCCAAAGCTAGAAATTGTGGTTCTCCTGCCTCGTTGTCTTGGTGTTCCCAGGATGGAAGGACAGCGCTGCCTCTTTGCTTTTCACCCCAGGACAGATTAAACCAGAAGCTGGCCATGTTTGTTTAACCTCAAGCTTTGCTGAACTGGCATGCCTGAACAGCCCTCAGCACTGCCAGAGCCGCAGATGCTAAGGTAACAGGAGAAGAGCAGAAAGCTGCAGCCTGTTGCTAAGACAAGGCAGCTTCCAAGTCCTGACCATGACCACAACAGGCACCCCACGTGGAAGAGAAACTCCAATGAAAGAGAAC…	689	convergent	1.42788247732253	0.000975241726746183	noncoding
XLOC_015693_TCONS_00028381	5:38423254-38425207(-)	GGTTGGAGGTCTCCTCGGGCAGAGCCGTAGGACTGATGGGTGCAGGCTGGCTGTGCCTGCTGGGCTCGAGTCTGGATTGCTAATGGTGGCTGTTCAGTATCCACCTTAGTTCCCAATGGGTTGGAAAGCGCTTTGTGATGTGGCACACATACACCATTCCCCTAACGACGGAACCGAAGTATTTCATCAACACTTGCACGTTTTGACTCTGCAGTTTGCAGGTGCAAAGTTTCTCACTGAATGGGAGAGTATTTGTGGCAGGAACCAAGACTGGAAGGGCTGAGGCGGATGGCTGAGCGCAGAGCCGAAAGGTGGTGATGCTCACACAGCCCCGCGTGAAGGCGGGATGCAATTAGTGCAGAACGTCTGCTTCAATAAATCACCGCAAAAAGCGCTGCG…	966	same_strand	0.224535044877089	0.344541116327515	noncoding
XLOC_014261_TCONS_00025781	4:38829867-38830428(-)	GCTTTGGTCATTTGACTTGCAAATATTGGTCTCTTGCTCTCAGATACCTCATACAGAATTACAAAAATTGTCATTAAATTTATGAGCACTCCTTAATTACTTTTGCTCAACTGCCAGCAAGTGACCATTTGATGTGAAGGCAAAATCCTGAACAGCAGGGTCAGACCCCTGGCTGCTACTCCTCTCATAGCCATCTCCAGACTGCCAAGAGATAATTTAGCTTCACAACAACTTCCCCCAGTGAACGGCTGGGGATACACTATGAAGAAGCAGCAGATACACAACTTCTAAATACAGAAGGAGGCAAATAAAAATCTGAGGTGTGAAAGAAGAGAAAAGAAGAGCTTCTTTGCAGAACTGGCTGCATACCGACAAGTCACACACTTTCCCCAGAGAGAA…	474	same_strand	0.47916193146027	0.091679198068737	noncoding
XLOC_000549_TCONS_00001042	1:64907988-64916889(+)	GGATCAACCTCTCCAGTGTTGCTTATGTATAAACTTGAGAAATGAATCCTGAAGATATGACATACATTTTGTTTGTTATTTTAGGCCACTTTATACTTGATCTGATCTTCAAGGTCAATGTTCTGTTCTATTTTTTAGGATAAACAAATCTGTATCCTTCTTTGACCAGGACATCACATCCTAAAAATATGTATGACAGAGCTGCAGTTTACACTATATTTCTTTCGTCAGTTGGACTTTATAGCCAATAGGAAAGAAGCATAGTGTTGTTCCCTGCCTGGATTTATGGCCTTGCCTTCATTATTTCTATAATTCTTTATTGCTGCAAGTCCTGGGAAAGCTTATATTTCAGCAAGATGCAACTGAGTCCTCTAAGAGTGATGACCAATCAGATGAAAG…	1057	same_strand	0.090629534969074	0.400865697164396	noncoding
XLOC_016575_TCONS_00030045	6:29775072-29775502(-)	ACACATTTCATAATTATTAATTTTAGAAAATACAAATGGATGCTTAAATTGTGAGTTGTGATTCAGTTACTGTTAAAGCTGTGTGTCTCATTTCCGTACCCAGTCTGCTTTGCTGTGTTTTTAATTATATATGCTTCCAGTCAACAGAGTTGTGTTCACCGTACACGTGCGAGGCGTCGGTGTTGCGCTGGCACCTGGTTCTTAGCAGAAACACACTGACTGCAGGTTTGAACTAGGCTGGATAAAATTCACAAAATCTCCAATGTTTTTATCCCTCCCCACTGTCAGCCC	291	convergent	0.8228072338404	3.18317271836979	noncoding
XLOC_008410_TCONS_00015166	2:51711993-51712597(-)	TGGAGAACAATTATATTTCAAATGGGAAATGTTTCAGTAACAGATCTCTGTGTACTACCTGAACAAGTTTATGTCTTGGCATCAGTGAAAACAATTCATGTATAATGCTTGTGGTCTAGGCACTTACGTCTTGAATTTTGACAGGCTCCTTGAAAGACTTCAGAACAAGCTGTTTTGACCAAGAGAGAGCATGAGTTGCTGAAGTCTCCCACTGAAAACAACCTCATCTGGCTCATGTTTCACTCAAAGGCCAAATTCCTACTTATGTACTTACCTTGCAGATCATACCTTGTGCCAAGACCCATTAAGATACAAAAGTTATCATATCTCCCTATGAAGAAGATTCAGCTGCCTGCCTGTGAAATTTTTGCCTCGTGCTCCATGAGGAGAGAGCTTTTG…	412	divergent	0.904153705501688	0.484292718259733	noncoding
XLOC_008396_TCONS_00015137	2:49118496-49136747(-)	GACCGATCCACGCAGGATTTTCTGCGCATGTTACCTTGGGCTGTCTGACCCAGGAGCAAACCCGTAGAGCCAAAGGGTCCTCAGCTTATCCCATATCCCCGTGCCCACCAGCTCTGCCAGGGAAAACCTGTGCTTTGTCGCATTTAGTAACAAAACAGCTCCACCTTTCTTCTCCATATGAGGTGCCTGCCAAAGACAGGCCAAGAAAAGAGCCCCATTTGTTTTTGGCCCAGATGCTCAAAAAATTGGCAGGTCTAAACTGCAGGCCTCCAGACTCATTTGAAATGGAAGAGATTCAGAGCTTTGAGGATGAAATTCCATGTGGAAATACTCCTGACACCACGTCAAAGATGATGGTGACGAGAACAAGCAGCTGCCAGTCAGACAGCAGTGGGTTCA…	404	same_strand	0.0306138606066214	0.73697145377194	coding
XLOC_004140_TCONS_00007460	12:12109858-12151153(+)	GGAAAGCAAGAGGGGTCCTCCCATTTTCAGACCCATCCTTCGGCTATTTCCCTTAAGGTTACCCTGTGATGTGGAACATGTTTTGCACAGGCGATGCTATGAGAGCAGTTTGGCGCACTTCGGTATGCAGCGAGTTCCTCGGTCAGGGTTCCCCTTGGAGTTCCTCAGCAGGCACTTGAAGTGGGAGCAGCTTGCCCCATGGGATGTGTGCTTGGAGATCTCGAGCTGTGGTGGAAAGGGGCCTGGATAGACTCTAGTGGATCTAGACCTGATCCTGCATCGATGGACTACCACCAAGACCAATGGTGACTGCTATCACTGACTTTGGAAGAACTCCTGTTCTAAACTCAGTATGCAGAAGCAAACCCCAACAGCACACAGAGGCAACATTCCTGTGTG…	781	intronic_antisense	0.284307479098517	0.173415609681136	noncoding
XLOC_010879_TCONS_00019678	26:5129878-5131041(-)	AACAACTATGGTGGTGCTATGGTTTGGACTCTTGATCTGGATGACTTCACTGGCACTTTCTGTAAACAGGGCAAATATCCCCTGATTACCACCCTGAAGAATGCTCTTGGCCAGCAAAGCAGCAGCTGTCTGACCAATTAGCAATCCAATCCTCAAGTCCCTGCAGCTCCTAACACCGGAAGTGGGAGTGGAAATGGTTTTGTGAG	206	same_strand	0.426530364739814	0.130393243926058	coding
XLOC_021739_TCONS_00038257	Z:63278670-63298394(+)	GAGGAGGCTGCCGTGTTTTGGCGGCTGCTGGCTCCAGGCAGGAAGCTTCTTGTCCTCAGGCCCTGATTGCCACCGCTGGCAGGAGGCAGAGGTGAAGCGTTGTGCCCATGTCATCCTCTAGCCCTTCACACTTTGGCGTTTGGCATTTGGATGATGGTATGGAAGCTTCACAAGGGCCAAAGCTTTTTGCTGGAATATTCTGAGAAGAGGACCTCTCAGGACCAATTTGGCAGTTCTCTGATACAGTGTGTCCGAGCACAGAGGGAGGACTTGAAATCGCAGGGCTCGAGGAACCAGATGTGGCCTCAGTGAATGATGAGAGGAACCGAGCACTCCCTAAGTGTGACCCCAACTCTACAGTAAGACAAGACTTAGAATAAAATTTTTGGATGCACGTTA…	559	divergent	0.475650939308829	0.504175543235139	noncoding
XLOC_004351_TCONS_00007821	12:10883231-10895414(-)	GTGAGGTGCTTCTCAGTAAATATTTTGCCCTACAGAAATTGATGTTCATGTAAATGATCCTCCTAATCTATGCTAAACATGAAAAACTACACTACTCAGCCACAGCCTGCCTTTGTAAAGCTTGGATGTGCTGGCACAAAGTGCCCAGGGGAGAGTTCAGCAGGTTCCCACAAACCTCAGCTGCAAGGAGACTTGGCCTGCTGAGACCTCAGCATAGGACGTGTGACAGCAGCCTGATGCTCACTGTGTGATTCACAGAATCATTTGAGTTGGAAGGGACCATTAAAGCCATCTGGTCCAACTCCACTGCAATGAACAAGGACACCTACAGCTCCATCAGCAGCCAAGAGATATCTGCCTAGACACACCAGGATGGAATCTGGGGAATGTGAAGTGGAA…	711	same_strand	0.490683604537093	0.594488364864395	noncoding
XLOC_017668_TCONS_00031992	8:4321796-4339680(-)	CAGGAGGCCCAAATCTGCAGTGTCTTCACAACCACAATTCTTCAGTATCTTGCCTGATTGAAGAGTGACAGATTAAGCTGGCTGCTGCGTTTTCTTCTCTGCCTATGCTATGGGTTTCCAAAGACGTGTCAACACGAATCTGACCAGCTGCAGCCTTCAGGACAGACTCCTGTGCCGGTACTGGATGGAAAGACTGTTGAATATTTTTACCATGAGACCACAGGAATGGTCTGTGCCAGCACTGGGGTATGCCCCCGCCCATGACGTCCCCAGCCCTGCCATTGCTGCCAACTCTACGCCTGCAACCCCAGTGGCTGAGACTGGGAAAGATGACCTCCCCCACTCATCTGGCTGATGGCCATATCACACCTTCATCAGCCTTTGGGGGGAGTGATTCCC…	1064	intronic_antisense	0.205766520401036	0.70852297445088	coding
XLOC_002022_TCONS_00003699	1:63259940-63261332(-)	GGCAGGAAGACGCGCCGGCAGCGGAGCGCGCACCGGCTGCTGTGCCCAAAGGAAAGAGCTGTCCCGAAGAGGCACCGGCACAACAAGCGAGGGCAAAAAGCAAAGGCGCGGAGGCGGGACATGCGGATGCCAGGTGCTCCTCAACCCACGCGGCCGCTTCGACTTTTTTGAGAGGGACAGGCAGACGCCATCCCGCTGCCCCGCCTCGGGAGCGCCAGCACGGAGCGCAGGTCGGCCGCCGCGCTGCTGAGGTCAAAGAGCTCTTCAGGCTCCTGTAACGCTGACAGAAATACATTAAGGCTGGAAGCAACCTCCAGAGACAGAGTCCAAGCCCCCTACTCAGGCAGGTGCAGCTGCAGCAGGTTCCCCAGAGCCATGTCCAGTTGGGCGCTGAACATC…	509	divergent	0.941433630579926	0.0476695714487846	noncoding
XLOC_003847_TCONS_00006939	11:6827088-6841825(-)	AATTGCGAGTGTGCTTCCATACGCAGTACTGGATTGGTTATCTGCTGGAGTTACTCAGCGGTTTGCCAGAGGAGAGCCGCTGTTTATTTGACTTTCACTAAAATAGATGCTCTTGCCCTCTCAATTTTTTTTTTCCTTTTTTTGAGCAACTAAAGCCGATTCGTGCCTCGTTCAATTTGTTATCCAGGTTGCAAAACATCTGTATTCCCAACTAGTTTGTTTATGGACTTTCTGATGGCAAGGAGGCAGAAGAGTAGCAGAACTACTTAGAGCAATTCCATTACCCAAAAAAGCTGTCTCTAAGGTCTGCGGCATTTAACAGACTCCCTTCAAATTTGATTTCACCAGAGAAAGGGAACAAGCAAAACCTTCCAAAGTAGAAGATGAACTATTCAAAGT…	431	intronic_antisense	3.04728984664114	0.881501063867007	noncoding
XLOC_015383_TCONS_00027803	5:7426769-7441734(-)	CCGGAACACCCCTAAGGACAGCCTGCATGACTCTGCACAGAAGGGTAGTCTTTCACTCTTTGAGAGACTAAGAAGTAAGGTTTGTGAAAGAGAAGGGAATTCCTTCATGTCATCTCTGCCTTTCATGAAGGACCATTCTGCAGAAGACAGGCTACAATATTCTTCCACAGGATGTGAACTTCCACCTGTCAGGAAGCAGACTGCTGAGTATTTTACTTCTTCCTCTGATGAAGATGAATTTGAATCCAAGCCTTCGTTAACATATAAGAGGCAAAAAGATCTCTTAGAAGGAGAAGAAAACTGCAGAAGGAGACAAAACAATTGATTAAACAAGAGGAGCTGAAGAGGCTTCACAAAGCACAGGCAATCCAGCGCCAGCTAGAGGAAGTGGAGGAAAGA…	471	convergent	0.33140628454383	0.487058906761969	coding
XLOC_014816_TCONS_00026800	5:13580989-13594849(+)	GTGCGCGAGTGTCAAAGCGAGGAACCCGGCCGCCTCGCGAGCGGAGCCGCAGCCGGGCAGCGCCCGCCGGGCCGGCAGCCAGCCGCTGGGGCGGGGCACGTCGGGGCCTCATGAGCGGGCGGTGAGAAGGACGCGGCGGCCGCGGGAGCCACCCGGGGCGGCGGGACCCAGCCATGGACTGGCTCATGGGGATTCAGCTGTCTTGTTGAAATGCTTCATCCTTGCATTCATTTAGAGGCCCTGAATTACAGCATCTGGTTCGTAAGCATGCTCAA	275	same_strand	1.72744004093093	3.61553917007051	noncoding
XLOC_005128_TCONS_00009239	14:14818619-14819491(+)	GGTACACACACTGCTGCTCTCCCGTGGGCTGCCATGGCTTTATGATTTTTGTTATCGGTATTCCACATCATAACATTATGTAGTGCACTGGGATTTAAACAGTTAATGCTCCAGTTCCATGGAATTACGATAGTTCCAGGTACCTGTCTCAGAAGAGAAGAACTACAAAATGAACTACAGCACCCAGAAGACTTTGCTGTTCCATTTCCATGTTCCAGTGGGTGGGAAAGATAACAATGACTCCGCCTTTCCCCGCGAGCAGTTCAGGTTCTGAGAAGACCGGAGCCGCCCTTAAGCCGGCAGGAGGCTTTCGCCGGCGCTGCCGACAGAAGCGGGTGGGAGCAAGAGCAGGAGCGGCGGCCGTCCCTGGAAGCTCCGCGGGCAGCGGCTCTCGACGGC…	488	divergent	1.12311943647826	0.626119455553289	coding
XLOC_005201_TCONS_00009373	14:4325666-4342806(-)	GCAGTGCAGCAGCTTGCAGTTGCCCTGCAGCTAACTGAAAAACATGGCTTCAATGTGAGAAGTAACTGAAGCACACATTGGCAGTGGGTGGCAGAAGGGCCCAAGGTTTCAAAAGCAAACTGCATGGGACCGCTGAAGAAACAGTCCATTGAAAACCCACCTCATGTAAGTTTTAGGCAAAGGTGGTCTCCAGCCCTTTCAAGCAGAATTTCAAGTTGCTGAGCTCATCCTCCAGCACCACTTGGTACTACTCAGGGTAGCACTTCCATTGCCAGGATCCAGCTCAGTAGAACAGTCCATCTTTGCTCTCATCATTTGGCCCAAGCACACCTCAGCACC	339	divergent	3.06793196814458	2.77924460362448	noncoding
XLOC_016031_TCONS_00029045	6:15354177-15358182(+)	GAGAGTTTGGAGCAAACCTTAACTTACCTCTAAACTTGAAGTTTTTGTGGTGATGAATTCCAAGGAGTTCGATCTCAAAAGAGAAGCCAGGATGCACAGAGACGGTGCCATCATGTGAATGCAAAATTGCTAAATGAGAAACAGGACACCTGGGAAGGCTGAGCTGAAAGTGCTTGTGCACAGGATGACAGACTGATTTTCTGCTGGAGTCAACACTCAGGAAACCCCCCTCCTCCAAAAGACTTTCTGAGTGAGAGAAGAGGAACAGGAAGAAGCACGCAAAAGAGCGATGGGAATTGAGGGCCATGGTTACTTGAGATAAATGGCACATCCCTGGGAGTTTAGCC	347	same_strand	13.381323830444	4.71814993170534	noncoding
XLOC_011427_TCONS_00020567	28:1523164-1547333(-)	TGTTACTGAGGACTGCGAGAGGCCGTGAGCCCTCTCAGCTCTGCCCCTTGTGAGGAGAAGGGCCGCCCCAGCCCCGAATGAAGGAGCACTCTTCGCAGTCTCCTCCCTGATCTGTGTCCCTGTGTGCCAGAAGCATCGCTCAGTGAGACTTAAACAAGAAATACCTTGTGCTACACTGCCACTTGTGCACCCTTGTTTGACTGATGCTTGATCCTGTCTGCTGGGAAGGCTGGCTGAATGGAGGCAGACCCATCTCCTCTTTCTCTCCTCTGGAACGTGCTTTCAGTCTGCTGCTGCAGTGCAGATTTGCAGCTGGGTTCTGCTCAGGGTGTGTGGCTGCTCGGCCTCACTGCTGCTTTCCTGCACTGGATGCGTGCACCTCCAGGAGTGTTGGTTCTT…	855	divergent	0.507576473176417	0.0978503145484002	noncoding
XLOC_021587_TCONS_00037969	Z:36895130-36914748(+)	CCTGACACAGCCACACTAATCCACTTAAACTCTTTCCTTTTTATGAGGATTCACATTGTCACCTGCAAAAGGTAGTGAGGCATTGGAGCAGCTTGTCCATGGAGATGGTGGATGCCCTGTCCTTGGAGACATTCAAGGTCAGGCAGGAACAGGCTGTAAGAATGATCAGGCTGATCTAGCTGTAGGTGTCCCTGTTGTTGCAGATTTGAGCTTGATCTTGGAAAGTGCTGAATGCCTAATGCTCCTCAGGGAAGTCTGAGAATGCTGTGGTTCCTGAGCACCACACAGCTACATTAAAAACTCTTAGATCTCTCTGGATCATTCACAAAAGCTAAAGATGGCATCTGCGGGATGGAAACTGGTGCTTTATCTCCTTCCTCAGACCTATGGAACTTCTAG…	640	same_strand	0.403702965108765	0.139770093925038	noncoding
XLOC_002568_TCONS_00004674	1:135512209-135516436(-)	GAAGAGACAGACCAGGGATAGTGTTTCTATGTTAGGATCATGGCTTTACTGGGCCATTCCAAAAAGACACCAGGCCCTGTCTGTGAAGAGCTTCTTCCAGATTTTCATTGGCCTCTTCCAGAATGCAAACTGCTGGCAGACGTTACCCTTGTTAAATGCACTAGATTTATTTTATTTTATTTTAGCCTGGCTAAGAGTGTTTAGATCTTTACCTAGGAATGGAAAGCTGAAGGCTGTTCATCAGAAGTGGTAATGGAAGGAGGCTGCAGGGTGGCTCACAGAAAACCCCAGAATTTGTGCCAGATGCTGTGGGAGTCTAGTGTGCCAAGACCCCCCACTCCTGCTGTGATGAGCAACCGGAATTGAAGACAGACGGAGCCCACGAACAAATTTATACAG…	425	divergent	1.45892974598214	0	noncoding
XLOC_009320_TCONS_00016860	20:6659496-6683445(-)	TCCGCCGCCTCCACCGCCGCCCGGCGCCCCCAGCGCCTCGGAGCCCGCGGGCTGCCCCAAGGACGCGGACCGCCAGCTGCGCCTCCGCCTCTGCGTCCTCAACGAGATCCTCAGCACCGAGCGGGACTACGTGGGGACCCTCCACTTCCTGCACTAGGTGAATTCTTTGCTAAGGGCATCAGTTTCTGCATAAACCATGTCCTTGTAGCTGGTGGGAGAGCTTAAAATGGGACATGGAAGA	241	divergent	0.424432087565263	1.64515528275916	noncoding
XLOC_021401_TCONS_00037616	Z:9710355-9713928(+)	AGCAGCTTACAGCAGTGAGATCTATGGAGATGCCAAGCACCTCCTCCAGTTGGAGTTTCTGACCCCCACTGACAGAAGCTTTTCCTGAGGCCTTTAAGTATCTTAAAGAGGTGTTCTGACCAGGAGGAGGAGCATTTGCGCAGGCAAGGAAGACACAAGACAGATGTTTGGCAAGGAGGATTCATAGGCATACCCTCACATTGGATTGATTTCTTCCCTGCCCCTCTGTTTGAGTCTTGCAGTTGACTTTGGCTTTTCTTGGAGTGTGAAAAAGCTCTAATACTCTGCTACTGCCTCCCAGAAGGGCAGTATGTACATGCTCCTATGTGGTTCCTCGCATCATGCCCAGATGGCAACACAGGAGTAAAAGCAGCCCTGTTCTGGTCACCTTCCCTAACC…	509	same_strand	0.61146504319029	0	noncoding
XLOC_011658_TCONS_00021035	3:14904247-14908336(+)	GGACGGGCAGCGCAGCCCGGGAGGAGGAATGCTATGAACAAGCCAGGCTGAAAGCTGAAGCTGGATGTTCAGACAAACCACGTCAAAAGGGTAGAAACTGCAGGCTATGAACGATTGGAGCAGAATCCGACCCTGCTTACTGCTGTGAATCCTTGGCCAGTTTTATCAACCTCATCAGAACCACTCTGGATCGAGCGTGATGGGGAAGGTGTTCGGCTCCTTCATTACCACCCAGTGGCATTCTCACCACCAGGAGCACAAAGGAGGGAATAAAATGAGAAAAATA	286	divergent	1.27820762093998	0.308724820940624	noncoding
XLOC_010919_TCONS_00019724	27:1087793-1105099(+)	TATGACGCAACTTCCGCTTCCGCCGGCCGCGGGCCCGCCAGGTCTCGGCGCTGCGTCTGCGGCGCCGCTGGGGGGAGCGCTTCCCTCAGCCGATGCGTAGAGCGCGTCTTCGGCCCCAGGACAGTGAGGTGCTGGAACAGGCTGCCCAGAGCAGCTGTGGGTGCCCCGTGCCTGGAGTGATCTCTGAGGTCCCCTCCAACCTAATCAGTTCTGTGATGCTGTGATCCCAGATCTTGGTGCCCAGAGCGCCGTCCTTGGAGGTGCCCAAGCCATGACAGATGATGAGCTGATGAATCTCAACAACCACCTTCAGAGGAATCCTGTAACAAAACTCTAAGATACAAGGATTTTCAGCGACTACACAAGTACTCAAACTTCCACTCTGCTGACAGTTCTTCT…	480	divergent	2.08281317616217	0.558292522294423	noncoding
XLOC_000847_TCONS_00001586	1:91600919-91602663(+)	ATTTGGTTCTTCTGCTGAGAAGCCCAAATTTCACTCATCCCTCTGCAAGGTCTCTCTCCTTGAGACATAATTGCTTACTGGCCCCATATGCATAATTATGCATAATATCACAGTCCTATATATATATAAATATATATATATACACATACCACGCACCCGCGCACTTGTCTTCCCTTTCTGGATAAGAAGTCTGCAAAGAGAGGAGTGGGATGAAAAGTGAATGGAACTGAAGAACCGTGACACGGACAACAGCAGCTGCAGCCAGTGTGGTCGGTAGGGTTTACATCCCCTGTTAACTGAAACGTGGAGTGTGATACGTTCCTGCACAGAGCAAAAGTGCCACGAAGCTGCACAGTGCACTTGAGATGCAGCAGCCAGAGTTTTTGCAGCTGGCTGTTT…	520	same_strand	0.596700015048597	19.1706557563205	noncoding
XLOC_007658_TCONS_00013762	2:90476447-90504005(+)	GGAAGGGAGCCGCACGCAGCGGAGCGCGGCGCGGATCACCTCTCTCGGCCGCCAGCATCGCCCCTGCCGCCGGGAGAAGAGGGGCTGCCCGCCCGCACCCCAGCTGCCACAAAACAGAGGCGGATGCAGCGCGCAGCCCCCGGAGCGCCTCAAAACCAGAAGGAGACGGCGAATTTGAAGTTCTGGTGATCCATCATGGGGAACCATGTAGGAAAACGAGAACATAGCTCTGACAAGTCAGCCAAGAACTGGCTCTTACCTTCAGTGCCAATTGTTTAGGCCCATGGGAAGAAGTTTTTTGGTCATCGTCAGCAACAGCTACCCTAATGGGGAAGACCACAGAGC	345	same_strand	6.23392922289596	6.17904986021286	noncoding
XLOC_008438_TCONS_00015217	2:56251943-56252707(-)	CTCCAGAATAAGACTATTAAGGCTGCTGCTCTGGATGTGACATACCCTGAGCCTCTGCCAAGAAATCACCCTTTATTGAAATTAAATAACGTCATAATAACCCCACATATTGGAACTGCAACAGTTCAAGCCACCCACATGATGGCAGAAGAAGCAATAGCAAATATGCTGTCTGTTCTCAACTGTCAACCCATTCCAAGTGAAGTGTTTCCCCAGTGATTTGCACCAGACGACAGTGCTAAATCTCTGACTTGTGAGGAGGCACAATTTCATACAGAACCACTGTTTAAAAACAAAACAAAACAAAACAAAAAAACAAAAAAAAAACAAAGAGAGAGCAGCTTTGTTCCAG	352	divergent	14.2831118596189	3.32193609309977	coding
XLOC_015040_TCONS_00027190	5:36362808-36424154(+)	AAAATGATGGGATTTCAGTATATCTTCACAAATGATGATCTCATCAGAGGCTGGCTCCTAAGTTATCTGAAAAAACACTGTTTTGGCCTGAACTTGGAAATTCCTTAACTTTACAGAATTGATAGCCCTGCAACAAGAAAAAGAAGCTACTCTTCAGCAGTGCAGAAAGTTAGAAGAAGAAATCCAGAGATTGCGCATACATTACAGGTCACAGGTTTCTCTAGATGATTTCGAGAGAGAAGAATGAAACACAGCCTACTGTTCTGCTTGGATCCAGATTCACAGTTTACACAAACCTTTGTCTCCAGGAGTGAGCCTGAAGGACTGGCTTCGCTGTGCTTTCAGTACTTCTGAAGGTGGCCTGAAAGACAGGGAGGACGTTGTGACCATTACCTATGG…	659	convergent	5.58057990611945	1.0976810953515	coding
XLOC_011565_TCONS_00020823	3:3299562-3303928(+)	CTCCCGGCTCCCGCAGAGCGGGCGCGGCGGCGCGGGGCGCAGCACGGGGGATCAGTGTCAAGGACGGATGGGGCCAACCTCTGAGCTGTGCTGAGCGTGCTGCTGCCGTGTGTGCATCCCCTATGAAACCCCAGATCCCCATCTCTGATTGCCTCTTTGTGTCTGTACTTGTGTGCAATACCTGCGTTACGCTTCAGTAGACTCGGGAGCGGACAGAAGTGCTATCTCTGCCTCGAGGATATTTGAGAAGATGCTTCTCCGGGATGGATCCTTTTAGGAAAAAATAAATCGTTAAAACACTCCGGGAAAGCTGAAGAATGAATGAATTTGTGGAGCTTTCTGAG	344	same_strand	22.7524439783719	0.0403255425621892	noncoding
XLOC_001949_TCONS_00003563	1:55665252-55670728(-)	CCTCACCGTGCCCACTGACCACGTCCCTCAGTGCCACATCCACGCTGTTCTTCAACACCTCCAGTGATGGTGACTGCACCACCTCCCTGGGCAGCCTGTGCCACTGCAGCACCACTCTTTCTGATAAGAACTTCTTTCCTAATATGCAACCTGAACCTCCTCTGGCTCAACTTGATGTCATTACCTCTGGCTCTATCACTGTTACCTGGGAAAAGAGGCCAACCCCCACCTCACCGCATCCTCCTTTCAGGTCACTGTAGAGAGTGATGAGGTCTCCCCTGAGCTCCTCTTCTTCATACTGAACAACCTCAGCTCCCTCAGCAGCTTCTCATGAGACTTGTGCTCCAGACCCTTCACAGCTCCATTGCCCTTCTCCTGACAGTTCAGGGCCTCAATGTT…	511	divergent	0.104017486968382	0.829715617808819	noncoding
XLOC_017311_TCONS_00031353	8:3479763-3481357(+)	CCAGGATCTTCATCTTCCCGCCTGCGTGTAGGGACCGCGCTGCGGGTTTTAGAATGGGAAACAGGCTGCCTGCCTCTGTCACGCTGTCTGATGCTGCTGCTGTGAATCAGATACAGGAGATCATCTCAGACAACTGCGTGGTGATTTTCTCTAAAACAACATGCTTCTACTGCAGAATGGCAAAAAAGCTTTTTGAGGGTTTGAATGTAAATTACACAGCTGTAGAACTGGATGTGAATAAAAACGGAAGCCAGATCCAAGACATTCTTGAACAGATGACGGGTGGCAGAACAGTGCCAAGAGTGTTTGTTAATGGGTCTTTTGTTGGAGGT	332	divergent	23.4169080169263	18.6226079894329	coding
XLOC_015905_TCONS_00028771	5:59278357-59291444(-)	CCTTTGAGTGCTGACCAGGAGCTCTGTGCTCAGGGCTCCACAATGTCTGCCGATGAAAGGAGGTCCCTTTTGACTTGGTGAACACACCCGGAGAGCTGCATCCATCTGTAGGCAGCCGTGAGGGGCTGGATGGAGACACCGGAGTTCCTGTCCCACATGCAGACAGCACCTGGAGTCCTCTTGACAAGTTCGATTGATTGCAGCAGAAATGAGAAGGAAAGCTGTAAACAAGCTGCCATTGATTGCTGGAGTGGCATTGGCTTCACAGGGAACTTGAAGTAACATCAGGTTTGGGAACTGCAGCCACACGAAATAACAAAGAACAACGGATGTCTGCATTTCTGAAGGGTTTGGATTGAACTTTTACAAGCATTGGATTGTGCATCAGCCGTTGCAGAA…	582	same_strand	0.352628232071186	0.0050609901560297	noncoding
XLOC_008214_TCONS_00014805	2:31001975-31020240(-)	CCCGACAGCAGCTCAGCAAGGAGGCCAAGCAGCGGCTGCAGCAGCTCTTCAAGGGTGGTCAGTTCGCCATCCGCTGGGGCTTCATCCCGGTCGTGCTTTACTTAGGTTTTAGGAGGGGTGCAGATCCAGGTATGCCCGAGCCAACAATCTGGAGTCTGCTCTGGGGATGAAAGATGTGGCTCTCCTGCTCTAGAACCAGCCGATGGACAGAGAAAGTGTTTGAAGATGCATACCTTCCAAAGGATGAGGCGAACACTTACACCAGCTGACTCTGTCAGCTTGCTGATGACATAGCCCTGTCCCAGGCCATTGAGCCATGTGATCAGGAGGGATATGAGACTTGGAATTTGAGGAACATCTTTGAACTTCATCATGTTTGTTAACACGTGCTAATGTGGG…	406	intronic_antisense	157.967785416869	112.124905390101	coding
XLOC_007771_TCONS_00013967	2:108100136-108109381(+)	TGCTTTTTCCTGAATGCATCTTTGAGTTTGATGATAGCAAGATTTTTTGTTCTATTCCTCACTGTTATTGTTACCTGACAAATTATTGCAGCTACAGGTGTGAATTGCCTCCAGTGACATTGTTTCCATCAGTCTTGCTGTCATGCGAAGTATCCAGTCCTGTAAGACAAAGAAGGTGGAAGCCTCTTTTGCTCGTGGTTCTAGGGGTGAATGCTGCAAAGGAGCCAAAGACCATGAGGAGGACTCTGAACTCTTAACTTCATCTTCCAATTTCAAAAAGCTGGACAAATGGCAATGGAAAAGGAGCCCAGAAAACAATTTGTTTATTATAAGCAGGTCAGTCCTCCGGGGAATTCGTGGAATCATGCAGTGGGAGAGGACAATCACGGCACTGAAATG…	435	convergent	0	0.36303950271835	noncoding
XLOC_016015_TCONS_00029008	6:11613867-11615455(+)	CAAGAAGCTATGGGGAGCTTCTAGGTCTAATGCTGTTCCTCTGCTTTTGAGCTGAATTTCTGCACGGCAGCCTTTCTCGATTGCAGTAGGGCTTCCCTGGCTTGAAGATGGGTGTGCTGTCCTGAGGGAGGAGCAGTGTTGGCTGTCTTACAGTGACCTTCTGCTTTCCTTTAAGAAGAGTCCACTAAGAACTGTATCGGGTTTTTCAGAGGCTGTCACTGGAACACACAGGAACAGTCAGAGCAATTACTGCATTGGACTGTCTGAGCTGAAAGTTGATGGTGCATCCCTCTGGTAGAGGGAACGCAAAAAAGAGAGGTCTCAAATCAGTAGTGAGTTTATTGCTGAAGAGCAAAGATTTGTATCTCACCCTAAGCTGGGTGTTCTTCACTGCCACAA…	486	divergent	0.724169461644664	0.330013902948411	noncoding
XLOC_021981_TCONS_00038717	Z:16047325-16050334(-)	TCTCCTGGGTAGCTAGACAGATGCAGAGTTAAGTGGGAGTGCAGATAAGCATGTTGGATACCAATGCTGTACTGAGATACGTAGGCCTCCATATAGTAAGAATCATAGAATGTCCTGGGTTGAAAAGGACGACAATGATCATCGAGTTTCAGCCTCCCTGCTATGTGCAGCGTCGCCAACCTCCAACCTCCAGACCAGGCTGCCCAGAGCCACATCCAGCCTGGCCTTCAATGCCTCCAGGGATGGGGCATCCACAACCTCCTAAGTGTTGTCTTACAGTGCTGCCAGTTACGTCTGGAGCTTCCAGAGAATCTCCATTACTACTCTGACAGTAGCTGAGACCCATCTCACTGCTGATACATCATTACAGGAACAACTGTTTACAGGAGTTCAAATACA…	599	same_strand	0.0496905277324335	4.7864682837797	noncoding
XLOC_000963_TCONS_00001815	1:109158663-109160147(+)	CGCTTCTATGGCATTGAGCAGGGATTTTTCTTCTCTGTTACTGGTGCATATTCTTGAAATGGACTGTGTTTGTTAAAATTGTGCAATGGCAGATTTAGGAGAAAACGTAGCAGGGAGGGGGAAGAAAGAGAGGCCGATTTTTACAGAGATTTCAAGCTGGCAGAGAGACAAATGAAGAAATCTAAGGAAGAAACAGTGCATATAAGGAAAGTGGACCCTGGCAAATAGATGAAGAGAAATGAAAACACATCAGCAAAAAATGGAAGTAGAATGAAAATCGTGA	283	same_strand	0	0.420206235523418	noncoding
XLOC_022403_TCONS_00039480	Z:81299336-81308536(-)	GTTTAACTGCCCCCGAAGGCGCTGGTGCTCGCCTCAGCCTGGAGGGCCGCCAGGACAGGGCTCAGCCCTGGCTTTGCTTCTGCCACCTCCCGGCCGTGGGTCAAGCTGACTTCCATGAGCACAGGCTCATAAATATTTCCGTGGCTTATGCAGCTGCGGATGTTTTCAAGCAAATATATTTATTATGTCAATAACAATAAAAAAAAGATGACTTATTCAATAATTCATAACGGCTGCGGGGCTGCTGGAGGCGAGCATGGCTCACTTTACTTTAGATAACTTATAAATGCAGATAATTTCCATGACAGACTGAAATTACTTTCTGATGCAAGCAGACGCATCCAGAAGCCGTTGGTGGAGGCAATGCAGCAGGAGAGGAGGAAGAAGAGGAGGCAGCGC…	592	same_strand	0.221031948790474	0.231702644199315	noncoding
XLOC_015586_TCONS_00028190	5:27200327-27235502(-)	CCGCCCCTGAGACGGCCGGTGTGCAAATCAACCTACCACCACTGAATCATCACTTCTATTGTGCTAACGACGACTGCTGTATGCCAGCTTCTGCCAACACCAGATTGAGGTGCTCCTGATCAACCAGAACTTTTTGGAATTTTTTTTTTTTAGAAGAAACCTTGGTGGGTAAAAGATGTGCCATGGAATGGTAGCACCAAAGAGCAACACAGGATCATCTCTTGCCTTGACTAGCCATGGGTTGTTTCTTCTGCTAGTTATCTTTGGTAACTTTATTTTGGAAGCACAGGCCACAGGTTGGCTCAGCAAATCCAAAGGAC	320	divergent	8.47481013755119	18.1705114558306	coding
XLOC_006026_TCONS_00010864	17:7250099-7255996(+)	GGCTTTATTACCGACTGCAACGGAGCCAAGGATTCAAACACGTATTGCCTTTGCCCAGGATTCCTGCCTGTACCCAGTGCTCTCCGATGCGGGGCTGCTACCTGTGCCACCTACCTGCGCTGTGACTTGGCTTCCCATCCTACAGAAGGGGAGCCATCCACCCAAGCCATAGAGCTGTCAGCGTGGGGAATGACCTTCACCTCCTCGCTCACCTCCAGGAGATGCTGTGTCCGCTCGGCCGGCTGCGTGGTTGGCTGCAGCAGCACTGCCTGCTGCCCGGAGCCAGGCAACTGGGAGCTGAAGAGCAACAACAGGAGCCTCTGCAGCCCACGTGCCAGCAGCAGATCTGTTTTCTGACTGACCCAACAGCAGGGCCCTTCTTGGGACTGGCTAAACGTG…	419	convergent	1.44774925094684	0.14237638582687	noncoding
XLOC_006664_TCONS_00011997	19:92154-93137(+)	CGCTCGCGCCGTTCCTCGGCCCTCATGGCTCCTGCCCGCAGGAAGGCGGCCGCGGGCGCGCGCGGCAGGAAGCTGAGCGCCTTCCTGAAGGACTTCGACCGGGAGGTGAGGAGCCGGGTCGAGCAGCTGCGGACGAACGGGGAGCGCCTGGTCAAGGAGATGGAGAACCTGTACGACGTGGAGCTCCTCCGGCTGCCCGCGGCGCTCCGCGAGATGAACTGGCTGGAGTTCTTCGGTACCGGCGGGGGGCGCGGGCGCGGGCGCGGGCGCGGGCGGGG	278	same_strand	18.2945551801826	46.7102175225119	noncoding
XLOC_007347_TCONS_00013221	2:41546932-41595243(+)	AGTTAAGGACAGCTATGCTTGTCTTCCATGGAAGGCCATTTTTCTTGGGGTCTTGCTACTAGCAATAAAGTTTGTCATGGCGTTTGTAATTCCTGATAAACCAAGAGAGATACAGATAAAGCTGGCCAAGTTGGAATTTGAATCTCTAGAGGCTCTCAAACAACAGGTGCTGGCTGCTTTGTCTGTTGTGTGATGGACAGTGTTTCTGTACTGTCTAAGGACAATCCTGATGCCTGCTGTATCCCAAATGAAAGTCGCTGCTGAGTCACTGAAGGAGTAAACACAGAGGAGCGAAGATGACTACAGCAGTCACATGTGGACGTGGGCACTCCTTTGAGCCTTTGTTTATGATTCTGAGTAGCGCTCCGTGCGCACCACACTATTCTGTGTATCTGCAGG…	540	convergent	5.3569657861852	13.7472058407642	coding
XLOC_001579_TCONS_00002878	1:6038762-6044572(-)	CTTGCAAAGTGTTCACCTGCCCTGAGGGATGGAACGACTTGGCAAGATGTCTGCATTACAATTGGAATATTGCTCCTGCTGGGAGAAGACTTGAGAGAATATTTTTACTTTTCACCTATTCCTGCTGTGCCTTGGCATTTACAGTCCCTCTGGAGAAACACCGTCAGCAGTTTTCACCTCTGCCTTGCAGACTGGCTCCGCGGTGTGACAAGCGTATTAGTTCATCACTGAGCTCACAAACATCCGTCGCACTTTGTAAGAGATCACTGACTGGAAGAGACCATGACCCTAGAGAAGCAGTATCCTGAAGGACCCGAATGCAGCCATCCACAGCTTCCTCAGTTTCCATGGATCTGAACTGCAAAGGAACTTGAGGCACTGTGGGGTTTGGTATTTTAC…	465	convergent	6.77243685835315	0	noncoding
XLOC_016752_TCONS_00030383	7:15617870-15646010(+)	CACAGATACCCATGCGATGTATGTGAACCTTAGCTGTGGACTGGTGTACATGTGGCTCTTCATTCCCTTGTGAAATCCACAAGAGAGGACTGCTGTCTTGTCACACATTGGATCCATTGCTTTCATGAGTTCTAGGTGAAGGCAGTCGTGAAGCACACACATCCTACAGAATGACCACGATATGGACTGCAGTTCTTCACACTGACAGCGTGAGAAGAAAGAAGAAACAGTGACGAATTCACCCTGTGTATTAAGGACCTCTACCACCTCCTCCCGTTAACCCCCACCTTACATCCTTGTCCTGCACCTCTGGAAGCTCATTTGTTAGTGCAATGTCATGTGTTCTCTTTAGTGCCTCAACTCAGGGTGCTGGTTGGAGGCAGCTGGGTGCTCCCTCCG…	835	convergent	0.178961388418379	3.06353990756717	noncoding
XLOC_012733_TCONS_00023023	3:44850094-44859202(-)	CTCAGCACAGCGTTGCGGTTTGCAGCTCTCATTTCATAAGACAGCTCCAGCCAGTCTCTCAAGCCTTGTCTGGCAATTCAAGTGGTCACAAGAAGGAAGTTAACATCATCTTGAGAGAACTCCAGCCCAAGTATGTGATGAGAGCAAGGGCAGAGCAAAAAAGTCAAGAAACAGGCAAAAGGAAGATGAGAGGAAATAATAAACAAATAGAAACTGTGGACAAAAGAGTAAAATGGAGGACAAAGAAGGCACAACTCTCATTTTAGTACTGCTCATTCTGCCCCTTTTTCCTGGTCCAGTTCAACTCAGGGCTGAAAACTCAAAGCCAATGCAAT	335	same_strand	0.00244327440633593	1.27329639307212	noncoding
XLOC_021849_TCONS_00038464	Z:81594495-81600479(+)	ACTGCGCAGCTCCCCGGGCGGTGGGCTCGGCCCCGAGCCGCTGGAGCTCGGGGGACACCGCTCGTACACGGGTGTGGGTTTGGGCGCTGCTGTGTGGCGGCGGGGTTTGGGCTCGGCGGGCCTTCCGTCTGGGCCGCCCTGTGGTTCTGAGTTCAAATACTTAGGAAGGATGGGATAGAGCAAGCCATTTTCACTTGACAACTAATTCTTCAGTGCACTGTGCACTCTAAGGACCAGCAAGCCTTGTGGCCAGCAGTCCAGACTGCCAGCATCAACCCTGCTGCCTGCAATTGCAGCTGGGGCAGGATGCTTTGGGCCAGTAATGAAGAAAAAATGAACAACCTGCAAGAAGGAAGGTTTTCTTTCCTAGCTGTGTGCAGGCAGACCCTAAAAACAGAA…	861	divergent	0.473247680397724	0.221730011573229	noncoding
XLOC_007420_TCONS_00013355	2:49063114-49064285(+)	TATCAGGACAGCTCCATCCCAGGCAGCTTCAGGGTGTTTGAGAACCCCCTTCCCTGACCCTCTTGTCTCCCAACTGCCATGTTTTGGTTTCCACGGGACACCGAGAACCCCCGAGAGGAGAGAGCTAGTGGCGTTAGCACGTCAAGAAGTTTCTCCTTCCCGAGATGGAGCAACCACCTTTTAAGAAGAGGCGGCTGACGGAAATGGGCAGTGACATCGAGCCCATGGAGGTGGACCTGCCTGGCAGCGACACAGAGCCCATGGAGGTGGATCTACCTCCGGAGGATGATATGATGGAGGTGGATCCACCTCTGCTGGGGCAGACCAGCCACCACGCCACCGTCAGGCTGAGAAGGAGATCGCGCCCCAGGGATCGCCGGCGCGCCAGGACTCGTCCAC…	892	convergent	0.00823425201298041	0.265742438202433	noncoding
XLOC_002393_TCONS_00004354	1:109116263-109142119(-)	ATCCATGGATGTGGGAAGTTTGTCTCCTTGAGTAAACCACTGAAACTGCTTCCCTGACAGATATACCGAAACCTCTACTTCAGGCGAAAATGGATCTCAGCAATCAGCCGGACCATTCCCAGTTATCAGGGTAAGAAATCATTGCCTGCATTTCCACTGAGACAGTTCTGCTGTCAGCAGACTCCAGTTCTTCTGGTCTCCTCCTCCCCTCCTTTTTCACAGATTAGCTTCTCACTGAAATGGAAAATTGTCTTCAAACGATGTTGGCAGAGGAATCCTTATAAGGAGTTTCAGCAAGTTGTGGCCTCATTTAAGAGCACAGATGGAAAGGGGGCACTGGAGGGCCAGCATCCCTCCCTGGGGAGAAGGAGAGAGGATGACACGTGTCAGCTCGCTGAG…	610	convergent	0	0.559397692975654	noncoding
XLOC_021752_TCONS_00038281	Z:65206410-65213262(+)	TACTAGTCCCTCATCATTTAGGGAACCTGAGATGAGGAGTTCCAGTGAAGACTGTTCTGAAGTACTGGGCCTCGCCAAGAGATCTGGGAAGTGAGGAGTGCTGCTGCAGCAGCAGCCTGGGAGCATGGTTAAGGAAAATGTTGGAGAGTCTTACAAAAACAGCACGAGCTGTGGCCTGTCAACAGCTCCTGGCATGTGACAGTCTCTGTGGCATGCACAACTGTGAAAGAACCAAGCGCAGGAGAGAAGCTTGTGGTGTCGGTGGAACCTCTGCTGCTGTTTTTCCATTGACTTTGTGTTGCCATAGGCATCTGCATTAGCAGTTTTAGAGTTTCATCAGCTTGAATTAATCATGTTGATCCAGCAGGAAGAAATGGGCTTCCGTCTTCTAAATCTTGG…	548	convergent	0	1.0933432025476	noncoding
XLOC_014630_TCONS_00026464	4:88991105-88998855(-)	TACTTGCAAGAGCTTTGATGCACCCTTTACCTCTTTCCATCTCACTAGGCATGGCTAGGAGAGCTCTTCAATGGATCACATGTCCTGGAAAAGGACACCTGTCTTGTGCCCCACACATCCCAGAGGTCATAAGGAAGGGATCACTGGTGTTCAGACAACCTCCTCCACCAAAGTCTGCAAAACAAATTAAAAGCATATCAAATCTTCTGTTTTCCAAGGAGCTTCACATGATAAAAGCTGAGTCAGAGGTCTCTGGTGTGCTGGGATCCTGAAACTTCTAGGAAGGTTTTCACCCCAACATAGAGTACGAAGCATCAGGCCTTCCACCAGGACAGACATCCTATTTGTAAACACTGCTTTATTGTATCTTACTCTCCTCCATAATGCTTTTCACTCCAG…	803	convergent	0.525083308098898	0.560394530105428	noncoding
XLOC_013006_TCONS_00023529	3:95215433-95270964(-)	GTGAACATTTTTACAGAGAGTGGCAAAGCTGTTTGTGGCCATGATGCACCTGGTCTCTTCTATCCGGAGGGCAGGACCCTGGAGTTGTTTCTGCATCTGGGTCCCTCACAGAGCTGCAGGACGCATGATGCTGACATCTTTTGAGATGATTGATTCATCTCTGACAAGTGAAGATTCTCGGAGGGTTCCAGCTGCCCACTGCTCGCACAATACCCGCTTAGAGGAGCAAACGCCAATCACCGCAGCGTGCTTTGGATGGAGCAGATCACACAGAATCACAGAATGGCCTGGGTTGGAAGGGACCTCAAGGATCATGAGTCTCCAACCCCCCTGCCGGGCAGGGCCACCAACCTCCCCATTTACTAGACCAGGTTGCCCAGGGCACCATCCAACCTGGCC…	1187	divergent	0.268947861512422	0.180088949128105	noncoding
XLOC_000760_TCONS_00001423	1:82967007-82979436(+)	CAAAAGCCAACAGCACTTTCATTTTTCATGAAAATATCTGCTAAAAGGGGGTAGCTGGGTCTGAAAAAACAAACACAATGAACTCCGGCAAGTATATATTGCAAACCTGTATGCAATGGAAAAAAAAATGAAGCTGTCTTATTGCAACAAAGTCTCAAACACTTTGAGGGGCTTTTTTGTCTTTTTTTTTTTTAAACATTGAACTTTCATTTCCCAAAACAGGACATCATACACCAATAAAACCATGTGGAACTTACATTCAAATATACTTTCTTATTCATTCTGTACAGATCCAAACAACAAGGGTTTTTTGTTGCTGTTGAAATGAGCTACTGTACAAGCACAACAAGATCAGCTGTAAAATGCTTATCAGCTCAACACTACTTACAAGGTTACCTC…	636	intronic_antisense	0.211846735678263	4.6025323463958	noncoding
XLOC_014895_TCONS_00026930	5:21479743-21480113(+)	ACAGGCTTTTTCCAGTAGCTTCACTTTATTTCTCACCCAGTATAGTTCAAGCCGTGCCGCTGTTCCCAGTGCTATCCCTACACAGAGAACAAGCAAAGAGTTTCTTTCGCTGCGTCTCCTGCCAAGCTTTGCAAGCACCCAGTGCAAAAATAAAACCAGGGCTGGCATCTCCAGCAGCGAGGAAAGAACAGCTGTCTGCAAACTCAACAGCACTGACCCCCAACCAGCTCCCAGCCAGGCAAGCTGTCAGCACGTGCTAACAAGGACATGGGCCAGGCACACGTGGGACTCACCGAGGGGAGCAGACGAGTCCTTCACTGGACAGGGATTTGGTTTCTTGTTTTGTG	347	convergent	0.0216010905407916	1.22641408329662	noncoding
XLOC_008195_TCONS_00014771	2:28280338-28283091(-)	GATTTTCAGATATTATTCTCATAGGGAAAATTATGTTCAGACTTCTTTTAGTAGAACTTTTTTTTTTACTTGTTCTCTTTTTCTACATACAGTTATACAAGTGCAGCTCAGCTCAGAGAAATGTGCTTTGATCTCAGAGTAAAATGAGATTGCAGACTGCTATTTCTATTTAATGCATCAAGAAGCTGCGGGACAGAGAGGTTAAATGGCTTATCCAAGTTGCAAGAGAGACTCAGTGATAGAACTGGAAATAGGAGCCAAATGTCTTGTTTCTCATATCGCTGTTCCAAGTCATCAAGTTT	302	same_strand	0	0.133524559859737	noncoding
XLOC_008274_TCONS_00014900	2:34713991-34725827(-)	CAGCTGTTAATCTTATGTTTGGTGAGACTGACTTTGAGTGACACACAGTATCTTGCCAGGGGGATGAAATACAGACGTTATACGTGACATCATATATTGTATGCTGCAAGGAAATGTGGAGAATGATGAGTAATGAAGAACCACTGCCCAGAGTCAGTATCAACAGGTATTCCTTGGACTGGTGTGAAGAAAAGCAGATAGCAGTCCTGCTGGTCTTAAAGAACAACGTGAAGCTTTTAAGGTGACTTGCCAAAGAGAGAAAAGAGGAGACATACAGGAGCAATATGAACAAAACAG	297	divergent	0.0551851268753498	0.399649711063419	noncoding
XLOC_022168_TCONS_00039072	Z:41973115-41976076(-)	TGGGTCTACAGAGAGCGTAGTCTACAGGAAAATAGGAGAGCTCTGTCTTCTGGGGGAGTAAAGTTGCTTTCCACTTGTGAAGGTTTTACCATAATGCTATATGTAACTATCTAAATTAAATTTCAGACAGAAAGGTCTGATTCTGAACCTGTCCTCTGGTCTGGGTACTTTCCCTTGTCCACTATACACAATATACTCAGCATCGAAGGCTTTTATATGCACTTTCTCCAAAGCACTGCAAGCAGAGTATAAAGAAAAGGGAATTATCATACAGGTAGTGGCTCCTTATGGCATCTCTACTCCAATGACAATGCACCAAAAACCCGGTCTTATTACAAAGACTGCAGAAGAGTTTGTTAGTGAATCACTGCATTACGTCACTTTCGGAGATGAGATTTT…	493	same_strand	0.25708000563759	0.599632306582639	coding
XLOC_013887_TCONS_00025132	4:89636161-89641033(+)	CAGCTCCTGGATCTGTTCATCCAGTGGGACTGGTCAACGTACCTGGCTGACTACGGGCAACCCACCTGCAAATACCTCCGGGTGAACCCCACCACAGCCCTCGTCTTGCTCGAGAAGATGAGGGACACGAGCCGGAAGAACAACGTTTTTGCCCAGTTTCGGAAGAACGAGAGGGACAAGCAGAAGCTGATAGACACAGTGGCCAAGCAGCTCCGCGGCCTCATCAACAGCCATCACTCATGAGGGAC	248	same_strand	3.09196373598629	10.3857796009381	coding
XLOC_016380_TCONS_00029690	6:14095395-14109832(-)	GAAGTGGCGGCGCGAGTCGCGGCGTGAGCCCCAGCCCAGCCCCGAGCCGCCGCCGCCTGCGGAGCACCGTCCCGACCCCCCCTCCGCCATGGCAGGGCTAGTGGTGAGCGGAGCCCAAGTGTCCTACATTAGTCAAGACTGTGAAGAAATTCCTGAATTCCTGGGAAGGAAATATGGACATATGGCAAAAAGGCTAGATCTTAGCTTCAACTTGTTAAGTCATTGCTTTATTGTTGATGTGAAGGGGACCAGTGAATGAACTAATTTTAAAAATACCAAGTTCGTGGCTTATGTATTTCCTCATGATCGCTGTTACGAAACAAGAGTGAAGGCCTGCAGAAATAACTGTTATCTGTGGACAAGAAGCTTGACTGAAAGGAAGAACCTGCATTAACTCTG…	518	divergent	0.65794825333599	1.21160415539514	coding
XLOC_005541_TCONS_00009985	15:9300412-9337080(+)	CTGGCAGGGGCGCTGCCTTAACAAATGCAGAGTTCGTGCTGCAGGGATGGTGCCCGTGTCTCAGACTTCACAGAGTTTCTGGGGGGTTCTTCATCTTCTCCCTGTAGTCCTGCGACTGCGGAAATCAATATTCTGCCATCTGTAAATTCTTTGTTCCCCTTTTCACCAGGGCTTTATCAGCTTTAAGATGCAGCCTTTTCAAAAATCTCACCTTCAGTCAATGAAACGGAGGACCCCATACCACAAGGCCTGATTCTGTTAGCTTCCATGTATCCAAAGCTACAGTGACTCAGCTGACTTCGATGAATGCCCTCTGGAACTGTGCTAGCTGGAAACCAGCCTCACTCCTACCACCATGGAACTTTTTTTATGCTGTGACATTGTAATGGGAGGTGGAGA…	1386	intronic_antisense	0.649566352973469	0.630596653149662	noncoding
XLOC_014368_TCONS_00025966	4:53265919-53268246(-)	AAGGACTTCAAAATGACCCGTGAAGGATATTGTGGAAATGTGTACAAGATCACAGATCTGATGTGAACTCTGCACAGCGTGGAGGATTTCTTCCAGCTCAGAGGGAATCTGTTTCGAAATCAGTTTTTCGGTACAACAGGACACAAGCAACTTCCATTAAAGGACAGACAACCTTCACTGAAGCTACTTAGAGGAAGCTGCTCTGCAAGAGAAAGAAGATCCTGTGAGCACTCAAGGTCAACGCTCAATGAAGCACAACTGGAGACAGAAGGCAGTTCCATGAAGCACAGCTCCTGCTTTTTCCCTGCTGTTCTTGGTCCAGGTTGATAATTGGAGATGTAACATCATACACTGCAAAGAATTAAGCATGAATGATTCTAGATCATGAAAAAAATCTGG…	530	same_strand	0.0504000686486528	1.26616128844617	noncoding
XLOC_002083_TCONS_00003807	1:71592224-71619751(-)	GGCACCGATCCGCCGGGGGGAGGCGGCGCGGGAGGGCCGTTGAGACGCGCCAGCGTGGGCGGAGAACCCAGCGAACGGGTGGAAGGCGCTGAGGGAGGCGTTCCTGCAGCCACTTTGTCACTGTCATTGGTCTTTAATTCTCACCCATCTCCCCGGCTGCTTTTAGAAACAGCTTCACAGGCAGATCAGAGCTCCTTCTGCCACCTCTCCTTCCACCTGGCGCAGAGGGCCATGGTACTTCAGCTGTGCAGTGCTACCACCCTCTGGCCACTTCAATTCCACAGTCCTCAATCTGCAGGAGACTCTGAACTTAGTCGTATGCCTCCTACATCTACTCTGTCATCAGTGAAGATATTAAACAGAAGCAGCCCCAGCACTGAGCCTTGGGGGATACCGCTC…	924	divergent	1.25179078567362	1.30399120981174	noncoding
XLOC_014365_TCONS_00025961	4:53088751-53137760(-)	CGTGTTTGCTTGGATTTAAACGTTAGTTATGAATTTTATGTCAGTCATTACTGGAAAGATCTGGCTATTACCTCTGTCTCCAGAAATGGTTTAGCACCAAGAAAAAGTTACATTCCACTGTTTTTGGAGTCCAGTGAATTGGAAAGCAGGTTATTCAAATGCTACTTGTAGTGTTCCTTGAGCTTAATGGAGTTGGAGAAGAGAACATGAGCTGGCTCTAGCTGTGGAGGAGAGCAGACTGGGACAGGGACACGAGCTGGTAAGAGCACTGTGCAGAAGCTTCTGCAGAGGAAGCCATTTCTGCTGCGGTTGAGCCCTCGCCTGGAGCTCAGCAAACCTGCAGGGGTTTCATGTGGTACCTGTTCTGGGGCACCACCTGCTGGTGCCTCCTCATCTGTC…	1609	exonic_antisense	0.259699310455222	0.345512478442241	noncoding
XLOC_010110_TCONS_00018280	23:3904060-3904926(-)	AGGAAGCCCAAGAACTTGCAGCCTCCAACAGAAGGGCTCGTTCTGTTGCTCATTCCCTGCCCCTGGGAGAGCTGCTTCTGCCAGAGCAAACCCTGCAGGTTCCCTCCCTGCAGCTTGCATTGGAAGGGAGCGTTCATGCAGCTTTTTCAGCTCCATTAAAAAGCACAGCTGCCCAAGCAGCTAAATGGATGAGGCTAATGAACATGTGCACGAGCTGGTGGTTCAGGATCTAAATTGCCTGGGAGCAAGCAAAACAGAATTAGAGGAACCCACCCGCGGCAGAATGAGGGCAGAACAGCCAACAGGGAGCTCAGCAGCCAGACTGGAGGAGGAGGTCTTGTGAGGTGAATCCCTGTGTGATGGGGAAGGGTCTCAATGCTGCGCAGTGCAGCTGTGCTG…	620	convergent	0.330180451212859	0.398690414310895	noncoding
XLOC_021961_TCONS_00038681	Z:12490524-12559518(-)	TTTTTAGATGTAGAGGCAAGCAATTTTTTCCACTGTAGGGCTGAACTGGGACCGATCTCACTGCCACCAACAGGGCTTACTTTTGTGCCATGGCCTTTGCAGTCTTATGGATTCATTTCACACTGTTTGCTACTCCTCAGTTGCAGCAAGGAGCCTCCTGCCACCATCCCCACCAGCAGGTAGCACAGAAGTGCCCTGCCCTGCTTTCTCCCAGTGAGAAGGGAGATAGGGAGATGTGAGAAGACAACTCCCTTTCTGTTCACACATTTATTCACAGCTACTGTTACCACAGACATCTTCATTTCTCATCTTATGAGATAAAACACAAAACAAATCACAGTGACTTGCTGTGTAAACCTGGGATTTTTCCATGCTTGTTTTTGGCCTGCTGTTACCCAG…	1004	divergent	5.01181772152163	0.0656421660258499	noncoding
XLOC_013521_TCONS_00024436	4:38810724-38816430(+)	AGCACGTGCTTAGGAATCAAGCTCAGGTTGCCTGACTCGCACCCTGTGTGAGAGTCTGTTGAGGTAGAGGTCTTTTCTCATGAACCTCGGGAACAGCAGCTTTAACCCTGCGCACCTGAGCCACCATAAGCAAGATGGAATCTTTCCCCGGTTCTAAGAAATGGGAAGAGAGGTCGCCTGAAGAGACCTTTTTCCCAAGCAAGAGCAGAAAGCAGGTGCAAGCTGGAAGAACAGGGGATCCCTCAAGTTAGACTGAAAGTAAATATGCCTTTGACATCTCAGGGCTTCTGCTGCTGGTTTCACATGAACCCATGGGATGGCAGTGTTTGCAGTGCTGCCCAGCTGGATGAGGTCTCCTCAGTGCGTGCAGGCAGCAGATAGAGTCTTCATGGCTGATCT…	1224	divergent	1.34109055252928	0.502701969379234	noncoding
XLOC_002459_TCONS_00004474	1:119264927-119273880(-)	CCCAAACCTGCGGCAATGCTACCTTAGGACAGAAAGGAAATTAACTCCCCTTTCCACCCATGCTACGGATGGATTGTTCACCACAAAGACCAGGCCCCGTATCAGGTGAGTAAGGATTGCTCCTAAGGGGACATAGAATGACAAGCCCTGAGCAAAACAGCCAAATCTACACAACCCATCTCCCGAGTTTCTGCTCCATTCTGCCATTTTCAATCAACCGGCCTAGCATCACTCAAAATCTGCATGTCAGAGATGTAAAATCCAGTTCTCCAAAGCAGTGTTTGCCTGCTCTAGCTTCAAAATTGTCCTTTCCTTTCTAAAGCTCCCAGAGGTCTAATGCCTCATTGGTAATGCCTCATCTCTTACAACTTCTGAATGAAATGGAGTGCTCGCACCAAA…	925	convergent	0.946896435883945	0.00451033823807722	noncoding
XLOC_022185_TCONS_00039097	Z:44317758-44319991(-)	GAGAAGCCCTGTCAAGAGAGAGCTGAGAGGAGCGTGGGGCTGAAAGAAGCCCTATCGAGAGAGCGCTGAGAGAAGAGCAGAGATGAGAGACGCCTTATCGAGAGAGCGTTGAGAGAAACGCGAGGATGAGAGAAGCCATGGAGAAGGCGTTGAGAGAAACGCGAGGCTCAACATAGAAGAAGCCTGTACAGGGGAGCGTTGAGAGAAACGCGGCTGCCCGAGGTTTCATCGCACAGCCGAATCACTTCTGCAGGACGGAGGTTCTCGATACATGATGTGGATGGGCTTTTGGGGAGAATCTGCACAACAAAAGGCGCTGGAATGGCAGCTATCGGAGCTCAGCGACTCGCAGTAGAGCATGCAGACCCTGAGCCTATGGCTCATCCACCACCACAGGCA…	716	same_strand	4.841018779846	0.10651311967519	noncoding
XLOC_000974_TCONS_00001834	1:109898916-109901581(+)	CCGGCGCTGGGGTGGGGGCTGCGCGCACAGGTGGCAGTGTAGAAGCCAAGAACAAAAATTGGCAGAAATTATATTCTGTATACGAGAGAATGAAGAGTATACTCATGACTAAGCACAGGAACCTGGAAAACCACAGGGATTCCTGGGAAGCCACGGAGGATGGGGTGAACTCAGAGCTGGAGCATGAGGAGTTCTTTGGAACTTGTGAATGGGAAGTTATCCTGGTTCTAGGAAGGCTTTCTGTCTAAACCTTTAAATTGCTTCTGAGAGAACATGGT	278	same_strand	14.0340541497575	0.298346476964886	noncoding
XLOC_008969_TCONS_00016172	2:141725787-141736184(-)	GGAGGGAAGGGGAGGGACGGGGTGCCCGGAGCGGCTCCGCGGGCAGCGGAGGAAGCAGTAGCAACAGCAGCAGCGCCGATCGCCCATCGCCGGCCATGGGGTTTGGCCGCCCGCCGGCCCCCCGCTCCTACAGCTATCAAAATCAATCTTTCTGATCTCCCCTTGAGCTGCCGTGCTTTCTTCTGAGCTGATTGCTGCTCCTGAGCAGCTTCAAAGGAGAAGGCAAAAGGGGAATGACTCTCAGATAGCCCTGCATTCATTCATATCAGCACTGGAATACCTG	283	same_strand	0.253984761261641	1.89604220697979	noncoding
XLOC_012041_TCONS_00021741	3:58791780-58823823(+)	CAGACAGAGAATGCATGACTCAAGAGAATAAGAAACCCCCATCCTTTCAAACAACAGTGTCATTTAAATAAACAAGAGGCGAGTCCCCCGGTCCGGTGTGGTGGGAAGGATGCGGTCATCACAGAGGCCTCAGCAGCAGCATGCGGAATGCCTGCCCCCAGGAAACGGGTGTGCTCTCCGCCGGCTGAAGGCAGAGCCTTCAGGGAGAGAGATGTCAGTCTATAGATCTGGAACAGTGGGTTTGAAGCTCTCCTTGGTGATTTGCTCATCTCACTACGCTACGTGTCAGGAGAACAGAGTCACTAAAAAGAGAGGGAGAGA	321	divergent	0.0060847415845946	0.572356128243217	noncoding
XLOC_008457_TCONS_00015245	2:58947125-58950141(-)	AGGAAACCGGGGTTCGCAGTGTAAAGAAAGCAGAAGTGGTGGATTACAACTCGGGTCTCCTCAGGAGGTGACTGATGTGGAACAAACTGTACGACTGTCTTTGCTGTTTGGATACGTGTGTAAGTTAACGGGCTACTGGGAGAAGATGAAGAGGCTTTTGCAGAAAAATGAGGATATCATGGGAAGTGCTGCTGCTAACCATTTGGATTATATTGCTGTCTGACACAGAAGTTCTGCAGATTACGTAAGACTGTGTTTGCATCGTGAATGTCCTAGTGCTGTGAGGCTCTCTTGGATGCAGACAGGATTATATGAGATAACCAATGTACAAAACAGAAATGAAAACTAGTGGAGACAACAAGCTGTCAG	369	same_strand	0.0374259169249611	1.30580601760641	noncoding
XLOC_018506_TCONS_00033540	9:22250058-22254284(-)	CGTGGGAGCAGTTACTTAGGATAAATCTGGGAAACATGGTCCTTGATAGCCAGGGCCAAACTGGAGGCTTTGGGCTGGAGGAAGCATGGAGCCCCAAATCAAAAATTGGGTGGCCTCTCTCTCAGCATGGCATGGCTCACTTTTGGTCGGCTGAGAGGCACTGAGTCAGCAGCACGATGTGGAGATGAAACATACCTGCAGAAGGGCGTTTTGGAAAGTCCTGCAATTCTGCCAGAACTGCGCGTGATGGAGGATAATGAGTCCTTCTAAAAATAGCAGCAGCACCTCCTCAGAGGGTTACTGGGGCAGCTGCTGGAGCTCAGAAGAGGCTGTAATTCATATGCTGAAGCCACACAGGGACGTTTGGGCTTTGTAATTCCTGTGCCATAAAGCAAAAGA…	1250	convergent	4.18526127168877	0.681694793207501	noncoding
XLOC_012764_TCONS_00023086	3:50062584-50085688(-)	AGATGAAATGTTAAGCCAACACAGAATTACTTGATTTCAGAAAAAATGGTGCCCATTGACATTCATGGATGCTTGCTGAACGTTTATGGAGACTAAACAGTGGATGTGAGCACAGTGAGGAGCAAACCCTGTTATATGCAGCTATGGAACAAAACTGTACAACTGGTGTAATTGGTGAAGGAGATCTGAGAAGTTAATCAGAAATCATCTTCTGCGTTATTTCTGAAGTGAAACCGAGCTTGACTGCTCCAGTTCCACTGTGAGGCACTTGCCTTGGCCTGTACAGCATGTGGCAGCTCTCTGAAGGAAAGGAAAACATATCTGAAACATGTGAAATGATCTAATGGTATGAAAGTTTCATTCTGACTTCATCACTAGACTTTGGCT	387	same_strand	0	0.688025418414928	noncoding
XLOC_000529_TCONS_00000990	1:61923417-61923971(+)	AGTGAGCACTGCTGCCTGATTTCTGAGCAGTAACAGTGTGCAGCAGTGCAGCTCCAACCTTCCTGTGTCAGAGCAGGGAGGGGATGGCTCCAAACCACACTGCGGGGCTCCAGGATGCGGCTGGGAAGCGAGGTGCTTCCTGCAGCCCTGTGTCTCCTCGCTGCCACATGGCTGCTTTCCCAGTGACCGACGGGTTGGATTAGGTCAGGAAAGGAACAATTGGAGCCGAGCCTGGATTCAGGGCTGGCAGGAGGGGTGCCTGTCGTTGGCATGCCCTGACTTTGTACGTCTGGGGTCAGGGGAGCATCCAGAGCTGTCCGGCTTGGCGCTGGGAGTGGGGGAAGCCAATGCCACTGCATCCATTTTCTGAAGTTGGGTGATGTTGGTTTGCTTTGCTGT…	545	same_strand	1.5781990441961	1.08901428330262	noncoding
XLOC_014792_TCONS_00026757	5:12310001-12311058(+)	CCTCCCCAAGCAGCTGTCCGGCCGCGGCCCGTAGCTCCGTGCGGCTCCGCGGGGCCCACGCGTGCCCTCGGCCGCAGCCCACGCTTTGCGGTCCGGTGGCGATGCGGGCGGCGTGGCGGGGCGTGGCGTGCTGAAGGCGGCGCCGCTCGGGGCCCGGCTCGCCCCGGCCAGCTGAACGTGGTACCCCACTGCATGTACGAGCAAAGTGATTGCAGTTAGAGGCTGGGCTCTGGGAGCTCCCAGAAGGGTCTGTACAGCAGTGAGCAGCTGCCAGACTGTGTAT	283	same_strand	0.124598817879794	1.09733853205296	noncoding
XLOC_022162_TCONS_00039058	Z:41258992-41263204(-)	ATGCAAAGAGGAATGGGCTTACCTGTGTCTGCTGGAAAAAGATCAAAAAAGCAAAACTCTTCTGCAAAGGTAGCTGACTTGCAAAGCTGCAGCAGGTTGACAATGTGTCTGAAACATCTATTCAACGTGAAAATATAAGCTATGTCATGCTTCTCTGTGGCAAGGATGTGCACTAAAGAAGGTCCATGGACCAGCTATCTCAAGACAGGGCATTCCTCACCAAAGAACTCAGGTGACTTTGGAGTTTATAATGATCGTTCAACATTAAAAACATTTAGGTCTTGTGATCTCGGAGGAGATGAAAAGCAACAGATAAAACTGCATTCCAGTTTCCCTGATGGCCCACAAGGCAAAGTCAGCTAAGAGGAAAAAGAAGCAAGTTCACGTGCTTTTTGGATG…	524	divergent	0.438945565509369	0.180185232596323	noncoding
XLOC_017398_TCONS_00031513	8:10422470-10424099(+)	AGCCGCTCCGGCAGCGCCGTCCTCACCCGCCCTCTCCGCGTCGCGGCGGTCTGAGGAATGAGCGTCTTCCGGGTGGCCGCCGCCGCTTCCACTCAGGCTCCGGCGGGTGGGCAGCAGAGCGAGGCTGCCGGCGCGGTCTCCGCAAGGAGAGCGGAGTGAATGACCGAGGACAGCGGCGCGGAGAGGTAGCCCCGGGATCAAGATGCAGGCGCCCGCCAGCATCCTCAACCTCCTGCTGCTGTCCTTGCTGGCCGGCCTCGATCATTCCAAGCTACCGACAGTACCAGCTATTGCTGTGTTCTGCAGAGACTTACCAGGCAATGCACAGGACATGTGTCAACAGGAACACATGGGCACATTACTGTATCACAGGTTTCCCCAGTCATTTTTCTATCATCA…	539	same_strand	1.3660063319012	2.76091346964772	noncoding
XLOC_000092_TCONS_00000179	1:11081909-11086363(+)	CATGTACCTCACAGTGAGCCTGAGATTTTCACATGAAGCAAGGACAACATGTAACAAAGTGATCAAACAGCTGAAAAAGATGAAGAGCTTCCTTTGATTGTAACAGAGCACAAACATTGATTCACATGCTGAAAATTTTTCCCTTGAGCTACTCCCAACTTTTTTCCATCTGAAGATATTCTGCATATTTCTTTGAAACGTGTGAGGCTATATCCTGTCCAAACAAGGACAGAGAACCATCCAGACCTTGGTGGGGTTTTTTGTTGTTGTTGTTTTTTGCTTAATAGATCATTTTGGATCTATGACATCAC	311	same_strand	0.0323025816515876	0.72110975425975	noncoding
XLOC_007160_TCONS_00012883	2:13502403-13521925(+)	ATCTTTCCCTCCTGAGTCTGGTTCATGGGAGTTGTGAGGAATCTGTGAAAAAACCTCGTCTGTTCTTTGTGCCACCCTTTTGCCACTACAGCCCAGCCTTCCAGGCCTGCTGCAAAGGTCAGCCCTGACTTGGCAGAGGAAGAGCAAGGGTCAGAAAACCGGGATGGGGAAGGACTTATTGAAGAACACGTGCAACCTGATGAACCAGCTCCTCTGCAAAGTGGTGAGAGAAGGCTGAGGGCATGGGACCATGCAGGTACGCTATGAATTCTTCCTCCACCGCAGAAGGATTGGGATGCAGAATTCATCCTGGGAAGGAAAGTCTGGAAAACCGCTTTAGTGTTTTGTGGACCATTAAAAAAAAAAAAAAAAAGGAAAAAAGAGGGATATTTGTCATTG…	679	same_strand	2.99337985982347	9.0988821931391	noncoding
XLOC_013279_TCONS_00024009	4:9573448-9607342(+)	CTCTCACCAGACATCTGCCTGCCTCCTGACCAGGATCAGCACACAGACTGTGTGGGTGGAGGAAAAGACTTAAAGAAAAATGACAGCATTCAAGATTTCTTGCCACTGCTAGACTGAAAATCGGCAGGATACGTGTGGAACCCCTGAGATGAGGAGCTACTTTCTGTGGGAGCTGCAGCATGGCTCAGGTGTGTCAGGCATCTGGATATGCAACCCCAGCTTTGGAAGAGCTACTGCTAGATGAGGACGATACTTTTGGAAGTTTCTGGATGTTTAGCCTTCTTGAAAATCTGCCACTCTATACAGTTTTCCTGAGATTTCTGGAGGAACTCAACATGTTCCATGTGCAGTTGATCTGCCCTGGCAGGGGTAAATCTTCACTGGATGCAAAACAATGAA…	694	divergent	0.207347654016765	0.533592379903142	noncoding
XLOC_016325_TCONS_00029590	6:8668997-8684686(-)	GGGATGGAGCGGTGCCGGGCTTTGTCCGCCGCTCGTGGCTATGCTGTGTGCTCGGTTCCCGCTTGGTTCCGTGGCTCTTCGGGATCAGTGGGGGACGATGCCGGCCGCATTTAGATTCCTTGTGAGGTGCCCTGAGATACCATGTTGGAGATGGCGGCTGTGCCCTGCTGCTCCGTTGTCTGCTTCCGTGCACAGCTTGTGACCATCGTGTGCTGGGACACCTGTGCCAAATTTTGATGCCTCTTTACACATCCTCCAAGTAGAGGATGTAGGTGATGGACAACCAACAGATGGCACCAGGCCCTCCCATACGCTCTATGAAAATGATGAGAATGACTTCCAAGGCTGTGAGTGGTGGCTGATGAGAAGCTAAGAAGAGGAACCTCAAAGTTAGCTTTT…	1299	divergent	3.94713696170704	4.37156805653549	coding
XLOC_008407_TCONS_00015156	2:50873856-50912972(-)	AGTCATTCATATTACTGTAATATCCAAGTGAAATCATTATCTTATTGTGTTGATCAAACACACAGGAACAGGCAGTTCTTGTCCACAGGACTTACAAGCTAACTGGATAAGCCAGAGAGCAAGAGGGAGAAGAGCAATTACCGGCAGCCCTGAATGGAGCAGGTTCCACTCCCTCTCCTACTTAAGATACACCCACACAAAGTGTTCATCTGGTACCCAGCACAGCTGAGAGGGTGGAAAACTTTGGCAGGATGCATAGGAATGGATGGACAAACCTTTCAAATGGCAAAAGAAAAGATAACACCTGGCAATACCATAACTGAAAGAAAATAAGGGATTTCCCAGTGCTCAAACACAGCCTGCCTTCAGACAACAGTTTTCACAAGGGCTTTCAGAAGA…	830	intronic_antisense	8.76955135450678	0.00165482651037919	noncoding
XLOC_018189_TCONS_00032953	9:17660524-17661818(+)	GGTGGAGCCTGGCTGCACCTCTCTTAGACCTCATTTAAGGGCTGACTGCCACTGGGGAAGGATCTCTGGTTGGAGATGCCTCCCTTGTGGTGTTTTCCAGTGAGCCTGGATCATCAGAGATGGGCACCCTGAGAACCAGGAAGTTGCTGTAAGATGAAATGCGACAGGGATTCCCTGGAGGGCCCTACAGGAGGCTGGAAGGAGGGGATTGGTTTTTTACCCACCACATCCGAAACTGAGAATCTCAGGCAGCAAAGGAACGGCGTTTGCTTAAAAACAGGTACACCCGTACATGTGATGCAACATTTGGTCTAACAGTGGTCAACCCAGGGGAAGAATAAGACCAAAGC	350	convergent	32.2438488002554	0.236631612611342	noncoding
XLOC_003653_TCONS_00006607	11:13231594-13300520(+)	CTTCATAATTGATCGCTATTCTTCACAGATGAAGGGCATAGGAAGCAAATAGAATAAAGCAGTGTATGCTGAATATACAGTGTGGACATGTGAGTTCTAATGCTCTGGAGAACGCATTGCACCAGAATGGCTTTTCCTGTGAAAGAGGTCATAACTGCATCCAGGGAAATCATTAATGGGAGTTCCTCTTATCTTTCTTCATGGAAGGAAAATGTATCCGTTTCTGTGCTCAAGTGCTGCTTCTGCATGAGCCCTGCAGGAATCCTGGCTGCTACTGCAGTTTCCTGCAGTGCCTGAGGTTACAACTACATCAAAGCACATATTTAATTCCCATGTTACTTCAACAGCAAGATATGTGCACAGATTGACCTGAAGAAAAAAAGACTGCCACCCATACGA…	1193	intronic_antisense	1.19790374100614	0.00167828533099033	noncoding
XLOC_014314_TCONS_00025868	4:48256337-48257349(-)	CAGCTCAGTCCAAGACCATGAAACAGCACAACCTCTGACCACATCTGAGAGCACAGCATAAGGGTAACGTGCATAAGGAATACCTTGGCTGGTAGCAACTGCTTGTCATCTCCCATGGCCGGGCACAGCTTCAGCAGTGATATACTGAGCTGAAGTTCAGCATTTCCTCGCTCACGGAAGATACTCAATGCAGCATCTGACCTCTTCTCGCGTACTACTGAATTCATCATTCTCATACATTTGCCTAGCACGGCAACACTTTATTACCTGTTTCAAAAGAAG	282	same_strand	0	0.211946642486224	noncoding
XLOC_008306_TCONS_00014961	2:40622646-40644544(-)	AGGCACAGAAGGAATATGCCCTGAATGCCAGACAGATGAAAGGGGACAGCTGAGGGAGGAAGAAGAGCTGCTGGCGAATGGAGGCAGACCACGACAGCTCCTCCAGCTGCTGGCTCCTGGGGCAGGAAAGCTGATCATGCTCACAGGAACAGAGATATGGGTAGCACTGAGCAGTGCACTCTGCTGTTAACGTGACATCATGGTGACGGCTGGAAGATCTTTGAAAATACTGAATAAGCTTATACCGGAATCATCTGCAGATCATCGATCAGGGCCCTAAAGCCACCTGAAAACTTCTTCCTCGGAGTATCTGTCCTGTGTTTCTCTGAACTGCTCTAGGAGGAACCACCCAGTGTTTACACCTCAGATGCCTACAAACAAAGACATCTCATTTTAGCA…	410	same_strand	0.578362158671853	0.0616325063536935	noncoding
XLOC_015142_TCONS_00027363	5:45461336-45489089(+)	CGCTGCTGAATCCGTGCAGAGCTGTCGGTGTGGCTCCCTAGAGTTAGTTGCTCAGCAACAAGAATCAATTAATATGCTTTGCAGAAAGTGCAGGGGAAACCCGAGCTGCTGTCAGCGAGAAGGCAGGAGGCTGAGGTCCCTCTGATGACGCCACGAATCTGGGAATGAAGAACTTCTTCAAGCTGATTGGAAATGGCATTGCGGAGCTGAAACTTAACTGGAGGAAATATATCTCCCGAAGAAGGAAATATAATGCACTTTAAAGATCTGACTTCTGGTGAAAAATTCAAGCCTAGAGAAAACTTGTCCGCGTTGTTCGGAAGAATGGGTTGGACAATTTTCTTCAGTTCCACAGGATATCTGAGTGCCATGCTGAGCTTGATCTCTGCAGCATGCTCT…	614	same_strand	0.0884382586765032	4.29091835338926	noncoding
XLOC_001899_TCONS_00003463	1:51067236-51070058(-)	CGTGCCGGGACGAGGATTGGCTCGGTGGTGCCGCAGCCCGCCCCCTCCTACCCGCGTCCCCTCCCCGCCAGCTTTGCTCCCTCGCTCCCGTGGCACCGGGGCGTCAGGCACCCAAAGAGCAGCCTGGGGAGCCAAGCTTGGGGGGACGGGCGTGGGAAAAGGGGGGCGCATCTCCCCTTCCCTTTCCCCGCTGGGACGCGAGCGCTGGTTGCCCTCACAGCCAACTTGGAGGCACGCACGGAGAGCGTCTCCCAACTTTTCGGCCGGAGGAGGAGACAAAAAAAGAGTGGCAAAAAAAAGAAAAAAAGAAGAAGAGGGAATCAAGGCGCTCTCCCTGCCACCCTGCAGCTCCTGGCACCCACCTGCTCTCCAGCTCCCAACATCAGATCAGCTTCCAGC…	580	same_strand	53.5964991752731	43.5358358192494	noncoding
XLOC_004412_TCONS_00007928	12:16174942-16195984(-)	GTGGGTTTTGATATGATTCTAACTAAGTGAAGTTTTAAAACGTGTTTTTGTCTTTCAGTCTCCTGAGAACATTTTTTTCCGAGTGATTCCAGCTTCCAGACATTTGCCATGATAAGGGTTTTGATCCTTTCCCATATTTGCCCTGAGTCATGAGTGGATATGTATTAACTGTGCGTGGAAGAAAGCAGTGTTATGAAATGAGGAGA	206	same_strand	1.33381894679024	0.491265086369599	noncoding
XLOC_003464_TCONS_00006271	10:18866380-18876965(-)	GCTGTGGAGTGGATGGGTACACACGGATGGATGGATGGGACCCCTCTGTGGGGGGAAGCAGGGCGAGAGCGCTGCGGAAGGGACGAGGTGGTTGTAGAGAGATGCACATGGAAAGCATCCCCCGGCTTCCAGTTCCAGCCTCCCACCTCAGCCGTGCAGCCGCTCCAGAACAACATCCATCCCCATCGTTCCTCTTGCTTTCAATCCACAATCCAGATTTGCCCGGAGACCTATAAGAGCTCTTAAGCTATCTTGTCTGCTCGTGTGCAGAGGAGGGGGAGAAGAAAGCCCCACGGTGGAGAAAACAAGGCTGCGTGAATTGGAGGGGTTAGGAAAACACTCGTACCTACGCAGGGAAGGCACCAAGTGATGAATCAATTAAATACCTGATGG	393	convergent	0.284710278547515	0.0152511268472022	noncoding
XLOC_002881_TCONS_00005225	1:189293161-189305046(-)	CACCTGGAAGTTTTGCTTGAGATGATTTCTAGTGGGTTTTCTGATCTCTGTGAGCATCATGACTGCCTTTAGCATTGTGGAGGAGGACTCGAGTTTCTTATGAGGGCCCCACTTGGAAAAGCAGGCTGTGCAGATTCAAGCCTCCGGTTCTGTTCATGCTGTTCAAAGCCTTTCCTCACCCTTGCTGATTTGTTTTTATGATTTACATACACTCCTGTGGAGATTTACAGGATGGATTGTCTGTGCATTGTCACGACCAAGCAGAGCCATGGCAGATGCCCATCCCACAAATGCTCAGTCGAAACACCTGCCTGGATACCCATTCAGCACTC	332	intronic_antisense	0	0.38402537833355	noncoding
XLOC_010732_TCONS_00019407	26:5164792-5181357(+)	CACACCAGGAAACGCCTTATGGAAACAGCAACAATGCCGCTGAGCCCTGCGCCGTCCCCTGGCTCCCAGCTGCCAGACGGAGGCAATGTCGCAGCTGCCATGGCCCGGATCCATGTGGCTTATTAATAATCAACTTTTATTGCTGCCCGTCTGCAGACAGCCGTGTGTGTGGGACTCAGTCCTTTTGTCCTCAGCATCAGGGTCCTCCATGGCTGCAGCAGGGAGGAGAAAGCCTGGAAGCCGCCCCTATGGACCCACTCTGCTCCTCCAGCTCCTGCATTACATTTGCACAGCTGTCTGCCCGTGCTGGAGCAGGAACGTGCCCCTCCGAAGCAGCGCGGAGATTAATGGGCTGGAAGGAACAGGGCAGCTCTGCATGCCGTCCTCGTCCCAGCACTG…	444	intronic_antisense	10.4307609975786	0.116286403516614	noncoding
XLOC_007365_TCONS_00013254	2:43034558-43042017(+)	GGCGGCGGCAGAACGCGGCGCTGTGTGCCCGCCGCTCCGCTCCGCTCCGTGCCCGCGGCGGAGGCCAGCAGCCGGCGGCTCCCGGCTGGAGCAGCAGGGGAAGGAGCTCCGTTCCCTCGGCTCTCCCTTTCTCCGGATGAAATGCTGTTTGCAGCGGCAGCCGCCCGGCGGGTCTCCCTGCTGGCTTAAAGACGCTGCGTTTTAGATGTCCTTCTGCATCCCTCCGGCGTACGTGAATAAGCGGTTTCAGAGGTTGCATTAGTTGGCAAATTAGAAGTAAAAAAAAACCAAGAAGCTGGAAGAGCTGCTGTTATCAGAAAGGTCAGAACCAATGGACTGTATGGATATAAATATGTTCGAAGGCATCTGCACTTCCCATTACAAGGTAAAGCA	393	divergent	0.0322488359300179	0.242946695699298	noncoding
XLOC_014825_TCONS_00026813	5:15114086-15115711(+)	GGAAAAAAAGCATCAGTTTAATACTGTAACTTCAAAATTACCATCAACACTACTTGAATACGTTGCTATGTAAATAACATCACTTGCATATGCTATTGCTGGTCAAGTTGCTGCTCTGACATCAGTGATTTCCACAGGATTTCCACACGTGTGGTGTGCCTCGGGGCCTTCTCTAACTCAGTGACAACAGCAGAGTCCCAGGGTGCATTTAGCTCAGATCTGCTTTAGATACAGGAGGGCACAGGCCCTGGCCACTACCACCAGGCTTCCCAACCACACATTCTCTCCTTCTATCTTGCTGATGTAGAGAAGGATCTTCCCTATCTTCTTGATCCTTTGCAACCTGTGATGAATGAGCAGCAAGAACATCAAGGAAATTGTGAAACGTCTCCTAAGGAA…	507	convergent	0.031743839765951	0.636434400811206	noncoding
XLOC_002262_TCONS_00004127	1:89838219-89853010(-)	CAGTGGGAGCTGGAGTATAGAAAGTTAAACCCTAGTCCTCTGGCATATCAAGTATCTTCATCTTTGACAAGCAGAGTGACCATGGCATGACCATACCACCTTCAGTTCAATGAGCTTTCAGATGACAGTCCCATGAGTGATAGACTAAAGTGATTAGCTTCGAAGGACTGTTTGCTGACAGTACACAAAGATTATGATGAAGATGAGGGAAAATGTGACATTCATGAGTAACTAAACAATCCTGTGAATCACAGTTGTGTGAGAAGAGGTTGGATGGCTTCCTCACCTTGAAAGTGTCTCTTTCATAGGTGATCATTATATAACCATGAAGCTATCTGAGCAATGTTATCAACATAGGAAATTATTAACTGTTCTTATGTTGGCTTTAATCAGCTTGAT…	871	divergent	0.281944778280211	0.583791374891564	noncoding
XLOC_017993_TCONS_00032584	9:3338034-3340310(+)	GAGATTTTGAGCTTACGGCTTAATGCAAACACCTGGCCAGGACGGAAGTTTGATCCTGCAAGAGCCAAGCAATGCAGCAGCTTCATCTCATTGGGCAGAAGATAAGCACTGCACATGCAGATCTTCCAGATGTCCCAGGACTTGTCCCAGGAATCTTCATATGCCCTCTGAAAGCCAGTTGTAATGGAAAGGCTGCTTCATGTGGTGCATCGAACACGTTTCATTTTGTGGCCCTCAAATTGAGCAAAAAGGGCTGTCAGAGCAAGGCTGCAGGATTCAGGCTCTGACCTTCACACCCTGCTCTCTCCTGTTCTTGCTGGTACTGTGTGCTGAGGGGAGGCTCCTGCAGCACCTGCCCTGGGATAAGGCATCACGGTTTGTTCCTGTCCCTGCCTTCAA…	641	same_strand	0.051405147144762	0.158795435726767	noncoding
XLOC_011480_TCONS_00020662	28:3118032-3118759(-)	CAGTGCTTGTTCCTGGTGTGGTGCATGGCCCCGGTGTCCTGGAATGGCTCACAGGTGCTCTACCACAACGTCATCCGGCCCTGCTTCCTCAAACACCACCGTGCTGTGGACTCAGTGTTCAGCGACCTCAGCACCAAAGCACTGGATGCAGCCTCTGCCATCACCAGAGAAGCCTCTGAGGCCGCCGTGAAGCTGGCACAGGAAGCGAAGAGCAAATGATGCACCGGGACAACGCCGGCCTGAGCCCGGCCCCCGCTCCCCTCGTCTCGGGTTCCCCCCCTCCCCCC	287	same_strand	33.3663797422336	0.435796210820662	coding
XLOC_009060_TCONS_00016346	20:4565479-4599887(+)	GCGAGAGATGAGGCATGCCAGCAACGTGGGTTGTACAGGCAGATAATGTCTACCCAGATGTCCAGAAATCTGGAAACCCCAGTTTTCACTTTGTCTGGTCACCCTGGCCCTCCTTCAATGACTGCAGACAGGACAGCAGCTGTGACCAAGGATAGGCAGGAAGGAAGCAACCTCTGGTGTCGGATGGGGACACAACCAGAGCCTGGACCTTCTGCTGCCATGCTGTGGATTGAGCGTTTCATTCACACAAATGCACATTTCCTGGCAGTGCTGGGGCTGGCCTGGAATCCAGACCTGGTCTGCTCAAGGCAAAAATTCATTTATTGCTCAAGGTGTTGCCTGTCAGAGCATGTCTGAGTCACCACTGAGGATGCAGAACCATCTGATGGGAAATGAGAA…	957	same_strand	0.228551958138591	0.3579959815837	noncoding
XLOC_009867_TCONS_00017856	22:2804407-2822767(-)	CCAAGACTCACGGCTAAAACCACGACCAAACCCCATGGCCAAGCTCCATGGTCAAGACCTATGTCCAAGCTCCACAGTCAAGACTTACGGCCAAGATCTATGGCCAAGACCCATGGTCAAGTCCCATGGCTGAACTCCATGATCAAAACCACGGCCAAGACCTATGGCCAAGACCAACATGAACCCCATGGCCAATACCCATAGCCAAGCCCTGCGGCACGCAGCCCCAGGACACCCGCAGGCCAACCTAAGGTTTTAAAATCAGACTAACTACACAAAGGTTCAGGCTGTTTTACCGAGATCCTGCTGAGCTGTGCCGGTGCGCGGGGTTGCAGTAAACACACACGGTGACTTCGGCACGGTGACAGCGCCGGCTCTCGCTCGCGTGTTCCCCAAAAG…	688	intronic_antisense	0.0719333201971932	0.321774582159476	noncoding
XLOC_002657_TCONS_00004843	1:152942486-152948793(-)	AACACAGGAAGCTAACATCACAGTTGCTGAAGGCAACAAATGGTGCCCTGTGTGAGGCACACTGTGTTTTGATACTCTCTGCGCAACCACGAGACCTGGGGTGATGCCACAGCCCAAGTAACTTACAGTGAGGGGGAGCCTGCAGACGATTGGGGTGATGCCCTGCAGAAGATCATGATGTTGACGATAGTGCTGGCCGGCAAGTAGAACCTGTGTTGCGGTGGGGTCTGGGGGGGACGACAGGAGTCCATGGAGACCCATGCTGATGGCAGTGTTGACTGTGAATCTGAGGTGACGGCAACGGGCTGACCATGGAACATGTTCTTAAGAAGCTGCTGGTGGGAAAACCGAAGCCAACTCCAGAGCAACCGAGGGACAGACGAGGGGACCGAGAACCAC…	578	divergent	0.467203631285928	1.50157365401709	noncoding
XLOC_017919_TCONS_00032446	8:25723944-25729116(-)	TGAGGGGTGTGTGCTATATCTTCTCATAGCAACCATAGGCCACATTTCAGATATGGGGACTGAATGGATCCCATGCAATAGTTTCCATGGTTGCACAGGGTTTGGTGTACCCAGTGACATTAATATTCATGTCCTTAATAAAATAACTTGTACAAAGACAATTCTTCCCTGTTTATTTCCTATCTTAAACAATTATTCTGTAGATGTTCAAATGGATTTAAGATATGAAAGTTACATTAAAACGTACAATTTTTTTTTTAGCATGGACTGAGCCTTTCATACTTAGGTTTACTGGATGGTAGACTACCATAGAAATACTTCCTCCCATATGTACAAGGAAGCTGGACTCAAGTATTGCTCACTTTGGAAAAATGCCCCTGCAAGTTCCTGAATTTCTTT…	1126	same_strand	0.0634294503951365	0.258110537357862	noncoding
XLOC_014855_TCONS_00026867	5:16417706-16418970(+)	TGGCTGCAAAGTGAGTCCAGTTGTCTTTCGGGTTAATTGTCATTATACGGCAGGAGAACATCTCCAGAATGAAACTGGCACTGCTGCTAATGCTGGCCATGCTGGCAGTGTTCTGCCATCCCGCTTCACCTTGTGAACTCCTCCAGAAAGTAATGGAAAGGTTTCTCTTTGGGTCTGTTGATGAGTTTATGGATGCAGTATCTCCATTCATCACAACGCCTGCTATGAATGCAATGGAAATCAGTTTGAAGAAGTGTATGCAGGCTTCCGTCACAGACAAACAGGCCCTTGCATTCCTGATGACTCAGCTATCTGGCAAGTGCTAAAGACAACGCGAATGTGGGCATGTGCTATCGTTGAGGAGCCAGCGAGAAGCCGAAGACCATAGAATGAATGATA…	413	same_strand	0.0262783507954015	59.2264543090871	noncoding
XLOC_015464_TCONS_00027961	5:15528430-15550310(-)	AGTTAACAAGGTTGTGTTGTCTTTCTTCAGTGCTGTTCCATAGCAGTAACGCGAGGCAAAGGAAGTCCACAGCTTCTTCCCTGAACTAGACAGCTACGTGTGATTTAACTTGTGGAATCTTGCTTGGACTCATCCGTATGGGAAATTTGGCCAGAAATTTCCTGTCACAGAAACAGTGGTGATGCTGGAGAACTGCTTGTAAGTCTCTTGGATAATATCGGATGCTGAGACAGAAAGATGTCTTTCCAGATGAAGAGGCTGAGTCCTTTCCAGTGCAAGAGCCCAAGTGCAAGGGCTGCCCAAAATGTTGTGGCCCCAAAGACGAGTCACAGCCTATCCAGTCAGTGTAAAGGAGGTGCCAAATTGCTCATGTTTCAGTGGTGAACAACAATTGCCAAC…	866	same_strand	0.722366626806763	0.573762208741195	noncoding
XLOC_000808_TCONS_00001506	1:87819929-87822310(+)	TAGTGCGTTGTTAAACATTGCAGGCATACTAAACGAAACCATCTCCCCTTGGAATGGGATTGCAGCACTTCCACTTACCAGTCTGGCAACAAGATCAGCAGATGCATGTGATGGCGGTGCTCTTGAGAAGGTCTAAACCAGTCTGGAGAGAGCAGGGAATGGTGAAGCATGGAACCATGTAAGCTTTATACTCTGGTGGGATAGATAGAAAACAACCCAGGGATATTTTCTTCTCCAAGCACATTTGTTTCTGGAGAATTTTACTGTGATGAACTGC	277	same_strand	3.99483346184719	0.133779519045893	noncoding
XLOC_004462_TCONS_00008019	13:1161553-1168954(+)	CCGGGGCAGCCCGGCGCTGTCGAGCCGCGCGGATTTGGTGCTGGAGGTGTCGGACGTGAACGACAACGCGCCGGTGTTCGAGGAGGCCGCCTACAGCGCCTACGTGCCCGAGAACAACGCGGCGGGAGAGCCGGTGCTGCGCGTGAGCGCGCGGGACGCGGACGCGGGCGCCAACGGGCGCGTGAGCTACGCGCTGGCGGGCGGCGGCGCGGGTGCTGTGGCCGGCGGCGGGCGGGGCGGAGGGCGGCGGCGCGGGCGCGGGGCCGTTCGAGGTGGTGCCGCGCTCGGCAGAGGCCGGCTACCTGGTGGCCAAGGTGGTGGCGGTGGACGCGGACGCGGGGC	342	same_strand	0.272168243294888	3.60579082790017	coding
XLOC_008456_TCONS_00015244	2:58870030-58874930(-)	TGCTGTGGGATTGGTGACTTCTGTATCGTGTAACTTGCTTATATTTCTTTTTAAACATTTAGGAACTCTCCAGATCTTTTTTGTTATGTGATTGCTGAAGCATTTTCCTGGCACAGCAGTAATGATTGATGAACACACTTCAGTTATTTCAACAGGAATTCAGCAATTACAGAATGCCTCTCTACATCCTGTGGTCCTCTGGAGCAGCGAAGCAGGAAAAGGTGGATTTCATCTGTTGATGATTCTTCTGTAGTGAGATGAGGAAAGCTTTGATTAG	277	convergent	0.00781494990618641	0.348663194887876	noncoding
XLOC_001628_TCONS_00002965	1:14257760-14263665(-)	GGAAAAGCCAGTATGGAGCACTGATGAACAAAATGAAGTTCACAGCTATTTAGCACTGCCCAGCATGAGAGATATCTCCATAACCACACTAAGTCCTGAAGACAGGCCATGAGCACACACTACACTGCAGAAGGCTGCTCCTCCAACAGGCACTGGGAATGCTGCAGCTTCCTTCTGGTGGCCAGGAGCCCTGGTTTCAGCCAAAGCACAGTGCCAACATCACATCAATGCTGTGGTTGCTGCTGAGCAATGGGAGCTTCCTGGGGCCCTTTATGCGTGTCAGCAGGAGGTGGACAGAGCCCAGACAGATCTACAGCCAACTTGAATTGAGTGGACACACCAGGCTGTGTGACTGGCAGCTTTGTGCATTAGTGGGCATCAGACCTGAGTTCAGCTATT…	480	convergent	0.0186759302678001	0.785294027220525	noncoding
XLOC_013484_TCONS_00024361	4:34087361-34094157(+)	TACAGGTAGCGCAGCGCTGCCTGCTCCTCTGCAGAGGGGTTCCTCAGCACGTGCTGCTCCTTTGAAATGTTGGGGAGTAACGCCATAAGACGGCCCTGTCTTTCGGCTAGCTCTGGGGCAATTTAACTTCAGTGGGATGTGCGCCTTGAAGATGTTTTCCACCTGGACCTGATGGCTCCACACAGTATTGAGGTTGATGCTGACATGCTGGAAAGAGGCGGATGCGGTTCCCTGTCTCACTCACAGGAAGCGCCCATGTGGGAGACACTGCAAGGGCAGCTCTGAGTGACTGAACCCTGAAACAGCCACACCGTGCATCAGGCAACAAGAATCAGACCAGACAGTTCAGACTACACAAAGGTTATTCCACCACAGCTGCTTGCTAGAAGTGAAGAAGAC…	1038	divergent	1.7902247027508	0.790032284575509	noncoding
XLOC_002288_TCONS_00004182	1:94421038-94452633(-)	AAATTCCTCCGCCGCTCGGCGGGGCGCTGGGCAGCTCGCAGTCGAGCGCAGCGACGCGACTCTGATGGCATCCGTGAGCTCTCATAAAACGCTGCGTGTGTCTGGCAGAATGCTGCTTCGCGGGGGCCAGAGGAGACCTGAACAAAGTAGAGCAACATCCAGGCTTGTCATTTTCCAATTGTCCATTCATTCCATCAGGACAGTAGGCCTTCCCCAATGATCAAATTGTAATTTGAAGTCTGTAAAGGTGAAGTGTAAGCCTTTTTGGCTGCAGCTGAGAGCTGCACATTTAAAATACTGAAATGCTCATACAGTTCACAAATTCTCTATTGCTTCTTGGCCTGTGCAATCCTTCAGCTGTCTCCTCAGTAACTCTTATGTTGTCTTCTGTTTCAACAC…	1217	divergent	6.56329785747879	5.10664499839323	noncoding
XLOC_016387_TCONS_00029703	6:14660964-14665226(-)	ACATGTTAGAAAACTGGGCCTCCTGAGAAACACGTCATTGAAAGAAATGTGTGCAAATGAAACATCCCCCTGTCTCAAATCCCAGATGGGAGAACTGAAGCTTGCTTTCGTACCATGTGAAGTGGATAGCAATGCTGCTGAGGTCAATGGGCAAGTTATTAACGCTAAAAAGCATTAATAACAACAAAGCAACATGCTGAAGAACTGGGAAGAAAAGCTGAGAATCGGGAAATAAAGAGGAAGATGGGGCAGTAATGGGGAGGACATTTGTCCTGTATTCCTGTACATACCTTCTCCCAAG	301	same_strand	2.11051229255472	0.84787024542853	noncoding
XLOC_015939_TCONS_00028840	6:4366750-4374080(+)	ACAATACTCCACCTCATCCAACACACCAATTTCATGGCAAAGCAGGATTCTTGCGGAAGCACTGACGAAGGACTGAAGGAAGCAGAGAAAACTGAGAAGAAGAATGCCTGCACTGCCAGAAGTCGGCCTCAAGTCAGTGGGGACTGGAAGAAGTCACAATAAACTGAAAATGACAGGAGCCACCAGCACAAACCAACTGGAGCAGGAAGTTGGAGAGTCACATCACTGATGAGCTTTTCTGCAAGAGTCTTTCAAAACAAACGACATCAGCACAACCAAAAACACTATTCAGAATCATATTTTAGAGGACCGACTGCCTTAAGTAATTTTTCATTCTGCTGTATGCATCTTCTGCTAACTGTTC	364	divergent	0.0793292870106697	3.86463939604876	noncoding
XLOC_016626_TCONS_00030140	7:2207423-2219369(+)	ATCCCCTCTGGTCTAAAAATGTCCCTAAACATCCATGTGATGACTCTGAAAGGATCCTACCACAGAACCAGGCGAACACTTTTTATTGCACTGTTTTTCGAAGACAGAAAACTTCTCCAAAGGTATGGCAGGAGTTGGATGCTGTCTCCCTGTTGCTGAGATCACAGGAAAGAAGGGGGACAGCAGAGTGGATTGATAAGTTGGTCATCTTATTCTGACAACATACATATGAAAGACCATTTCATGGTGCAAAGGACTGCAAGCAATCGGAGACCCTTCCTAATAATCTTGGGTATGGCTGTTGACCTACTCCAAATACGATCTTCTGTCCCTTGCATGAAGCATTGCTGCTAGGAGTTCCAGGCTCCTGGACAGAATGCCTACAGAACATTATTTGAT…	506	divergent	0.572784741559169	0.534448863494198	noncoding
XLOC_001573_TCONS_00002866	1:3818521-3822647(-)	CAGCTAGCTATTGTGGAGGCTGGGTCAGGGAGCAGCCTGTCCTAGTGTTGGCCAGGCTGGGGATGGGTAGAGCATTGAGCCCAGCACATGGGAGTCTTTACTGATTTTTCAGGGAAGTTAAATTGTATTTTAAACTCACCTATTAAGCAAAAACAACAACAAAAAAGTTTAATTTTAGCTCACGCCCCCTCTTTTATTTCCTCAGGATTTTTGCTTCTCACCATTTGTCTTTCAGTCTAATATTTTTCAGTGTCCTCTCATTTATCTCTGTCTATCCTGTTGAAGAAGATGATAGCTTGAAATCTTGAGCCTAAAATTACCTTGCATTGAATGGGTGGTAGATGCTTTATTGTGTTGTTTTTTTTTTTTTTTTTTTTTTAAAGTATGCAGAATGGAAAG…	544	same_strand	6.17692777258254	1.58689452837459	noncoding
XLOC_016762_TCONS_00030395	7:16208875-16209408(+)	TGATGTCAAGGTAGTGAGATCACATTTTGTGACTTTCATGTATGTGTGAATATGTTAAAGGTTTCATTATGCTGTCTCTTACAGTTTACCCAAACTTCTTGGAGCCCTTGTTCTAATAGGACTTAACTCCTTTTTCTTCTGTAAATTATACAGTGGTCTCCTGCATGCTGTGTAAAAGTTGTTATTCAAGGAACTGTTACAGCTCTGCTGCCCGTTACCATGCAATTGGAGTGCAGTTTGAGTTGTCAGCTGCTCTGTGGTTGCTGTTCCTGCCTATCGTATGTCACAGCATTGATTTCCTTGGGATGCTTCTCTTCTACGTTCTCTTTTAAGCACAAGTACCAGTTTGTGATAATCTCAGGCCTTTTCCTTGCTCTGGACGCCTGGCAAAGCTGTTCT…	522	same_strand	0.10443565352414	0.171259852244151	noncoding
XLOC_021848_TCONS_00038463	Z:81478544-81484931(+)	CTTTATCACGATGCATGCCTGCTCCTGCCGTCAGCGCGCTGTCAGATTAGGCCAGCAGAGGCCATTGTACTTTTCCATAATTGCTTGAAATTTCATTGTGCCGTGTGGAGCTGAGTTATCGTGAGCACTGACATCTCCCTCTCTTATCAGTGGAGACTTCACCTGACAGCCGCGAGTTCTCAGATGCGACGGAGAGAGGCTGAGCAGCTACGTCAGCCACTTCCCTCAGGACCCCGGGACGTATCTCACCCACGGACCCCATGGAACGCTGAGCTTTGGATTCCAATCTTCCCAACTGACTGGAATACAGTGGATTAAAAAAAAAAAGTAAGTTAAGGAGAAATAAAAGCCAACAACCCTCATCAAGCACCATCCGCTGCTCCTTGGCACTTCCCCGCA…	684	divergent	1.98579048695904	0.0392964341975071	noncoding
XLOC_014197_TCONS_00025668	4:30328221-30352793(-)	TGCTTCTGTTATACAGTCAACATCAAAATAAAAAAATGTATGTCTGGCTGTAAATGGTGCTCAAGGGTAAACATGCTGAAGTAGACGATGAACTAAATGGATAATAATCTAGGTTGTTTTTGTGGGGATGATGAGTTCAAAGTAATTAGTATGACAGACTTGATTTCTGTTGGCCCTTTCATTTTGTGTTAATTTTTGATGTTTTTGCAGAATGGATGTGACTTTTCATGCCATGGACTTGGTGTCATGGAGCAGCAAGATCCATCACGAAGGAAATGGTTTTTCACCAGTCAAAATGAAGGCCAAGGATCTTTCCGCTCCAAGAGAGGAGAGGAGCAAAGAAGGAGGAGAAGGGGTG	358	intronic_antisense	0.191878869986983	0.149524946544058	noncoding
XLOC_015659_TCONS_00028327	5:36518305-36569995(-)	CAGGAAACGTCAGAAGAAATGACAGTGAACAATTTGTATGGTCTAAGAATCACAAAGCAGAAAAGAAATGCTGTATACTTCGGAGTACACTCTTAAAGCACAAAAAGGAGCTATAAACATTTCCATGAAAATAAAGAGGAGGCATTACTTTTGGAGAGAACTACTGTCACAGTAACCAGACAAAAGCTGAGCAAGCTGACCTGATTTTCCTGCATGTGAAAGGCCTGCCAAAAGTACTTCAGACTGCTTAATTTATTCCTCATGAGAACACAGAAAGAGCTCGAAGTTAAAGGAGAAACTAATAACCGGAACTTGAGAGCTGTGGTAGCCACGAGCCCTCCAACCGGACTGAGCTGGCAGCTCTGCAAGTCGTCCTCATTCCTGGCAACTGATGGAAGA…	575	convergent	2.70213444171239	0.00208737424977812	noncoding
XLOC_002247_TCONS_00004101	1:86182976-86185111(-)	CTTTGTAGCCTATAGTCCGTTTCAGCAACTTCAGAGCTAAAGAAACGGTTGACTGCTTTGCTGAATCAAGTTCCAAAATCACATAGGACATCCCTACCTCGGGAAAGTGTGGTATAATAAGACTTCTGCTAGGTGACAGTTGGCAGCAGAGGGGCAGACTGACAAAATGGCATCTGGCATGAAAGTGCATATGAAGTAAAGGTGTGGAACTGAATTCCTCCATGAAGAAAAAACTGCACCCACTGACATTCATTGATGTTTGCTGAACTCGGATGGAGGCCAAACAGTGGGGCAGATGTTTACAAGTGCAGTATGCAGGCTTTTGTTCATTGCT	334	same_strand	0	0.143164070735105	noncoding
XLOC_004839_TCONS_00008707	13:14516597-14532366(-)	AGTACCTCCTCCCCAGCTGTATGTGCCCATTATGGCTTTCTAACAGCACAGCAGAGAACACATGAAAGTGCTTACTCGCCTTCATTTCTTCAGCTATTGAAGTGCTCAGATGGAGAACTGTGCCCTCCCAGCAAAAAATGACCTGAGTGTCACGAGGCAACTCATGCTTTTCCATGACCCACGTCCCTCACTCCCTCTTGGACTTCAGCACACCTCAGGGAGCTGCAGGCCTGGCCTGTTGGGCAATAGGACTGTGAACCAATGCTGGTGGGATTCCTGCATTGGGCAACAGAGGCATTAATCCAACAGTTGGGATGTGTGGTTGTGAAAGAACCGAGCCAGGCCCTTAGCACACACCAACAGAAGGATATGGAACAACCGCGGAGTTGCACAGAGCTG…	1381	divergent	1.71714569260882	0.830994781781278	noncoding
XLOC_021961_TCONS_00038682	Z:12519055-12559518(-)	TTTTTAGATGTAGAGGCAAGCAATTTTTTCCACTGTAGGGCTGAACTGGGACCGATCTCACTGCCACCAACAGGGCTTACTTTTGTGCCATGGCCTTTGCAGTCTTATGGATTCATTTCACACTGTTTGCTACTCCTCAGTTGCAGCAAGGAGCCTCCTGCCACCATCCCCACCAGCAGGTAGCACAGAAGTGCCCTGCCCTGCTTTCTCCCAGTGAGAAGGGAGATAGGGAGATGTGAGAAGACAACTCCCTTTCTGTTCACACATTTATTCACAGCTACTGTTACCACAGACATCTTCATTTCTCATCTTATGAGATAAAACACAAAACAAATCACAGTGACTTGCTGTGTAAACCTGGGATTTTTCCATGCTTGTTTTTGGCCTGCTGTTACCCAG…	880	divergent	5.01181772152163	0.0656421660258499	noncoding
XLOC_022227_TCONS_00039182	Z:52975348-52983826(-)	GGAGAATGAAGATGTGTTAGTCCTACAGCAAGCGTGCAGTCACACAATGCAATTTTCATTCTTCGGACTTGGATATAAAACTGTCTGACCCCATGTGGTGAGGGCAAGGCTGCCTTGTGCCATCCTGTTTCACTGGGCTGAAATCACCGGATGAGCTGCTTCTTTTTTTCCTAATGTTGTAGCTGTGAGGGCACAAGATCATTTGCAGTGGATGTGTGTATGTGACAATGGCAACAACTCTGTTAATACCTTATTCCATTTGAGAAGAAAAGAAACAAGGACAAAAATCAGAAGTCTCTGAAGAGTTTAAGAAGAGGG	318	divergent	0	0.336242351350052	noncoding
XLOC_005158_TCONS_00009297	14:1829817-1872553(-)	GTGAACATTTACTCTGTGTTCTTTAACAGATGAGAAAGCTTCACGGCTGTGAGTAACTTGAAAGAGACACCCGTGGGTTGCTGACCTCTGTCAGTGATGGTGTCTGCGGAGATTGCAGCTGCTATTTATCTGCCTGCACACAGATCACTTCACAGTTCTCCCAGACAGTTTTCAACCACGCATAGTGGGAGCTGTCCTATTTTCCTTGTTGTTGTCCTCATCCTGTGTATGGGAACTGTTGAATCATGGCCTGAACCTCTGATTGACCACCTGAGGCGAGTGCTGAGTCAGTCGCAGGGGCACAGGTGAAGGCAATTTCACCTGAGTGACCGGAAGGGGTGGATCCTGGCTGCACCCCTCCTAGGCCCCATTTAAGGGCTGACTCCCAAGGAGGATGGG…	1740	convergent	0.767146878976848	0.0697140543870397	noncoding
XLOC_014084_TCONS_00025478	4:13812701-13835550(-)	TGCTGAGCCGGGAGCGGAACGTACTGCTGTGCGTGAGGGGCGGCCGGAGCCCGCGCCGCGCCCTTCCCCGCCCTGCCGGCCCCGGAGTGACGGGTATCCACGCCGCCCCTCGGCGGGACGCCTTTCTCTGGCTGCGACGGCCGAAACCGCAGGCAGAGCCGAAGCTCTGTGATCGGTGCCTTCGGGGTCCGCCATTTAAATAAAGTACCTGAGGCAATTGTAAAGGGAAATCAAGATCCCCTCTTTGTGTCTCTTGATCTTCACTGGACTAGAAGAACCTGTCATTCGGAAATCTGGAGTGGAAAGTGACCTGTTTTGTTTGTGGAAGCTCTGGAATCCCACAGGAGAAGGATCGCTCAGCACCATGGCCATTTGCCAAGTACAACTTGTTCTGAAACA…	450	divergent	0.230118134018802	0.258624482551797	noncoding
XLOC_001304_TCONS_00002418	1:170036999-170067387(+)	AGAGGGCAAGACACACATTGTATGCAAACAGGAAAATAATTTCTTCTGGGATCTGCTAATATACGGACAAAGGAGAGAAGCATGTCATCTGCTGTACAAGCCAAGGCAAACCCAGCTTCGTTCCATGCATCAGAGGGTTGAATCAGAAAGAAAAGGATTAAAGTTGCTCAAGGAGTTAGAAAAAGAAAGAACAAACTGCCTGAAATCCAGCACTATTCATGTATGCAGCATGGATTGTTTTAAAATGCTGTTTTTCTTCAAACATCACTTTCATAAGGCCAATTCTAAATGGATTGAGATGACACTAAGAGGTTTGGCATCAGAGCATAAAACTGGAAGAGATTTCCTGGGCTGTTGTGTTCCATGTCCTAGTCAGTTATATCAAAGAGTAACCCTTTC…	610	same_strand	4.39432072755405	0.0516643213648507	noncoding
XLOC_007434_TCONS_00013385	2:51181009-51273312(+)	AGGAGAGACAATAATGTGTTTACAAATGATTGCAACTCACACAGGGAAGAGAAACCACTGCTCATGCCATATGTGTTTCAGAACGAGCTGCTGAATACCAGGGAGGAAGCCCCAGATGACCAATCCTGTTGGTATCAAGGTGGGTGAAAAATCTATGGCTAAAGTTGGAGCAGCATTTAACATTTACAGGTACAGCTGGATGTCTCAATGTTTGTGGGAAGCCTGCTGCATGTCACCATCTGGAAACAGAAACAGGAGGTGAGGCTGGAATTGCAGTAGGACATCTGAATCAGAAAAGGGAGGTGAAAGTCAGGAGAGGCCACATATTTCTTGATCAGCCCATGAAAATCAAGGAAAACTAAAAGATGTGAGTGTGCTGTGAAGAAGCCACTTGCAGCG…	1983	intronic_antisense	0.886454903599537	0.0327511266899844	noncoding
XLOC_010073_TCONS_00018218	23:2181812-2182359(-)	CCCCCATGCCCTCTATGGGGTCACCCCACTGCCTTCCTTCCCTCCCCCCCCCCAGGCATGGGCTGCTTCTGGGGAGTGGAGCGGCTCTTCTGGGAGATGCCGGGAGTCTTCTCCACCCAGGTGGGGTACGCGGGGGGCTTCACCCCCAATCCCACCTATGAGGAAGTGCGCTCAGGGCGGACGGGGCACGCTGAGGTGGTGCGGGTGGTGTTTGACCCCCATAAGATCAGCTATGAGGAACTGCTGAGGGCCTTCTGGGAGAACCACGACCCCACACAGGGTATGGGGAGAGGGATGGGGTGGGATAGAATGGGGATGGGGGTGGGGATGGGATTGGGATGGGAGTGGGATGGGA	355	divergent	0.697934699149175	0.0423548547302418	coding
XLOC_000959_TCONS_00001808	1:108951428-108952776(+)	CACGTTTATTCCGTCTGAAGACTCAGTTTTCACTCTTCTTGTTGCTGCTGCAGCAAATGTGGGAGTGTTTGAGACACAGTTCAGCTCCTGGAGGAGCGTGACTCTCCTGTTATTGAGGCACACGCAAAGAGCCAGGAGTGAACGATCCGCAGAGCCTGTGGTAATGAGGTGCTGGTGGCACCATTACGTCCCAAACAGAGAGAGAGGTGCGGCCCAGGCTGTATTTCAGAACGTTGTGTAATGCTGTGAGAGCCGAATGCCGCCTTTGCAATACCGGCGCACGTGGAAGTTTGCAATAAAGCAGCAGCTGCTTGCTTCAGCCGTGCTTGTTACAAGGCTGTAGGCTAACAAATGCAAAGTCTCACGGGAGGTTGTTTTACC	381	same_strand	3.05038965758996	4.78395711030119	noncoding
XLOC_014779_TCONS_00026735	5:10910473-10913987(+)	CGCAGGGGGAACCGGATTCTCTCCTGCAAAGCGACATAAATCCAGCGAAAACCCATTAAACCACCACCGCCGCCACCAAGCAACGCAGCACTACACACCACAGCAAACAACAGTGAAGGCGATGGTTACTGCTGTCAATCTTGGCAATCAATGTGAGCGGCCATGTCGAAAACAGAAGAAAGACGATAAGCACATCCTCGAAGGTAGCATCCTCCTTCGCACAACTTCTTAAGTACGAGGCGGCAACGGGACAAGAGATAAGGAAGGCGTCAGAACAGTTAGCCGCCCACCCAGATCCGAACCAGAGAAGCATCCCTCCGCGCTCCCGAAATCCCCGCGCAGGGGCTGCCACTCGGCTGGGGCAGTGCACCGCAGGGATGCGCCCGCGTTCCCAGGCGG…	620	same_strand	2.19128500649355	0.798312524571332	noncoding
XLOC_017872_TCONS_00032361	8:22843899-22844631(-)	GCCCCTCGTTCGTGAGTACAGAAAGGCGAACGGTAGCGAGGTGAGCAGGCTTGAAGCAGGAAAACGCTGTGCTCGGGCTACCAGCTGTCCCCGGCCACGAAACGAGGGGAAAAAGAAAGCATGTTTAAGGGCCTCAGTACGACAGTTCCCTGTCAGAAGCAATAGTGCAGGCAGTATTGTTAACAGAAGTATGAATTATAATTTCCCCCCGAGATAACCCCGGAGATATGTGTGTGTATATGTGCCACCCGTACGTTCAAGTCCAGTTGCTTTTCTGCATGAAAATGAAATAATGTGCAGCACTTCGAATTTGGTGTCAGGCGGCTTCAATAAGACCAATTCCGTGACTAATCAGTGCCCCAGATCTCCGCGTTTGGTGGTGTTGGCTGTGCAGATGTA…	554	divergent	3.07122549484704	19.7369017885955	noncoding
XLOC_016013_TCONS_00029005	6:11589451-11590677(+)	GTTTGAGAGTCGCTCGGACCGGCACGGGGCCTCCGCCCGAGACCGAGCACGATCCCGGGGTGGCCTCGGCCACTGCGGAGTGTTTTGCGGGTGCTCTCACCCATCCCGTTTCCAGCGGTGGGAGCGAGCAGGAAAGACAGACCGGCCAGGCGGTGGAGTCTCTCTTCGAGGGAGAGAACGGGAACGTATCGAGCTCCACCTAGGGGTGAATGAAGAACCAGCGGAGCGTTTGTGCGTGAGGCTGAAGAGGCAGCTGGAAATGGTGCCCACAGCTGTGAGGCTAGTTCTCATGGTAGGCTCCAGGAGTTTCCTGCAATGTGTCAAAGGTAAGATCTTCTGACACAGGTGATGAAGGAGGCATTGAGGAGAGGGGCTGCTGGAGCTCCCTATTGCAGAAGA…	717	divergent	0.477046219775976	0.761563793260035	coding
XLOC_011508_TCONS_00020711	28:3869959-3875115(-)	CGTGCCCAGCACCGCTCAGCAGCTCCCAGGACCCCGCAGTGGGCGGTTTGGGGGTGCGCAGCCCCCGGGAGGGGTGGCCGGACCCCCAGGGCCCCATCCCCTGCCATAGGGCCACCATCGAAGGAACAGCCGTATGGGCGCGGCGGTTTTGTTTGCGCCTTCGGAAAGGGGAAGCGGTGAAGTGGTGCAGCCCGAGGCCCCCGCGAGCCACCCGGCGGTGTGGATCTTCCTTCCTCAATGAGGGGCTGCTGCTCGCGGTGCACCTGCAGGATCCGGGCTGCGGGGAGCGGCTGTGCTGTGCGGGGACACTGCTGGAGATGCCCGCGGCCCTCAGGGGTCTGACTGCAAGCCGTGCTTACGGGAGCTCGCTGACCGCAGTCCCTCTGCTTTGGAGTACCA…	421	same_strand	0.705061110860601	1.24983524151757	noncoding
XLOC_000820_TCONS_00001535	1:88383391-88389742(+)	CTTTCTTTTGGCTAAAAATGCTCAACAAACAGCTGTGCAGTATTATATCCTCTTCTCTGTGTTCTGAATCTAGATAGAGTCATGCCTCCTTATCATATAATCTTCAGCACTGGACAGGGAGAAGTCTACAGGCATTTAGAAGAAATGGAAAGAAGGAATACCCCTGAGGTGGAGGTCATCCCTGCTAGATCACATTTGCCTGCTCTGATTCACTCTCAGGAGGAGCACTGCAAAGAGAAGGTACCTCTTCATACAGATCTTGCTGGATACAACTGGATCAATTGAACTTATGTGAGAGAGAGGTACAAAGGAAGTAAATGCAGATACCCAGCCAAAGCCAAAGGAACTAAAGCTCACTGTATCATTAGGAGGATGAATCCCTCCTGTTGCTTTATTTCT…	656	same_strand	0.00912434636437986	0.313854024478437	noncoding
XLOC_022281_TCONS_00039278	Z:62447909-62468054(-)	CAGATAGAAAAGGAGCAAATGTTGAAAATATTGCCAGTGTTTCTCCACTTACCCCTACAAAGCCATAAGAGGTTGCCAAGGACACCTTGGATGGGCTCTGCCAGCACACAGCTCTTTGCTCTTTCCTTGGCGGTGTGTGACACGACTGAGGGGTGACCCAGCAGCAGCAGTGAGGAGAGCACCCTTGCCACCTGTTTGGGCCTTTGTGTGGACACACTGGGAAGACTAGGAATTGCTCAACCACCGTGGAGCCTGGAACACGAGTGCTCTCCAGTACCCTGTGAAGTTGCACTGCAGCTATCATGAGAAATGAAACAATGCTCTTCATCCTGGTTCCTGGAAAAAGACAGAAATATGGTATTTCACCAGAAAAGTCTGTCCAAGTAGGAACTGCAAGGC…	617	same_strand	2.18939265770157	0.0178695223230761	noncoding
XLOC_021853_TCONS_00038470	Z:140118-140654(-)	TCGTTTTTTTTCCTGTTTCATTTTTTACTCTTTTTTTTTTTTTTTTTACTATTTTACTTTTTATTACTTTCGCTTGTCACCGCTGCTATTATTTCTCGTCTTATGATGTTTACTTCTGGCTTTGTTTTTGATGCCTTTCCCCCTATTCGGGTGACCCCGGAGCAGAGCCCGGGGCGCCGGGCGCAGCGCCGTGCGGCGGTGTGGCACAATGGGGCGCTTCGGGCAGAGGATTTCATTTCCTGATTTTTTTCCTTTTTTTTTTTTTTAATTATATTTTTTCCCTTTTTTTGTTTTTTTTTTTTTCTTTTTTCCCTTGGAATATTATGAACATAATTGTGGCCGTTTAAGAACGACCGACCCCGAGGTGCGGCCGACCCGACCTGCGCGGGGCGCGCATGC…	436	same_strand	0.0483201119859671	1.51274363470175	noncoding
XLOC_021598_TCONS_00037989	Z:39659934-39662464(+)	CAAGCGGCCAGAGCAGGACTTAAAAGGAGTTTGCTTACATCCCTCCTCATAGCTGTGCTCATACCTTTTCTCTGAAACCACGTAAAATATTTTATGTGCTAGTTTCAGAGCTGTTAGAAACTTGTTAATGTCCTTTGGATAGAGGCTCTTTGGGAAGAAGAGGCTTAATCTACCATGCTGTCACCATTCCATTGGTTTAACACATTGAGAACATCCAGCAAGAAGCTGGATATGGACTACGCGATGGAACTCATAACAAAACAACCAGAAGAGTCTGCACTTCTGAAGCATATCCAGCTTACAGCTAATAATAATGTAAACTAACACAGTTTTCTCTTCTCTTGTAATCAACATGGGAGCTGAGCACTTAATTAAAATTGCTGTGTATAGGA	392	convergent	0.486967217502384	0	noncoding
XLOC_011427_TCONS_00020568	28:1523164-1547413(-)	GGTGGTGCGGGACGTGGTGCACTCTTCGCAGTCTCCTCCCTGATCTGTGTCCCTGTGTGCCAGAAGCATCGCTCAGTGAGACTTAAACAAGAAATACCTTGTGCTACACTGCCACTTGTGCACCCTTGTTTGACTGATGCTTGATCCTGTCTGCTGGGAAGGCTGGCTGAATGGAGGCAGACCCATCTCCTCTTTCTCTCCTCTGGAACGTGCTTTCAGTCTGCTGCTGCAGTGCAGATTTGCAGCTGGGTTCTGCTCAGGGTGTGTGGCTGCTCGGCCTCACTGCTGCTTTCCTGCACTGGATGCGTGCACCTCCAGGAGTGTTGGTTCTTCTGCATCTCAGGGAAGGAGACTCATCCTCATCTGCGCCCTTTTCAGCTGTGAAGGAAGTGTTGGTGC…	788	divergent	0.507576473176417	0.0978503145484002	noncoding
XLOC_007436_TCONS_00013391	2:51632396-51637831(+)	CATGCATGAGATCACAGCGTTTTACCACACAACATACAGAATGCCCCACACAAGCATTACTTTGAGAAGATGACATTTTAATGACATTCCACATGGTGAAAATCTGTCTTGTCTCCTTAAATATCCTGATCTCCTAAATGATGACTCCTGTGGCAGCAGAGAGTGATGCCATGGTGCAACTGGAGATACACAAAGGCAACACAGCAAAACGAGGACTGCCATTCCATTACACCATTTGGCCTGCAAGGCAGTGACCTCAGTTGGCCGATACCCCAGGAGGCCATGTCTCATCACTGGATCGCTGTGCTGGTATGAAAGGTCAAAACTGTGCGCTGGCCTCCCACTGCTCCACTCTCTGAGGAAACAAATCCAAGTGGTGCTTGGGATGAGGGGGCCAAC…	981	same_strand	1.95349194768669	0.0339219656694983	noncoding
XLOC_013513_TCONS_00024423	4:38431527-38432735(+)	CCCGCCGGCGGTCCCCGGTGCGGGCTGCGGGCTCAGCCCCGGGCACGCGGCCTCGCGGTGCGTGATCGATGCGTGCCCGCCGCCGCCGGGGGCCCCGAGGCCGTGCGGCTCCGCTTGCCTTCCTCTCGGGGCAGCCTTTGTATTGCCGGCTGCGCCCCGGGCTCGTCCCTTCCCCGCCGAAGGGAGGACGCGGAGCGGCTCCCGGTCTCCTCCCGCCGTGCCCCAGCCCGGGGCGAGGCTTCTCGCTCAGGTTCGCGCTCCCTTCGCTCGGATCTGTTGACATAAAGCCCGCTTTTCGGTGCCTCGGGAGAAGATGAAGTTGGTGCGCTCGCTCCCGTGAGGATGCGGCAGGCCAGGCCGGCCGGCCGCTCGGCGTCGCCGGGGACGCGCCCCGCGTGG…	426	same_strand	0.502375878845166	0.0591147117468574	noncoding
[truncated: 1,600 more rows]
