# Supplementary material for: Long noncoding RNA repertoire in chicken liver and adipose tissue
Source: Genet Sel Evol. 2017 Jan 10;49:6. doi: 10.1186/s12711-016-0275-0 (PMC5225574; doi:10.1186/s12711-016-0275-0)
Supplement: Supplementary file 3 — Additional file 3: Table S2. Enriched biological process GO terms of the liver- or adipose-specific subsets for protein-coding genes and long noncoding genes. The enrichment was performed using DAVID software [41, 42], and the GO terms were considered enriched according to the DAVID thresholds used by default. [file 12711_2016_275_MOESM3_ESM.xlsx]

## Sheet: Feuil1
Coding	Clusters	GO-terms which represent the cluster	Genes
Liver	Development	GO:0031016 : pancreas development (pval=1x10-4)	ONECUT2, HNF1A, PDX1, NKX6-2, IHH, SHH
	Stimuli, Wounding & Coagulation	GO:0009611 : response to wounding (pval=6x10-4)	MASP2, C8B, C6, HNF4A, F9, KNG1, EREG, PROZ, SERPINA10, CHST4, F13B, AHSG, IGFBP1, C8A, PROK2, SHH, TM4SF4, FGG, GATM
		GO:0032101 : regulation of response to external stimulus (pval=2x10-3)	CPB2, KNG1, HRG, GHSR, TSPAN8, ACE2, AHSG, DRD3, TMPRSS6
		GO:0010033 : response to organic substance (pval=6x10-4)	NR1H4, CREB3L3, APOB, HNF4A, GHRHR, CA9, GYS2, GHSR, ATP7B, TSHB, HNF1A, ESR2, REN, AHSG, IGFBP1, DRD3, IHH, GRM2, SHH, ADCY1, GATM, AGXT, TAT
	Ion activity	GO:0006811 : ion transport (pval=2x10-4)	SLC13A2, SCN4A, GABRA3, TRPM5, TRPC5, SLCO1A2, TRPA1, SLC22A18, SLC4A9, CLCN2, SLC5A9, CHRNA2, ATP7B, TRPM1, SLC13A5, SLC4A10, SLC26A1, SLC5A11, SLC38A11, PDZK1, SLC17A8, SCN5A, KCNIP4, GLRA4, SLC30A10
	Lipid metabolism	GO:0008202 : steroid metabolic process (pval=6x10-4)	NR1H4, APOB, HSD3B7, APOA4, FGF23, NR0B2, ANGPTL3, HNF1A, GC, SHH, CYP7A1
		GO:0055088 : lipid homeostasis (pval=8x10-5)	APOB, HNF4A, APOA4, ANGPTL3, ABCG5, MTTP, ABCG8
Adipose	Morphogenesis & Development	GO:0001501 : skeletal system development (pval=2x10-9)	CYP24A1, COL11A1, PTHLH, TBX15, FGF9, KAZALD1, HOXB6, PRRX1, HOXB1, MSX2, TBX4, HOXD9, HOXD10, GSC, ACAN, EN1, OSR2, PRRX2, SOST, HOXD4, SIX2, HOXB9, HOXD8, DLK1, OSTN
		GO:0050877 : neurological system process (pval=6x10-4)	COL11A1, MYO3B, KCNQ2, RIMS1, SLC26A4, CBLN1, KCNA1, SCNN1A, GABRR2, EYA4, TACR1, KCNC4, RPE65, KCNQ4, SFRP5, GJA8, NPY, NDP, OPRL1, HOXD10, MTNR1B, SCN1A, SNCA, GABRR1, SCN2B, PDE1C, SYN2, HTR6, ADORA1, CLDN19, TMC1, MAP1A, NLGN1, GRIK1, IGDCC3, BDNF, GRIN2A, GNAT3
		GO:0030182 : neuron differentiation (pval=9x10-5)	ANOS1, RTN4R, NTN1, DCX, STMN2, RPE65, HOXD9, HOXD10, MAP1B, DCLK1, EPHA7, ROBO3, LMX1A, EN1, LINGO1, EMX2, BDNF, SLITRK1, ADGRB1, SS18L1, CCK
		GO:0048598 : embryonic morphogenesis (pval=5x10-7)	COL11A1, EYA2, TBX15, FGF9, HOXB6, TBX18, PRRX1, KCNQ4, HOXB1, MSX2, TBX4, HOXD9, HOXD10, GSC, FBN2, EN1, OSR2, PRRX2, HOXD4, SIX2, FOXL2
	Ion activity	GO:0006811 : ion transport (pval=2x10-4)	ANO2, KCNQ2, PKD2L2, KCNK2, SLC26A4, SLC8A3, KCNT1, KCNA1, SCNN1A, GABRR2, SLC9A2, KCNC4, KCNQ4, TRPM6, NPY, GRIA3, KCNA5, ANO3, SCN1A, GABRR1, SCN2B, STEAP2, KCNV1, KCNG4, GRIK1, UCP3, ANO6, GRIN2A, KCNK12
LNC	Clusters	GO-terms	Genes
Liver	Ion activity	GO:0006811 : ion transport (pval=3x10-2)	ATP2B1, CLCN7, OCA2, SLC1A1, ATP7B, SLC10A2, ANO1, SLC38A2, SLC38A4, KCNMB1, SLC25A4, ANKH, ATP1A1, GRID1, KCTD16, SLC5A3
	Hormone activity	GO:0051046 : regulation of secretion (pval=3x10-2)	CD38, CPT1A, INHBA, LIF, IL10, NTRK2, GRM7
	Phosphorylation	GO:0007243 : protein kinase cascade (pval=3x10-2)	DAPK2, FGFR3, ERC1, SRPK2, IL10, STAT4, IRS1, ROR2, TLR5, MAP3K5
		GO:0042325 : regulation of phosphorylation (pval=2x10-2)	INHBA, LIF, VAV3, SPRY2, PDGFC, PARD3, IRS1, PRKCE, DRD1, RELN, MAP3K5, PDGFA
	Transcription regulation	GO:0045935 : positive regulation of nucleic acid metabolic process (pval=3x10-2)	GLI3, GLIS3, KLF12, ONECUT2, INHBA, LIF, IL10, PDGFC, FOXO1, THRB, TBL1XR1, MED14, DRD1, PDGFA
Adipose	Morphogenesis & Development	GO:0048568 : embryonic organ development (pval=7x10-5)	PAX2, FGF9, GLI3, SPRY2, MYC, T, ZFPM2, SIX2, FOXG1, ALDH1A3
		GO:0001568 : blood vessel development (pval=2x10-4)	SEMA3C, FGF9, C1GALT1, ZMIZ1, LAMA4, CDH13, FOXO1, T, ROBO1, ZFPM2, AGTR2
	Cell migration & Adhesion	GO:0007155 : cell adhesion (pval=5x10-3)	CNTN1, ROCK1, NRCAM, GMDS, LAMA4, CD93, PSTPIP1, CDH13, EGFR, MSN, SDC3, PCDH19, ROBO1, FLRT2, THBS2, EGFL6
		GO:0016477 : cell migration (pval=8x10-3)	FUT8, ROCK1, SEMA3C, NRCAM, CAV2, CDH13, LYST, MSN, ROBO1
	Transcription regulation	GO:0006355 : regulation of transcription, DNA-dependent (pval=7x10-3)	SNAI2, HSF2, PAX2, ZFHX4, RAB18, PRPF6, RBBP8, EBF3, ZMIZ1, STAT1, TRIM24, MYC, NAB1, AEBP2, TLE3, MEIS1, SAP18, FOXO1, CARHSP1, EN1, EBF1, T, ZFPM2, IRX2, SIX2, FOXG1, MED14, KCNH7, HDAC2, EBF2
