# Supplementary material for: Long noncoding RNA repertoire in chicken liver and adipose tissue
Source: Genet Sel Evol. 2017 Jan 10;49:6. doi: 10.1186/s12711-016-0275-0 (PMC5225574; doi:10.1186/s12711-016-0275-0)
Supplement: Supplementary file 4 — Additional file 4: Table S3. Four subsets of adipose- and liver-specific genes for long noncoding and protein-coding genes. [file 12711_2016_275_MOESM4_ESM.xlsx]

## Sheet: LiverSpecificCODING
coding_ID
ENSGALG00000008570
ENSGALG00000009514
ENSGALG00000010018
ENSGALG00000010200
ENSGALG00000011582
ENSGALG00000011594
ENSGALG00000012236
ENSGALG00000012483
ENSGALG00000012754
ENSGALG00000019277
ENSGALG00000013265
ENSGALG00000027791
ENSGALG00000014252
ENSGALG00000022964
ENSGALG00000015117
ENSGALG00000019232
ENSGALG00000015389
ENSGALG00000016128
ENSGALG00000029168
ENSGALG00000016554
ENSGALG00000016899
ENSGALG00000016934
ENSGALG00000016987
ENSGALG00000017016
ENSGALG00000017184
ENSGALG00000028629
ENSGALG00000017341
ENSGALG00000029006
ENSGALG00000008635
ENSGALG00000008776
ENSGALG00000010152
ENSGALG00000028360
ENSGALG00000011633
ENSGALG00000011838
ENSGALG00000012557
ENSGALG00000012894
ENSGALG00000019290
ENSGALG00000013164
ENSGALG00000028130
ENSGALG00000011926
ENSGALG00000022962
ENSGALG00000014764
ENSGALG00000014766
ENSGALG00000015134
ENSGALG00000015244
ENSGALG00000015358
ENSGALG00000015492
ENSGALG00000015519
ENSGALG00000015936
ENSGALG00000027960
ENSGALG00000016722
ENSGALG00000016750
ENSGALG00000016832
ENSGALG00000016985
ENSGALG00000017021
ENSGALG00000017023
ENSGALG00000022726
ENSGALG00000017197
ENSGALG00000027166
ENSGALG00000002522
ENSGALG00000001325
ENSGALG00000003849
ENSGALG00000004545
ENSGALG00000023435
ENSGALG00000021875
ENSGALG00000007022
ENSGALG00000001320
ENSGALG00000007335
ENSGALG00000006175
ENSGALG00000000893
ENSGALG00000000901
ENSGALG00000001065
ENSGALG00000027276
ENSGALG00000002766
ENSGALG00000003425
ENSGALG00000000526
ENSGALG00000001697
ENSGALG00000003839
ENSGALG00000007596
ENSGALG00000026267
ENSGALG00000006306
ENSGALG00000006768
ENSGALG00000007152
ENSGALG00000007168
ENSGALG00000007785
ENSGALG00000001045
ENSGALG00000007099
ENSGALG00000000917
ENSGALG00000002184
ENSGALG00000003134
ENSGALG00000018998
ENSGALG00000003285
ENSGALG00000003761
ENSGALG00000004358
ENSGALG00000004632
ENSGALG00000005933
ENSGALG00000000044
ENSGALG00000002006
ENSGALG00000002200
ENSGALG00000003462
ENSGALG00000021286
ENSGALG00000004449
ENSGALG00000005087
ENSGALG00000005411
ENSGALG00000005572
ENSGALG00000028599
ENSGALG00000002051
ENSGALG00000018875
ENSGALG00000004540
ENSGALG00000004598
ENSGALG00000005122
ENSGALG00000007720
ENSGALG00000007781
ENSGALG00000005062
ENSGALG00000006968
ENSGALG00000005099
ENSGALG00000001124
ENSGALG00000008973
ENSGALG00000004502
ENSGALG00000007791
ENSGALG00000028214
ENSGALG00000001311
ENSGALG00000008462
ENSGALG00000024428
ENSGALG00000007770
ENSGALG00000023265
ENSGALG00000027569
ENSGALG00000001785
ENSGALG00000003647
ENSGALG00000026392
ENSGALG00000005362
ENSGALG00000005445
ENSGALG00000005995
ENSGALG00000002367
ENSGALG00000005928
ENSGALG00000005212
ENSGALG00000028194
ENSGALG00000006018
ENSGALG00000006112
ENSGALG00000010906
ENSGALG00000012433
ENSGALG00000012437
ENSGALG00000012660
ENSGALG00000012666
ENSGALG00000012668
ENSGALG00000012748
ENSGALG00000012770
ENSGALG00000014502
ENSGALG00000013105
ENSGALG00000023084
ENSGALG00000015498
ENSGALG00000015520
ENSGALG00000022801
ENSGALG00000015658
ENSGALG00000015670
ENSGALG00000028939
ENSGALG00000026155
ENSGALG00000006379
ENSGALG00000023271
ENSGALG00000019651
ENSGALG00000011808
ENSGALG00000012286
ENSGALG00000012657
ENSGALG00000012773
ENSGALG00000017691
ENSGALG00000026637
ENSGALG00000015432
ENSGALG00000015632
ENSGALG00000006662
ENSGALG00000003537
ENSGALG00000003842
ENSGALG00000004285
ENSGALG00000005348
ENSGALG00000021666
ENSGALG00000023906
ENSGALG00000021615
ENSGALG00000003016
ENSGALG00000004703
ENSGALG00000000014
ENSGALG00000000120
ENSGALG00000024085
ENSGALG00000018503
ENSGALG00000003838
ENSGALG00000000887
ENSGALG00000004141
ENSGALG00000024296
ENSGALG00000027790
ENSGALG00000027974
ENSGALG00000021375
ENSGALG00000024170
ENSGALG00000006812
ENSGALG00000007109
ENSGALG00000027138
ENSGALG00000028764
ENSGALG00000000443
ENSGALG00000023959
ENSGALG00000002511
ENSGALG00000002550
ENSGALG00000000545
ENSGALG00000001431
ENSGALG00000023924
ENSGALG00000002675
ENSGALG00000023760
ENSGALG00000000293
ENSGALG00000000371
ENSGALG00000026333
ENSGALG00000026420
ENSGALG00000000252
ENSGALG00000026384
ENSGALG00000029015
ENSGALG00000001592
ENSGALG00000001252
ENSGALG00000009100
ENSGALG00000026727
ENSGALG00000009958
ENSGALG00000010288
ENSGALG00000028886
ENSGALG00000004293
ENSGALG00000013969
ENSGALG00000014950
ENSGALG00000015237
ENSGALG00000016263
ENSGALG00000016662
ENSGALG00000019845
ENSGALG00000016679
ENSGALG00000022812
ENSGALG00000017392
ENSGALG00000023717
ENSGALG00000009955
ENSGALG00000010691
ENSGALG00000011273
ENSGALG00000011287
ENSGALG00000013751
ENSGALG00000013756
ENSGALG00000015845
ENSGALG00000016300
ENSGALG00000016491
ENSGALG00000019862
ENSGALG00000016565
ENSGALG00000016626
ENSGALG00000019848
ENSGALG00000019843
ENSGALG00000004936
ENSGALG00000006513
ENSGALG00000007269
ENSGALG00000007466
ENSGALG00000007972
ENSGALG00000023444
ENSGALG00000010550
ENSGALG00000010864
ENSGALG00000023172
ENSGALG00000023164
ENSGALG00000011616
ENSGALG00000012271
ENSGALG00000013571
ENSGALG00000014250
ENSGALG00000014405
ENSGALG00000015010
ENSGALG00000015722
ENSGALG00000006636
ENSGALG00000009266
ENSGALG00000009268
ENSGALG00000023351
ENSGALG00000010883
ENSGALG00000020193
ENSGALG00000011455
ENSGALG00000011612
ENSGALG00000012108
ENSGALG00000012181
ENSGALG00000020160
ENSGALG00000026794
ENSGALG00000026042
ENSGALG00000014300
ENSGALG00000014349
ENSGALG00000014987
ENSGALG00000015623
ENSGALG00000005059
ENSGALG00000004459
ENSGALG00000006521
ENSGALG00000009920
ENSGALG00000010121
ENSGALG00000010225
ENSGALG00000010232
ENSGALG00000011391
ENSGALG00000011801
ENSGALG00000012089
ENSGALG00000012094
ENSGALG00000006192
ENSGALG00000006454
ENSGALG00000008598
ENSGALG00000020391
ENSGALG00000010969
ENSGALG00000023070
ENSGALG00000020390
ENSGALG00000020389
ENSGALG00000020388
ENSGALG00000028598
ENSGALG00000002493
ENSGALG00000004118
ENSGALG00000004332
ENSGALG00000005017
ENSGALG00000023925
ENSGALG00000008905
ENSGALG00000008980
ENSGALG00000010513
ENSGALG00000003765
ENSGALG00000004511
ENSGALG00000005519
ENSGALG00000026793
ENSGALG00000025721
ENSGALG00000005795
ENSGALG00000023842
ENSGALG00000028250
ENSGALG00000007395
ENSGALG00000008323
ENSGALG00000008914
ENSGALG00000009787
ENSGALG00000010500
ENSGALG00000023742
ENSGALG00000004322
ENSGALG00000007503
ENSGALG00000009215
ENSGALG00000021859
ENSGALG00000011052
ENSGALG00000011347
ENSGALG00000011349
ENSGALG00000012197
ENSGALG00000003553
ENSGALG00000003904
ENSGALG00000004196
ENSGALG00000023761
ENSGALG00000006131
ENSGALG00000007841
ENSGALG00000027511
ENSGALG00000011120
ENSGALG00000012190
ENSGALG00000020592
ENSGALG00000002369
ENSGALG00000023699
ENSGALG00000004472
ENSGALG00000010469
ENSGALG00000010494
ENSGALG00000028647
ENSGALG00000010736
ENSGALG00000010850
ENSGALG00000010978
ENSGALG00000001723
ENSGALG00000021066
ENSGALG00000003334
ENSGALG00000010853
ENSGALG00000001936
ENSGALG00000025857
ENSGALG00000020943
ENSGALG00000005245
ENSGALG00000023868
ENSGALG00000008601
ENSGALG00000008608
ENSGALG00000008646
ENSGALG00000008678
ENSGALG00000027947
ENSGALG00000009306
ENSGALG00000009481
ENSGALG00000027494
ENSGALG00000009682
ENSGALG00000004946
ENSGALG00000020796
ENSGALG00000025804
ENSGALG00000010427
ENSGALG00000002413
ENSGALG00000021848
ENSGALG00000023409
ENSGALG00000027423
ENSGALG00000015616
ENSGALG00000027116
ENSGALG00000002817
ENSGALG00000005839
ENSGALG00000021340
ENSGALG00000014840
ENSGALG00000014989
ENSGALG00000010180
ENSGALG00000012593
ENSGALG00000012612
ENSGALG00000015213
ENSGALG00000014657
ENSGALG00000026339

## Sheet: AdiposeSpecificCODING
coding_ID
ENSGALG00000008444
ENSGALG00000008427
ENSGALG00000007998
ENSGALG00000023584
ENSGALG00000000003
ENSGALG00000027861
ENSGALG00000009530
ENSGALG00000009596
ENSGALG00000009638
ENSGALG00000019352
ENSGALG00000027192
ENSGALG00000011742
ENSGALG00000012290
ENSGALG00000012522
ENSGALG00000012719
ENSGALG00000028459
ENSGALG00000012911
ENSGALG00000012958
ENSGALG00000026214
ENSGALG00000023012
ENSGALG00000019267
ENSGALG00000014227
ENSGALG00000017280
ENSGALG00000017279
ENSGALG00000014244
ENSGALG00000014776
ENSGALG00000014779
ENSGALG00000015084
ENSGALG00000021894
ENSGALG00000015488
ENSGALG00000015793
ENSGALG00000015982
ENSGALG00000025730
ENSGALG00000016157
ENSGALG00000016222
ENSGALG00000016616
ENSGALG00000016791
ENSGALG00000016802
ENSGALG00000026994
ENSGALG00000016866
ENSGALG00000016905
ENSGALG00000017039
ENSGALG00000017056
ENSGALG00000017059
ENSGALG00000017191
ENSGALG00000013247
ENSGALG00000019033
ENSGALG00000008309
ENSGALG00000008295
ENSGALG00000007917
ENSGALG00000028069
ENSGALG00000009497
ENSGALG00000009867
ENSGALG00000019356
ENSGALG00000011727
ENSGALG00000027113
ENSGALG00000011802
ENSGALG00000012934
ENSGALG00000012989
ENSGALG00000017295
ENSGALG00000017271
ENSGALG00000014941
ENSGALG00000015075
ENSGALG00000015413
ENSGALG00000015499
ENSGALG00000015835
ENSGALG00000016391
ENSGALG00000016584
ENSGALG00000016767
ENSGALG00000016821
ENSGALG00000016867
ENSGALG00000016900
ENSGALG00000017029
ENSGALG00000017062
ENSGALG00000025748
ENSGALG00000017189
ENSGALG00000017228
ENSGALG00000017316
ENSGALG00000022693
ENSGALG00000002708
ENSGALG00000002752
ENSGALG00000013293
ENSGALG00000028158
ENSGALG00000006376
ENSGALG00000006882
ENSGALG00000008063
ENSGALG00000001716
ENSGALG00000029151
ENSGALG00000003193
ENSGALG00000004096
ENSGALG00000006519
ENSGALG00000006725
ENSGALG00000007371
ENSGALG00000007631
ENSGALG00000008425
ENSGALG00000003894
ENSGALG00000004903
ENSGALG00000026534
ENSGALG00000023738
ENSGALG00000003588
ENSGALG00000023704
ENSGALG00000005502
ENSGALG00000006242
ENSGALG00000004921
ENSGALG00000004955
ENSGALG00000005131
ENSGALG00000007284
ENSGALG00000005210
ENSGALG00000007268
ENSGALG00000007862
ENSGALG00000029127
ENSGALG00000026180
ENSGALG00000003050
ENSGALG00000005427
ENSGALG00000001009
ENSGALG00000024400
ENSGALG00000026939
ENSGALG00000018624
ENSGALG00000006120
ENSGALG00000004209
ENSGALG00000006957
ENSGALG00000007257
ENSGALG00000007278
ENSGALG00000028895
ENSGALG00000004530
ENSGALG00000024106
ENSGALG00000005844
ENSGALG00000020911
ENSGALG00000006845
ENSGALG00000007283
ENSGALG00000014179
ENSGALG00000026610
ENSGALG00000006588
ENSGALG00000007732
ENSGALG00000002557
ENSGALG00000002652
ENSGALG00000002714
ENSGALG00000003137
ENSGALG00000028236
ENSGALG00000003545
ENSGALG00000001762
ENSGALG00000001645
ENSGALG00000026090
ENSGALG00000023626
ENSGALG00000003590
ENSGALG00000007367
ENSGALG00000020906
ENSGALG00000024470
ENSGALG00000028350
ENSGALG00000001885
ENSGALG00000002312
ENSGALG00000027107
ENSGALG00000004778
ENSGALG00000005285
ENSGALG00000028283
ENSGALG00000005223
ENSGALG00000005603
ENSGALG00000007426
ENSGALG00000009006
ENSGALG00000009017
ENSGALG00000010983
ENSGALG00000011567
ENSGALG00000011942
ENSGALG00000012073
ENSGALG00000012224
ENSGALG00000013035
ENSGALG00000013212
ENSGALG00000013703
ENSGALG00000028682
ENSGALG00000013775
ENSGALG00000026870
ENSGALG00000015196
ENSGALG00000026109
ENSGALG00000015736
ENSGALG00000016016
ENSGALG00000026694
ENSGALG00000016160
ENSGALG00000016153
ENSGALG00000004754
ENSGALG00000007667
ENSGALG00000010259
ENSGALG00000010786
ENSGALG00000010913
ENSGALG00000026631
ENSGALG00000011521
ENSGALG00000011527
ENSGALG00000011940
ENSGALG00000012069
ENSGALG00000012906
ENSGALG00000012917
ENSGALG00000013060
ENSGALG00000013753
ENSGALG00000015034
ENSGALG00000019484
ENSGALG00000015574
ENSGALG00000019459
ENSGALG00000027443
ENSGALG00000026873
ENSGALG00000016100
ENSGALG00000016109
ENSGALG00000016195
ENSGALG00000019430
ENSGALG00000027086
ENSGALG00000021357
ENSGALG00000004508
ENSGALG00000005145
ENSGALG00000006007
ENSGALG00000023640
ENSGALG00000007543
ENSGALG00000012070
ENSGALG00000026151
ENSGALG00000004309
ENSGALG00000005822
ENSGALG00000005887
ENSGALG00000027965
ENSGALG00000027484
ENSGALG00000007690
ENSGALG00000004066
ENSGALG00000004574
ENSGALG00000023580
ENSGALG00000027265
ENSGALG00000026854
ENSGALG00000021567
ENSGALG00000000242
ENSGALG00000013953
ENSGALG00000019018
ENSGALG00000028115
ENSGALG00000002298
ENSGALG00000002602
ENSGALG00000003200
ENSGALG00000024064
ENSGALG00000003567
ENSGALG00000021448
ENSGALG00000001129
ENSGALG00000021272
ENSGALG00000013237
ENSGALG00000019802
ENSGALG00000000168
ENSGALG00000000400
ENSGALG00000001319
ENSGALG00000003379
ENSGALG00000003554
ENSGALG00000000483
ENSGALG00000029165
ENSGALG00000002082
ENSGALG00000000498
ENSGALG00000027677
ENSGALG00000009929
ENSGALG00000001276
ENSGALG00000028726
ENSGALG00000013454
ENSGALG00000024254
ENSGALG00000000909
ENSGALG00000009935
ENSGALG00000019718
ENSGALG00000023855
ENSGALG00000003690
ENSGALG00000003403
ENSGALG00000000327
ENSGALG00000026955
ENSGALG00000003978
ENSGALG00000000337
ENSGALG00000025766
ENSGALG00000021620
ENSGALG00000008947
ENSGALG00000010057
ENSGALG00000010386
ENSGALG00000010625
ENSGALG00000020033
ENSGALG00000028420
ENSGALG00000002911
ENSGALG00000014827
ENSGALG00000015593
ENSGALG00000015776
ENSGALG00000015778
ENSGALG00000015834
ENSGALG00000016276
ENSGALG00000016316
ENSGALG00000016591
ENSGALG00000016723
ENSGALG00000008960
ENSGALG00000028579
ENSGALG00000008741
ENSGALG00000026351
ENSGALG00000023601
ENSGALG00000009687
ENSGALG00000023303
ENSGALG00000010664
ENSGALG00000010760
ENSGALG00000011622
ENSGALG00000026034
ENSGALG00000028522
ENSGALG00000013987
ENSGALG00000029011
ENSGALG00000014955
ENSGALG00000027355
ENSGALG00000015910
ENSGALG00000015944
ENSGALG00000022901
ENSGALG00000016342
ENSGALG00000029012
ENSGALG00000004692
ENSGALG00000004742
ENSGALG00000007530
ENSGALG00000007806
ENSGALG00000007993
ENSGALG00000010107
ENSGALG00000010391
ENSGALG00000026560
ENSGALG00000012004
ENSGALG00000028657
ENSGALG00000013940
ENSGALG00000015597
ENSGALG00000021810
ENSGALG00000016086
ENSGALG00000020323
ENSGALG00000006821
ENSGALG00000007110
ENSGALG00000007526
ENSGALG00000007740
ENSGALG00000008512
ENSGALG00000009366
ENSGALG00000009568
ENSGALG00000010009
ENSGALG00000010379
ENSGALG00000011109
ENSGALG00000011336
ENSGALG00000012010
ENSGALG00000023032
ENSGALG00000015599
ENSGALG00000015600
ENSGALG00000015628
ENSGALG00000016013
ENSGALG00000013302
ENSGALG00000013311
ENSGALG00000005265
ENSGALG00000005967
ENSGALG00000020497
ENSGALG00000007047
ENSGALG00000023393
ENSGALG00000009400
ENSGALG00000009844
ENSGALG00000011093
ENSGALG00000011166
ENSGALG00000011244
ENSGALG00000011565
ENSGALG00000028666
ENSGALG00000004393
ENSGALG00000012163
ENSGALG00000006591
ENSGALG00000008940
ENSGALG00000009562
ENSGALG00000010233
ENSGALG00000010707
ENSGALG00000010974
ENSGALG00000011687
ENSGALG00000023014
ENSGALG00000003176
ENSGALG00000026808
ENSGALG00000023824
ENSGALG00000017378
ENSGALG00000007515
ENSGALG00000009302
ENSGALG00000009588
ENSGALG00000001832
ENSGALG00000001854
ENSGALG00000006729
ENSGALG00000007007
ENSGALG00000007055
ENSGALG00000007837
ENSGALG00000008465
ENSGALG00000020661
ENSGALG00000010461
ENSGALG00000003980
ENSGALG00000008428
ENSGALG00000010858
ENSGALG00000010943
ENSGALG00000025740
ENSGALG00000012470
ENSGALG00000012481
ENSGALG00000012544
ENSGALG00000003836
ENSGALG00000021038
ENSGALG00000020836
ENSGALG00000023420
ENSGALG00000023419
ENSGALG00000028128
ENSGALG00000027513
ENSGALG00000009270
ENSGALG00000009602
ENSGALG00000020737
ENSGALG00000010931
ENSGALG00000012100
ENSGALG00000012555
ENSGALG00000003069
ENSGALG00000003424
ENSGALG00000004290
ENSGALG00000005180
ENSGALG00000006093
ENSGALG00000008900
ENSGALG00000011113
ENSGALG00000020600
ENSGALG00000002756
ENSGALG00000003324
ENSGALG00000004173
ENSGALG00000005116
ENSGALG00000028592
ENSGALG00000011259
ENSGALG00000011350
ENSGALG00000026075
ENSGALG00000000399
ENSGALG00000006624
ENSGALG00000021009
ENSGALG00000017371
ENSGALG00000002897
ENSGALG00000006807
ENSGALG00000007226
ENSGALG00000009131
ENSGALG00000025736
ENSGALG00000014696
ENSGALG00000014726
ENSGALG00000012644
ENSGALG00000015096
ENSGALG00000015145
ENSGALG00000026768
ENSGALG00000027114
ENSGALG00000014699
ENSGALG00000014681
ENSGALG00000015630
ENSGALG00000015627
ENSGALG00000015753
ENSGALG00000005351
ENSGALG00000023036
ENSGALG00000002898
ENSGALG00000014742
ENSGALG00000014751
ENSGALG00000026553
ENSGALG00000004339
ENSGALG00000014994
ENSGALG00000014999
ENSGALG00000026194
ENSGALG00000015058
ENSGALG00000015101
ENSGALG00000015154
ENSGALG00000015176
ENSGALG00000012572
ENSGALG00000005323
ENSGALG00000027692
ENSGALG00000000184
ENSGALG00000014686
ENSGALG00000002318

## Sheet: LiverSpecificLONGNONCODING
Lnc_ID	nearest_coding_ID
XLOC_000108	ENSGALG00000008193
XLOC_000109	ENSGALG00000008175
XLOC_000158	ENSGALG00000008635
XLOC_000210	ENSGALG00000008497
XLOC_000212	ENSGALG00000009730
XLOC_000283	ENSGALG00000011258
XLOC_000732	ENSGALG00000015003
XLOC_000804	ENSGALG00000015364
XLOC_000861	ENSGALG00000025630
XLOC_000862	ENSGALG00000025630
XLOC_000919	ENSGALG00000016007
XLOC_001319	ENSGALG00000019087
XLOC_001582	ENSGALG00000009866
XLOC_001607	ENSGALG00000008312
XLOC_001688	ENSGALG00000009435
XLOC_001734	ENSGALG00000009875
XLOC_001805	ENSGALG00000011435
XLOC_001918	ENSGALG00000012559
XLOC_002022	ENSGALG00000013095
XLOC_002074	ENSGALG00000014233
XLOC_002568	ENSGALG00000016805
XLOC_002607	ENSGALG00000016858
XLOC_002767	ENSGALG00000017056
XLOC_002825	ENSGALG00000017173
XLOC_003650	ENSGALG00000026255
XLOC_003726	ENSGALG00000000707
XLOC_004361	ENSGALG00000006526
XLOC_004620	ENSGALG00000006424
XLOC_004758	ENSGALG00000026411
XLOC_004786	ENSGALG00000003512
XLOC_005368	ENSGALG00000002200
XLOC_006025	ENSGALG00000017909
XLOC_006399	ENSGALG00000004464
XLOC_006495	ENSGALG00000001545
XLOC_007114	ENSGALG00000005694
XLOC_007328	ENSGALG00000011294
XLOC_007629	ENSGALG00000013145
XLOC_007684	ENSGALG00000013890
XLOC_007902	ENSGALG00000028918
XLOC_008468	ENSGALG00000012702
XLOC_008469	ENSGALG00000012702
XLOC_009117	ENSGALG00000005348
XLOC_009290	ENSGALG00000003681
XLOC_010073	ENSGALG00000021935
XLOC_010657	ENSGALG00000018309
XLOC_011275	ENSGALG00000027540
XLOC_011281	ENSGALG00000028081
XLOC_011400	ENSGALG00000000621
XLOC_011528	ENSGALG00000004200
XLOC_011879	ENSGALG00000011065
XLOC_011880	ENSGALG00000011065
XLOC_012050	ENSGALG00000028758
XLOC_012353	ENSGALG00000016705
XLOC_012374	ENSGALG00000007889
XLOC_012603	ENSGALG00000010051
XLOC_012695	ENSGALG00000011083
XLOC_012749	ENSGALG00000012392
XLOC_013430	ENSGALG00000025470
XLOC_013533	ENSGALG00000010706
XLOC_013833	ENSGALG00000015708
XLOC_013834	ENSGALG00000015708
XLOC_014099	ENSGALG00000008513
XLOC_014150	ENSGALG00000009378
XLOC_014174	ENSGALG00000009719
XLOC_014809	ENSGALG00000006556
XLOC_015493	ENSGALG00000007617
XLOC_016052	ENSGALG00000005613
XLOC_016321	ENSGALG00000017792
XLOC_016322	ENSGALG00000003073
XLOC_016899	ENSGALG00000012156
XLOC_016915	ENSGALG00000012424
XLOC_017024	ENSGALG00000007712
XLOC_017258	ENSGALG00000012418
XLOC_017562	ENSGALG00000010805
XLOC_021309	ENSGALG00000027116
XLOC_021532	ENSGALG00000010180
XLOC_021639	ENSGALG00000000255
XLOC_021821	ENSGALG00000026137
XLOC_021848	ENSGALG00000005423
XLOC_021961	ENSGALG00000014824
XLOC_022134	ENSGALG00000015164
XLOC_022152	ENSGALG00000012594
XLOC_022398	ENSGALG00000008229
XLOC_000865	ENSGALG00000028863
XLOC_001239	ENSGALG00000016943
XLOC_001256	ENSGALG00000016971
XLOC_001579	ENSGALG00000006690
XLOC_002005	ENSGALG00000012998
XLOC_002401	ENSGALG00000016205
XLOC_002459	ENSGALG00000016410
XLOC_002705	ENSGALG00000016969
XLOC_003216	ENSGALG00000008143
XLOC_003311	ENSGALG00000003336
XLOC_003464	ENSGALG00000008095
XLOC_003588	ENSGALG00000003753
XLOC_003651	ENSGALG00000005347
XLOC_003993	ENSGALG00000001709
XLOC_004714	ENSGALG00000002118
XLOC_004909	ENSGALG00000003642
XLOC_005069	ENSGALG00000007561
XLOC_005158	ENSGALG00000024294
XLOC_005789	ENSGALG00000008028
XLOC_006304	ENSGALG00000023608
XLOC_006957	ENSGALG00000023757
XLOC_007434	ENSGALG00000012329
XLOC_007629	ENSGALG00000022909
XLOC_007682	ENSGALG00000013890
XLOC_007961	ENSGALG00000016210
XLOC_008552	ENSGALG00000022942
XLOC_008688	ENSGALG00000014793
XLOC_008701	ENSGALG00000014910
XLOC_008737	ENSGALG00000015142
XLOC_009086	ENSGALG00000004298
XLOC_009504	ENSGALG00000002232
XLOC_009835	ENSGALG00000026250
XLOC_011748	ENSGALG00000009932
XLOC_012060	ENSGALG00000014918
XLOC_012443	ENSGALG00000008858
XLOC_012801	ENSGALG00000013969
XLOC_013241	ENSGALG00000006108
XLOC_013757	ENSGALG00000013521
XLOC_013786	ENSGALG00000014508
XLOC_014175	ENSGALG00000009719
XLOC_014809	ENSGALG00000006561
XLOC_015041	ENSGALG00000025873
XLOC_015206	ENSGALG00000011696
XLOC_015494	ENSGALG00000007617
XLOC_015591	ENSGALG00000025314
XLOC_015659	ENSGALG00000010137
XLOC_015782	ENSGALG00000011384
XLOC_015914	ENSGALG00000001879
XLOC_016554	ENSGALG00000009152
XLOC_017054	ENSGALG00000008479
XLOC_017564	ENSGALG00000010818
XLOC_021598	ENSGALG00000012577
XLOC_021777	ENSGALG00000001864
XLOC_021914	ENSGALG00000002165
XLOC_022281	ENSGALG00000015627
XLOC_000152	ENSGALG00000008551
XLOC_000292	ENSGALG00000011309
XLOC_000295	ENSGALG00000011323
XLOC_000473	ENSGALG00000012834
XLOC_000518	ENSGALG00000012994
XLOC_000859	ENSGALG00000015506
XLOC_000875	ENSGALG00000015693
XLOC_000919	ENSGALG00000029120
XLOC_000943	ENSGALG00000016127
XLOC_000967	ENSGALG00000016205
XLOC_000973	ENSGALG00000016213
XLOC_000989	ENSGALG00000016238
XLOC_001025	ENSGALG00000016410
XLOC_001194	ENSGALG00000016893
XLOC_001208	ENSGALG00000016906
XLOC_001223	ENSGALG00000016926
XLOC_001255	ENSGALG00000016969
XLOC_001304	ENSGALG00000017034
XLOC_001616	ENSGALG00000008175
XLOC_001618	ENSGALG00000008154
XLOC_002200	ENSGALG00000028743
XLOC_002352	ENSGALG00000016007
XLOC_002405	ENSGALG00000016212
XLOC_002643	ENSGALG00000026361
XLOC_002644	ENSGALG00000026361
XLOC_002685	ENSGALG00000027756
XLOC_002745	ENSGALG00000017021
XLOC_002896	ENSGALG00000027901
XLOC_003347	ENSGALG00000021321
XLOC_003584	ENSGALG00000017903
XLOC_003587	ENSGALG00000003739
XLOC_003730	ENSGALG00000000713
XLOC_003862	ENSGALG00000004528
XLOC_003863	ENSGALG00000004528
XLOC_003864	ENSGALG00000004528
XLOC_004438	ENSGALG00000008487
XLOC_004614	ENSGALG00000006360
XLOC_004651	ENSGALG00000012322
XLOC_004760	ENSGALG00000003270
XLOC_005510	ENSGALG00000006320
XLOC_005780	ENSGALG00000007758
XLOC_005807	ENSGALG00000008246
XLOC_006090	ENSGALG00000023407
XLOC_006226	ENSGALG00000017909
XLOC_006316	ENSGALG00000001656
XLOC_006485	ENSGALG00000023608
XLOC_006707	ENSGALG00000001917
XLOC_007065	ENSGALG00000019713
XLOC_007158	ENSGALG00000007125
XLOC_007283	ENSGALG00000010988
XLOC_007436	ENSGALG00000012332
XLOC_007492	ENSGALG00000012681
XLOC_007546	ENSGALG00000012809
XLOC_007587	ENSGALG00000012964
XLOC_007622	ENSGALG00000013124
XLOC_007722	ENSGALG00000014974
XLOC_007772	ENSGALG00000024487
XLOC_007973	ENSGALG00000027029
XLOC_008102	ENSGALG00000025919
XLOC_008306	ENSGALG00000011447
XLOC_008488	ENSGALG00000026826
XLOC_008553	ENSGALG00000012952
XLOC_008583	ENSGALG00000013102
XLOC_008596	ENSGALG00000013145
XLOC_008610	ENSGALG00000013196
XLOC_008727	ENSGALG00000019489
XLOC_008755	ENSGALG00000015250
XLOC_008950	ENSGALG00000016310
XLOC_008951	ENSGALG00000016310
XLOC_008967	ENSGALG00000016210
XLOC_009054	ENSGALG00000003494
XLOC_009288	ENSGALG00000003670
XLOC_009496	ENSGALG00000028701
XLOC_010225	ENSGALG00000006746
XLOC_010824	ENSGALG00000026712
XLOC_011055	ENSGALG00000024248
XLOC_011565	ENSGALG00000018733
XLOC_011566	ENSGALG00000018733
XLOC_011761	ENSGALG00000010000
XLOC_011903	ENSGALG00000011341
XLOC_012005	ENSGALG00000013892
XLOC_012173	ENSGALG00000015876
XLOC_012422	ENSGALG00000009086
XLOC_012694	ENSGALG00000011065
XLOC_013513	ENSGALG00000025163
XLOC_014129	ENSGALG00000009168
XLOC_014262	ENSGALG00000010614
XLOC_014398	ENSGALG00000028828
XLOC_014423	ENSGALG00000013427
XLOC_014834	ENSGALG00000020488
XLOC_015045	ENSGALG00000010139
XLOC_015410	ENSGALG00000006096
XLOC_015467	ENSGALG00000007077
XLOC_015597	ENSGALG00000028857
XLOC_015905	ENSGALG00000012505
XLOC_015951	ENSGALG00000024306
XLOC_016602	ENSGALG00000012740
XLOC_016804	ENSGALG00000011069
XLOC_017023	ENSGALG00000025974
XLOC_017257	ENSGALG00000012407
XLOC_017779	ENSGALG00000006170
XLOC_017865	ENSGALG00000027655
XLOC_017903	ENSGALG00000010818
XLOC_018187	ENSGALG00000013837
XLOC_018358	ENSGALG00000004959
XLOC_018359	ENSGALG00000004959
XLOC_018465	ENSGALG00000023670
XLOC_018513	ENSGALG00000010357
XLOC_021401	ENSGALG00000003248
XLOC_021403	ENSGALG00000003248
XLOC_021534	ENSGALG00000010187
XLOC_021644	ENSGALG00000028494
XLOC_021720	ENSGALG00000025915
XLOC_021758	ENSGALG00000015663
XLOC_022185	ENSGALG00000015208
XLOC_022266	ENSGALG00000014657
XLOC_022281	ENSGALG00000015624
XLOC_022391	ENSGALG00000026137
XLOC_001144	ENSGALG00000016815
XLOC_002590	ENSGALG00000016837
XLOC_003994	ENSGALG00000022662
XLOC_004094	ENSGALG00000005972
XLOC_004429	ENSGALG00000008339
XLOC_006420	ENSGALG00000013743
XLOC_006674	ENSGALG00000001031
XLOC_010512	ENSGALG00000027712
XLOC_010672	ENSGALG00000000892
XLOC_012525	ENSGALG00000009392
XLOC_012973	ENSGALG00000016309
XLOC_013121	ENSGALG00000016682
XLOC_017636	ENSGALG00000002338
XLOC_021313	ENSGALG00000002898
XLOC_001753	ENSGALG00000010163
XLOC_002074	ENSGALG00000014233
XLOC_002529	ENSGALG00000016740
XLOC_003584	ENSGALG00000003737
XLOC_003624	ENSGALG00000004729
XLOC_003653	ENSGALG00000005347
XLOC_005694	ENSGALG00000005512
XLOC_006817	ENSGALG00000021822
XLOC_007434	ENSGALG00000012327
XLOC_007747	ENSGALG00000015143
XLOC_008407	ENSGALG00000026371
XLOC_008496	ENSGALG00000012780
XLOC_008700	ENSGALG00000014910
XLOC_008736	ENSGALG00000015142
XLOC_010784	ENSGALG00000000587
XLOC_012977	ENSGALG00000028551
XLOC_015043	ENSGALG00000010121
XLOC_015081	ENSGALG00000026413
XLOC_015211	ENSGALG00000011797
XLOC_016915	ENSGALG00000012424
XLOC_017151	ENSGALG00000011132
XLOC_017292	ENSGALG00000001915
XLOC_022077	ENSGALG00000015036

## Sheet: AdiposeSpecificLONGNONCODING
Lnc_ID	nearest_coding_ID
XLOC_000005	ENSGALG00000025765
XLOC_000183	ENSGALG00000009396
XLOC_000636	ENSGALG00000026896
XLOC_001053	ENSGALG00000016584
XLOC_001361	ENSGALG00000017129
XLOC_001531	ENSGALG00000022694
XLOC_001599	ENSGALG00000008455
XLOC_001708	ENSGALG00000009638
XLOC_002495	ENSGALG00000016603
XLOC_002650	ENSGALG00000016906
XLOC_002883	ENSGALG00000014066
XLOC_003153	ENSGALG00000006887
XLOC_003418	ENSGALG00000028916
XLOC_003425	ENSGALG00000007107
XLOC_003577	ENSGALG00000003588
XLOC_003915	ENSGALG00000005483
XLOC_004279	ENSGALG00000004930
XLOC_004330	ENSGALG00000022648
XLOC_005288	ENSGALG00000027058
XLOC_005887	ENSGALG00000008959
XLOC_006313	ENSGALG00000023581
XLOC_006371	ENSGALG00000021479
XLOC_007154	ENSGALG00000007056
XLOC_007365	ENSGALG00000011703
XLOC_007435	ENSGALG00000012329
XLOC_007447	ENSGALG00000012363
XLOC_007571	ENSGALG00000012928
XLOC_007572	ENSGALG00000012928
XLOC_007739	ENSGALG00000025572
XLOC_007850	ENSGALG00000015767
XLOC_008088	ENSGALG00000028487
XLOC_008274	ENSGALG00000011235
XLOC_008362	ENSGALG00000011949
XLOC_008764	ENSGALG00000022832
XLOC_008827	ENSGALG00000015673
XLOC_008899	ENSGALG00000016078
XLOC_008952	ENSGALG00000016308
XLOC_009357	ENSGALG00000021079
XLOC_009822	ENSGALG00000000242
XLOC_010376	ENSGALG00000007689
XLOC_010881	ENSGALG00000003551
XLOC_011759	ENSGALG00000023303
XLOC_011871	ENSGALG00000011015
XLOC_011964	ENSGALG00000013659
XLOC_012041	ENSGALG00000014829
XLOC_012042	ENSGALG00000014829
XLOC_012455	ENSGALG00000027922
XLOC_012714	ENSGALG00000011200
XLOC_012799	ENSGALG00000013951
XLOC_012939	ENSGALG00000027298
XLOC_013160	ENSGALG00000004543
XLOC_013759	ENSGALG00000014337
XLOC_013774	ENSGALG00000014406
XLOC_013792	ENSGALG00000027201
XLOC_013872	ENSGALG00000016003
XLOC_015031	ENSGALG00000010030
XLOC_015102	ENSGALG00000017934
XLOC_015611	ENSGALG00000009633
XLOC_015630	ENSGALG00000009853
XLOC_016203	ENSGALG00000009304
XLOC_016251	ENSGALG00000010461
XLOC_016622	ENSGALG00000002585
XLOC_016845	ENSGALG00000025739
XLOC_016974	ENSGALG00000002789
XLOC_017145	ENSGALG00000011082
XLOC_021547	ENSGALG00000015058
XLOC_021687	ENSGALG00000025693
XLOC_021752	ENSGALG00000026851
XLOC_021915	ENSGALG00000002371
XLOC_022213	ENSGALG00000015268
XLOC_022227	ENSGALG00000027114
XLOC_022259	ENSGALG00000014668
XLOC_000509	ENSGALG00000027125
XLOC_000866	ENSGALG00000015654
XLOC_001628	ENSGALG00000008081
XLOC_001629	ENSGALG00000008081
XLOC_002293	ENSGALG00000015511
XLOC_002393	ENSGALG00000016199
XLOC_002456	ENSGALG00000016388
XLOC_002507	ENSGALG00000016629
XLOC_002652	ENSGALG00000016906
XLOC_002827	ENSGALG00000025213
XLOC_003429	ENSGALG00000007129
XLOC_003592	ENSGALG00000003853
XLOC_003856	ENSGALG00000004474
XLOC_004659	ENSGALG00000007593
XLOC_004788	ENSGALG00000003699
XLOC_005392	ENSGALG00000001925
XLOC_007171	ENSGALG00000007351
XLOC_007420	ENSGALG00000012226
XLOC_007495	ENSGALG00000012683
XLOC_007701	ENSGALG00000019501
XLOC_007771	ENSGALG00000015241
XLOC_007849	ENSGALG00000019459
XLOC_008179	ENSGALG00000009752
XLOC_008452	ENSGALG00000012671
XLOC_008453	ENSGALG00000012671
XLOC_008454	ENSGALG00000012671
XLOC_008456	ENSGALG00000012671
XLOC_009204	ENSGALG00000007636
XLOC_009888	ENSGALG00000000569
XLOC_010648	ENSGALG00000000186
XLOC_011745	ENSGALG00000009928
XLOC_012402	ENSGALG00000008359
XLOC_012455	ENSGALG00000008774
XLOC_012456	ENSGALG00000027922
XLOC_012602	ENSGALG00000010050
XLOC_012842	ENSGALG00000014876
XLOC_012865	ENSGALG00000014991
XLOC_013454	ENSGALG00000028333
XLOC_014007	ENSGALG00000006822
XLOC_014425	ENSGALG00000013571
XLOC_014449	ENSGALG00000028657
XLOC_014825	ENSGALG00000014569
XLOC_014895	ENSGALG00000014069
XLOC_014900	ENSGALG00000008078
XLOC_016057	ENSGALG00000005689
XLOC_016071	ENSGALG00000005956
XLOC_016072	ENSGALG00000005969
XLOC_016684	ENSGALG00000007651
XLOC_017855	ENSGALG00000025335
XLOC_017976	ENSGALG00000002169
XLOC_018045	ENSGALG00000017371
XLOC_018068	ENSGALG00000002963
XLOC_021631	ENSGALG00000026899
XLOC_021752	ENSGALG00000026058
XLOC_021980	ENSGALG00000028026
XLOC_022150	ENSGALG00000012592
XLOC_000057	ENSGALG00000025441
XLOC_000076	ENSGALG00000006643
XLOC_000092	ENSGALG00000008427
XLOC_000124	ENSGALG00000008060
XLOC_000199	ENSGALG00000009514
XLOC_000200	ENSGALG00000009523
XLOC_000507	ENSGALG00000012956
XLOC_000509	ENSGALG00000012956
XLOC_000549	ENSGALG00000013136
XLOC_000562	ENSGALG00000026346
XLOC_000565	ENSGALG00000025962
XLOC_000820	ENSGALG00000015402
XLOC_000828	ENSGALG00000015414
XLOC_000845	ENSGALG00000015467
XLOC_000890	ENSGALG00000018245
XLOC_000891	ENSGALG00000018245
XLOC_000963	ENSGALG00000016199
XLOC_000991	ENSGALG00000016238
XLOC_001014	ENSGALG00000017898
XLOC_001015	ENSGALG00000017898
XLOC_001176	ENSGALG00000016866
XLOC_001206	ENSGALG00000016905
XLOC_001302	ENSGALG00000017034
XLOC_001381	ENSGALG00000017170
XLOC_001437	ENSGALG00000017246
XLOC_001590	ENSGALG00000006656
XLOC_001601	ENSGALG00000008382
XLOC_001651	ENSGALG00000008554
XLOC_001960	ENSGALG00000012823
XLOC_002247	ENSGALG00000015351
XLOC_002415	ENSGALG00000016228
XLOC_002446	ENSGALG00000016340
XLOC_002653	ENSGALG00000016909
XLOC_002654	ENSGALG00000016909
XLOC_002678	ENSGALG00000025709
XLOC_002779	ENSGALG00000017075
XLOC_002805	ENSGALG00000025748
XLOC_003091	ENSGALG00000004844
XLOC_003159	ENSGALG00000006981
XLOC_003160	ENSGALG00000006981
XLOC_003236	ENSGALG00000027738
XLOC_003237	ENSGALG00000027738
XLOC_003396	ENSGALG00000006519
XLOC_003417	ENSGALG00000027639
XLOC_003465	ENSGALG00000008120
XLOC_003689	ENSGALG00000026534
XLOC_004099	ENSGALG00000006097
XLOC_004100	ENSGALG00000006097
XLOC_004209	ENSGALG00000001945
XLOC_004393	ENSGALG00000024489
XLOC_004423	ENSGALG00000020778
XLOC_004484	ENSGALG00000002208
XLOC_004705	ENSGALG00000021494
XLOC_004734	ENSGALG00000028588
XLOC_005048	ENSGALG00000007278
XLOC_005054	ENSGALG00000026113
XLOC_005205	ENSGALG00000004721
XLOC_005421	ENSGALG00000026610
XLOC_006096	ENSGALG00000014171
XLOC_006097	ENSGALG00000014171
XLOC_006098	ENSGALG00000014171
XLOC_006491	ENSGALG00000028354
XLOC_006556	ENSGALG00000003566
XLOC_007138	ENSGALG00000017394
XLOC_007336	ENSGALG00000011439
XLOC_007476	ENSGALG00000026494
XLOC_007614	ENSGALG00000013079
XLOC_007725	ENSGALG00000014982
XLOC_007767	ENSGALG00000015234
XLOC_007819	ENSGALG00000011264
XLOC_008107	ENSGALG00000007435
XLOC_008195	ENSGALG00000027900
XLOC_008213	ENSGALG00000010913
XLOC_008285	ENSGALG00000011283
XLOC_008298	ENSGALG00000011322
XLOC_008387	ENSGALG00000012188
XLOC_008396	ENSGALG00000012226
XLOC_008457	ENSGALG00000012677
XLOC_008522	ENSGALG00000012843
XLOC_008671	ENSGALG00000013785
XLOC_008704	ENSGALG00000014922
XLOC_008794	ENSGALG00000000062
XLOC_009014	ENSGALG00000001034
XLOC_009135	ENSGALG00000021079
XLOC_009356	ENSGALG00000027965
XLOC_009360	ENSGALG00000006001
XLOC_009649	ENSGALG00000002888
XLOC_009880	ENSGALG00000000476
XLOC_009881	ENSGALG00000000476
XLOC_011099	ENSGALG00000024112
XLOC_011610	ENSGALG00000008906
XLOC_011628	ENSGALG00000008774
XLOC_011703	ENSGALG00000009444
XLOC_011780	ENSGALG00000028573
XLOC_011786	ENSGALG00000026515
XLOC_011854	ENSGALG00000010987
XLOC_011912	ENSGALG00000011489
XLOC_011988	ENSGALG00000026338
XLOC_012078	ENSGALG00000015001
XLOC_012151	ENSGALG00000015789
XLOC_012733	ENSGALG00000011624
XLOC_012764	ENSGALG00000013659
XLOC_012839	ENSGALG00000014870
XLOC_012898	ENSGALG00000015573
XLOC_012997	ENSGALG00000016385
XLOC_013021	ENSGALG00000016463
XLOC_013028	ENSGALG00000016473
XLOC_013147	ENSGALG00000004709
XLOC_013225	ENSGALG00000005936
XLOC_013324	ENSGALG00000008006
XLOC_013368	ENSGALG00000009154
XLOC_013647	ENSGALG00000011982
XLOC_013832	ENSGALG00000015706
XLOC_013862	ENSGALG00000021810
XLOC_013977	ENSGALG00000006071
XLOC_013978	ENSGALG00000006080
XLOC_014314	ENSGALG00000011336
XLOC_014345	ENSGALG00000011680
XLOC_014368	ENSGALG00000011869
XLOC_014535	ENSGALG00000025762
XLOC_014728	ENSGALG00000012143
XLOC_014855	ENSGALG00000007550
XLOC_014991	ENSGALG00000009633
XLOC_015103	ENSGALG00000010589
XLOC_015166	ENSGALG00000011260
XLOC_015195	ENSGALG00000011618
XLOC_015645	ENSGALG00000010030
XLOC_015894	ENSGALG00000012426
XLOC_015907	ENSGALG00000012505
XLOC_016171	ENSGALG00000021879
XLOC_016243	ENSGALG00000025996
XLOC_016244	ENSGALG00000025996
XLOC_016245	ENSGALG00000025996
XLOC_016246	ENSGALG00000010454
XLOC_016377	ENSGALG00000004850
XLOC_016538	ENSGALG00000008561
XLOC_016547	ENSGALG00000008956
XLOC_016658	ENSGALG00000004272
XLOC_016848	ENSGALG00000011468
XLOC_016895	ENSGALG00000025740
XLOC_016949	ENSGALG00000002248
XLOC_016959	ENSGALG00000002585
XLOC_016980	ENSGALG00000003133
XLOC_016997	ENSGALG00000003938
XLOC_017137	ENSGALG00000025485
XLOC_017185	ENSGALG00000025739
XLOC_017191	ENSGALG00000011472
XLOC_017264	ENSGALG00000028053
XLOC_017533	ENSGALG00000010539
XLOC_017786	ENSGALG00000028423
XLOC_017800	ENSGALG00000008871
XLOC_017919	ENSGALG00000021867
XLOC_018284	ENSGALG00000002193
XLOC_018285	ENSGALG00000002193
XLOC_021284	ENSGALG00000025736
XLOC_021301	ENSGALG00000026375
XLOC_021724	ENSGALG00000014648
XLOC_021725	ENSGALG00000014648
XLOC_021960	ENSGALG00000003803
XLOC_021981	ENSGALG00000014911
XLOC_022003	ENSGALG00000014721
XLOC_022337	ENSGALG00000021452
XLOC_002222	ENSGALG00000019231
XLOC_002393	ENSGALG00000016199
XLOC_014251	ENSGALG00000028041
XLOC_003021	ENSGALG00000002786
XLOC_003418	ENSGALG00000028916
XLOC_004278	ENSGALG00000004921
XLOC_004788	ENSGALG00000003699
XLOC_007371	ENSGALG00000011734
XLOC_007378	ENSGALG00000011877
XLOC_008431	ENSGALG00000012517
XLOC_008451	ENSGALG00000012671
XLOC_009339	ENSGALG00000005628
XLOC_012327	ENSGALG00000028422
XLOC_012942	ENSGALG00000015903
XLOC_014901	ENSGALG00000008078
XLOC_021707	ENSGALG00000014668
